# Supplementary material for: Vitamin B12 promotes cefiderocol resistance and small-colony variants in carbapenem-resistant Acinetobacter baumannii
Source: mBio. 2026 Jan 16;17(2):e03760-25. doi: 10.1128/mbio.03760-25 (PMC12892962; doi:10.1128/mbio.03760-25)
Supplement: Table S1 — Whole-genome sequencing analysis. [file mbio.03760-25-s0002.xlsx]

## Sheet: VariantCallingEcoliK12
Supplementary Table S1 (A)
Variant calling - Predicted mutations				Strain: E. coli K12
Software: breseq and gdtools (Parameter: Default)
Note: Yellow highlight indicate the relevant gene associated with the effect of B12 Vitamin and Cefiderocol
position	mutation	IHCA	IHCB	annotation	gene	description
1,029,346	3 bp→GAA	1	1	intergenic (+250/+209)	K12_00979 → / ← K12_00980	tRNA‑Ser(gga)/hypothetical protein
1,030,964	C→T	1	1	intergenic (‑101/‑50)	K12_00981 ← / → papC_1	hypothetical protein/Outer membrane usher protein PapC
1,476,388	Δ1 bp	1		coding (895/1503 nt)	uhpB →	Signal transduction histidine‑protein kinase/phosphatase UhpB
1,662,829	7 bp→32 bp	1	1	intergenic (+4/‑2)	K12_01565 → / → K12_01566	tRNA‑Gly(gcc)/tRNA‑Gly(gcc)
2,501,313	Δ72 bp	1		intergenic (+536/+180)	mqo → / ← eco	Malate:quinone oxidoreductase/Ecotin
3,799,024	G→C		1	noncoding (2/77 nt)	K12_03596 →	tRNA‑Asp(gtc)
4,129,774	A→G	1	1	intergenic (‑306/‑325)	K12_03933 ← / → secE	hypothetical protein/Protein translocase subunit SecE
4,284,350	Δ91 bp		1	intergenic (+58/+7)	K12_04073 → / ← hemN_2	hypothetical protein/Oxygen‑independent coproporphyrinogen‑III oxidase‑like protein YqeR
4,426,095	T→A	1		intergenic (‑314/+612)	nadA ← / ← opgE_2	Quinolinate synthase A/Phosphoethanolamine transferase OpgE
4,467,966	A→G	1	1	D128G (GAC→GGC)	btuB_3 →	Vitamin B12 transporter BtuB
4,472,455	+G	1	1	intergenic (‑58/+31)	K12_04270 ← / ← K12_04271	IS4 family transposase IS421/IS3 family transposase IS3

## Sheet: AR #0033
Supplementary Table S1 (B)
Variant calling - Predicted mutations			Strain: Ab AR-BANK #0033
Software: breseq and gdtools (Parameter: Default)
Note: Yellow highlight indicate the relevant gene associated with the effect of B12 Vitamin and Cefiderocol, orange highlight indicate the relevant gene associated with the effect of Cefiderocol only.
Predicted mutations
position	mutation	annotation	gene	description
836.285	Δ100 bp		[M27835_00800]	[M27835_00800]
991.655	Δ18 bp	coding (604‑621/2301 nt)	M27835_00942 ←	[locus_tag=ABUW_3403] [protein=TonB‑dependent receptor] [protein_id=AKA33099.1] [location=3448925..3451156][gbkey=CDS]
1,088,230	C→A	Y23* (TAC→TAA)	M27835_01025 →	[gene=panB] [locus_tag=ABUW_3296] [protein=3‑methyl‑2‑oxobutanoate hydroxymethyltransferase][protein_id=AKA32992.1] [location=complement(3328386..3329195)][gbkey=CDS]
1,564,597	Δ100 bp	intergenic (+2/+171)	M27835_01496 → / ← M27835_01497	tRNA‑Phe/[locus_tag=ABUW_0254] [protein=acetyltransferase] [protein_id=AKA30044.1] [location=complement(266914..267345)][gbkey=CDS]
2,046,066	97 bp→18 bp	intergenic (+2/‑3)	M27835_01955 → / → M27835_01956	tRNA‑Gln/tRNA‑Gln
2,046,066	97 bp→24 bp	intergenic (+2/‑3)	M27835_01955 → / → M27835_01956	tRNA‑Gln/tRNA‑Gln
2,140,928	Δ99 bp	intergenic (+2781/‑416)	M27835_02043 → / → M27835_02044	[gene=nrdB] [locus_tag=ABUW_3185] [protein=ribonucleoside‑diphosphate reductase, beta subunit] [protein_id=AKA32892.1] [location=3213253..3214536][gbkey=CDS]/[locus_tag=ABUW_3186] [protein=hypothetical protein] [protein_id=AKA32893.1] [location=3215372..3218296][gbkey=CDS]
2,168,574	Δ163 bp	intergenic (+79/+361)	M27835_02069 → / ← M27835_02070	[gene=add2] [locus_tag=ABUW_3217] [protein=adenosine deaminase] [protein_id=AKA32923.1][location=3249327..3250346] [gbkey=CDS]/tRNA‑Pro
2,168,998	Δ100 bp		[M27835_02070]	[M27835_02070]
2,188,536	97 bp→33 bp	intergenic (‑385/+312)	M27835_02093 ← / ← M27835_02094	[gene=filE] [locus_tag=ABUW_3241] [protein=FilE] [protein_id=AKA32943.1] [location=complement(3269064..3270431)][gbkey=CDS]/[gene=fadL] [locus_tag=ABUW_3242] [protein=FilD] [protein_id=AKA32944.1] [location=complement(3270425..3272095)][gbkey=CDS]
2,932,458	A→G	intergenic (+391/‑62)	M27835_02823 → / → M27835_02824	[locus_tag=ABUW_2610] [protein=hypothetical protein] [protein_id=AKA32333.1] [location=complement(2603566..2603883)][gbkey=CDS]/[gene=rnd] [locus_tag=ABUW_2146] [protein=ribonuclease D] [protein_id=AKA31875.1] [location=complement(2131186..2132310)][gbkey=CDS]
3,024,731	Δ100 bp		[M27835_02915]	[M27835_02915]

## Sheet: Identity_Coverage_TonB_Btub
Supplementary Table S1 (C)
Identity/similarity/coverage matrix
Software: Blastp (Parameter: Default)
	KB_CirA	AB_btuB_2	AB_btuB_3	AB_piuA	AB_pirA	AB_TBR	AB_cirA	EC_btuB_2	EC_btuB_1	EC_btuB_3
KB_CirA	100/100/100	25/43/79	32/52/24	31/46/100	28/45/47	27/44/51	31/40/36	28/47/62	27/42/89	45/63/11
AB_btuB_2		100/100/100	31/48/31	27/45/41	27/42/28	30/46/28	26/40/97	29/64/15	29/43/38	26/41/8
AB_btuB_3			100/100/100	28/48/33	28/49/23	28/46/45	34/45/28	26/49/35	27/45/88	NS
AB_piuA				100/100/100	26/45/27	21/46/17	35/50/22	29/50/18	24/39/79	35/58/7
AB_pirA					100/100/100	25/42/66	26/42/23	23/38/94	28/49/27	25/55/12
AB_TBR						100/100/100	23/45/15	45/62/98	22/43/20	23/54/73
AB_cirA							100/100/100	29/49/16	34/48/17	NS
EC_btuB_2								100/100/100	28/44/29	23/62/10
EC_btuB_1									100/100/100	34/54/14
EC_btuB_3										100/100/100
