# Supplementary material for: Vitamin B12 promotes cefiderocol resistance and small-colony variants in carbapenem-resistant Acinetobacter baumannii
Source: mBio. 2026 Jan 16;17(2):e03760-25. doi: 10.1128/mbio.03760-25 (PMC12892962; doi:10.1128/mbio.03760-25)
Supplement: Table S3 — Predicted ligand binding sites for vitamin B12. [file mbio.03760-25-s0004.xlsx]

## Sheet: Sheet1
Table S3. Predicted ligand binding sites for vitamin B12 in A. baumannii TonB-dependent receptors BtuB_3 and PirA. Results obtained using molecular docking and ligand binding site prediction tools demonstrate potential vitamin B12 interaction with key residues in both receptors, supporting the observed structural similarity and possible cross-binding
Residues within 5 Angstroms of PirA-B12	Residues within 5 Angstroms of BtuB_3-B12
GLY 102	MET 88
GLY 103	VAL 89
ARG 109	GLN 90
PHE 111	SER 91
SER 116	GLY 92
ASP 331	GLN 96
LYS 333	THR 97
ARG 344	SER 98
ASN 346	SER 99
ASP 528	ILE 100
ASN 529	PHE 101
SER 530	ASN 106
THR 532	SER 107
GLU 543	GLU 108
LYS 572	ALA 122
THR 575	SER 123
ARG 576	THR 124
VAL 577	GLY 125
GLN 578	ALA 126
PRO 581	ASN 128
TYR 584	PHE 260
LEU 620	VAL 310
ASN 623	VAL 344
GLY 624	SER 346
LYS 625	TYR 347
SER 626	SER 349
CYS 627	TYR 351
ARG 628	LYS 414
GLN 635	PRO 416
PRO 644	THR 417
ASN 645	LEU 418
GLY 677	ASN 419
ASP 678	ASP 420
VAL 679	TYR 422
ALA 680	GLY 423
THR 682	SER 424
LYS 683	GLY 425
TYR 722	GLY 426
ALA 723	LEU 464
SER 724	ILE 465
HIS 725	GLU 466
	SER 467
	ARG 468
	TRP 477
	PRO 482
	TYR 484
	GLN 485
	ASN 486
	LEU 528
	SER 529
	ARG 530
	ARG 531
	ASP 561
	TYR 562
	THR 600
	ALA 601
	SER 602
	TYR 603
	TYR 609
	ASN 611
