# Supplementary material for: Vitamin B12 promotes cefiderocol resistance and small-colony variants in carbapenem-resistant Acinetobacter baumannii
Source: mBio. 2026 Jan 16;17(2):e03760-25. doi: 10.1128/mbio.03760-25 (PMC12892962; doi:10.1128/mbio.03760-25)
Supplement: Table S4 — Comparative genomic analysis of strains AB5075 and AMA17. [file mbio.03760-25-s0005.xlsx]

## Sheet: gene_presence_absence
Supplementary Table S4
Pangenome analysis – Gene Content Analysis
Software: Roary (Parameter=Default)
Gene	Annotation	AB5075	AMA17
group_1000	YraN family protein	AB5075_02796	AMA17_02122
lpdA_2	dihydrolipoyl dehydrogenase	AB5075_00865	AMA17_03715
ftsZ	cell division protein FtsZ	AB5075_00150	AMA17_00704
group_1003	cytochrome ubiquinol oxidase subunit I	AB5075_02349	AMA17_02595
group_1004	amino acid permease	AB5075_03720	AMA17_02747
cntB	carnitine monooxygenase, reductase subunit CntB	AB5075_03017	AMA17_00895
group_1006	hypothetical protein	AB5075_02275	AMA17_00912
group_1007	Rrf2 family transcriptional regulator	AB5075_02164	AMA17_01260
secD	protein translocase subunit SecD	AB5075_00525	AMA17_03049
ubiE	bifunctional demethylmenaquinone methyltransferase/2-methoxy-6-polyprenyl-1,4-benzoquinol methylase UbiE	AB5075_03464	AMA17_00074
rho	transcription termination factor Rho	AB5075_03216	AMA17_00347
group_1011	tetratricopeptide repeat protein	AB5075_03035	AMA17_00828
phoR	phosphate regulon sensor histidine kinase PhoR	AB5075_00104	AMA17_02956
group_1013	ABC transporter permease	AB5075_01230	AMA17_03363
group_1014	GNAT family N-acetyltransferase	AB5075_02689	AMA17_02235
group_1015	hypothetical protein	AB5075_03410	AMA17_00128
rplD	50S ribosomal protein L4	AB5075_00402	AMA17_00442
panB	3-methyl-2-oxobutanoate hydroxymethyltransferase	AB5075_03235	AMA17_00327
group_1018	amino acid ABC transporter ATP-binding protein	AB5075_02291	AMA17_01073
group_1019	gamma carbonic anhydrase family protein	AB5075_01111	AMA17_03470
group_102	hypothetical protein	AB5075_00800	AMA17_00877
lpxC	UDP-3-O-acyl-N-acetylglucosamine deacetylase	AB5075_00151	AMA17_00703
carB	carbamoyl-phosphate synthase large subunit	AB5075_00882	AMA17_03698
fur	ferric iron uptake transcriptional regulator	AB5075_02979	AMA17_01930
group_1023	hypothetical protein	AB5075_01124	AMA17_03457
recA	recombinase RecA	AB5075_01718	AMA17_01771
pnp	polyribonucleotide nucleotidyltransferase	AB5075_03455	AMA17_00083
nuoE	NADH-quinone oxidoreductase subunit NuoE	AB5075_03117	AMA17_00749
group_1027	YbeD family protein	AB5075_00852	AMA17_03729
group_1028	hypothetical protein	AB5075_02202	AMA17_00985
group_1029	MarR family winged helix-turn-helix transcriptional regulator	AB5075_03203	AMA17_00360
rpsC	30S ribosomal protein S3	AB5075_00407	AMA17_00437
pstA	phosphate ABC transporter permease PstA	AB5075_01102	AMA17_03479
group_1032	AraC family transcriptional regulator	AB5075_03394	AMA17_00144
tusD	sulfurtransferase complex subunit TusD	AB5075_01690	AMA17_01696
group_1034	response regulator	AB5075_00671	AMA17_03824
group_1035	SRPBCC family protein	AB5075_00660	AMA17_03833
group_1036	hypothetical protein	AB5075_01825	AMA17_01583
group_1037	alpha/beta hydrolase	AB5075_01008	AMA17_03571
dnaN	DNA polymerase III subunit beta	AB5075_00002	AMA17_02654
group_1039	hypothetical protein	AB5075_02924	AMA17_01995
rpsS	30S ribosomal protein S19	AB5075_00405	AMA17_00439
rng	ribonuclease G	AB5075_00711	AMA17_03788
hemJ	protoporphyrinogen oxidase HemJ	AB5075_03011	AMA17_00901
ftsB	cell division protein FtsB	AB5075_01795	AMA17_01614
group_1044	alpha/beta hydrolase	AB5075_01351	AMA17_03316
group_1045	inorganic phosphate transporter	AB5075_02871	AMA17_02047
yidD	membrane protein insertion efficiency factor YidD	AB5075_03834	AMA17_02650
group_1047	hypothetical protein	AB5075_00047	AMA17_03009
group_1048	porin	AB5075_02123	AMA17_01306
rpoD	RNA polymerase sigma factor RpoD	AB5075_00853	AMA17_03728
group_105	polyprenyl synthetase family protein	AB5075_00810	AMA17_03771
ribB	3,4-dihydroxy-2-butanone-4-phosphate synthase	AB5075_03047	AMA17_00818
group_1051	FKBP-type peptidyl-prolyl cis-trans isomerase	AB5075_01056	AMA17_03523
group_1052	hypothetical protein	AB5075_02402	AMA17_02537
group_1053	hypothetical protein	AB5075_00167	AMA17_00686
group_1054	chloride channel protein	AB5075_02556	AMA17_02380
cydX	cytochrome bd-I oxidase subunit CydX	AB5075_01761	AMA17_01650
group_1056	hypothetical protein	AB5075_03337	AMA17_00203
atpB	F0F1 ATP synthase subunit A	AB5075_03672	AMA17_02788
group_1058	hypothetical protein	AB5075_02651	AMA17_02281
group_1059	acetyl-CoA carboxylase carboxyltransferase subunit alpha	AB5075_03213	AMA17_00350
group_106	MmcQ/YjbR family DNA-binding protein	AB5075_00811	AMA17_03770
group_1060	transposase	AB5075_02647	AMA17_02285
group_1061	GNAT family N-acetyltransferase	AB5075_02985	AMA17_01924
group_1062	p-hydroxycinnamoyl CoA hydratase/lyase	AB5075_02728	AMA17_02193
paaD	phenylacetate-CoA oxygenase subunit PaaJ	AB5075_02489	AMA17_02454
rplX	50S ribosomal protein L24	AB5075_00412	AMA17_00432
efp	elongation factor P	AB5075_01126	AMA17_03455
ftsH	ATP-dependent zinc metalloprotease FtsH	AB5075_00888	AMA17_03692
group_1067	type II secretion system protein N	AB5075_03544	AMA17_03235
greA	transcription elongation factor GreA	AB5075_00881	AMA17_03699
group_1069	helix-turn-helix transcriptional regulator	AB5075_00199	AMA17_00654
group_107	MFS transporter	AB5075_00816	AMA17_03765
group_1070	glutathione S-transferase	AB5075_03683	AMA17_02799
lptF	LPS export ABC transporter permease LptF	AB5075_03582	AMA17_03197
group_1072	hypothetical protein	AB5075_02182	AMA17_01242
group_1073	hypothetical protein	AB5075_02107	AMA17_01322
group_1074	RelA/SpoT family protein	AB5075_03241	AMA17_00321
rpsG	30S ribosomal protein S7	AB5075_03007	AMA17_00905
group_1076	NAD(+) kinase	AB5075_01340	AMA17_03332
group_1077	hypothetical protein	AB5075_00111	AMA17_02949
group_1078	hypothetical protein	AB5075_03812	AMA17_02629
def_2	peptide deformylase	AB5075_03655	AMA17_02771
group_108	LysR family transcriptional regulator	AB5075_00823	AMA17_03758
group_1080	SDR family NAD(P)-dependent oxidoreductase	AB5075_00829	AMA17_03752
group_1081	glucose/quinate/shikimate family membrane-bound PQQ-dependent dehydrogenase	AB5075_00635	AMA17_03858
grpE	nucleotide exchange factor GrpE	AB5075_03808	AMA17_02625
group_1083	amino acid ABC transporter permease	AB5075_02293	AMA17_01071
hisG	ATP phosphoribosyltransferase	AB5075_03188	AMA17_00370
parE	DNA topoisomerase IV subunit B	AB5075_00123	AMA17_02933
group_1086	GlcG/HbpS family heme-binding protein	AB5075_01745	AMA17_01666
group_1087	OmpA family protein	AB5075_00499	AMA17_03070
paaA	1,2-phenylacetyl-CoA epoxidase subunit PaaA	AB5075_02492	AMA17_02451
gloA	lactoylglutathione lyase	AB5075_01120	AMA17_03461
group_109	AEC family transporter	AB5075_00824	AMA17_03757
catC	muconolactone Delta-isomerase	AB5075_01842	AMA17_01567
dusB	tRNA dihydrouridine synthase DusB	AB5075_01045	AMA17_03534
crp	cAMP-activated global transcriptional regulator CRP	AB5075_02691	AMA17_02233
group_1093	transcriptional repressor	AB5075_03675	AMA17_02791
hisA	1-(5-phosphoribosyl)-5-[(5- phosphoribosylamino)methylideneamino]imidazole-4- carboxamide isomerase	AB5075_00243	AMA17_00604
group_1097	electron transfer flavoprotein-ubiquinone oxidoreductase	AB5075_03439	AMA17_00099
group_1098	hypothetical protein	AB5075_02113	AMA17_01316
gcvH	glycine cleavage system protein GcvH	AB5075_02245	AMA17_00942
group_110	hypothetical protein	AB5075_00850	AMA17_03731
group_1100	nicotinate-nicotinamide nucleotide adenylyltransferase	AB5075_00995	AMA17_03584
group_1101	LysR family transcriptional regulator	AB5075_01844	AMA17_01565
group_1102	FAD-binding oxidoreductase	AB5075_00329	AMA17_00515
group_1103	biliverdin-producing heme oxygenase	AB5075_02927	AMA17_01992
purH	Bifunctional purine biosynthesis protein PurH	AB5075_01512	AMA17_01147
group_1105	MFS transporter	AB5075_02464	AMA17_02475
rpsD	30S ribosomal protein S4	AB5075_00425	AMA17_00419
group_1107	YqgE/AlgH family protein	AB5075_03495	AMA17_00041
holA	DNA polymerase III subunit delta	AB5075_03299	AMA17_00241
group_1109	sulfate ABC transporter substrate-binding protein	AB5075_01009	AMA17_03570
group_111	CapA family protein	AB5075_00876	AMA17_03704
group_1110	hypothetical protein	AB5075_00854	AMA17_03727
nusG	transcription termination/antitermination protein NusG	AB5075_03532	AMA17_00003
group_1112	hypothetical protein	AB5075_03523	AMA17_00012
ruvB	Holliday junction branch migration DNA helicase RuvB	AB5075_00987	AMA17_03592
group_1114	hypothetical protein	AB5075_01453	AMA17_01195
group_1115	diacylglycerol kinase	AB5075_00908	AMA17_03673
group_1116	hypothetical protein	AB5075_01074	AMA17_03506
group_1117	MFS transporter	AB5075_01574	AMA17_01086
group_1118	hypothetical protein	AB5075_01446	AMA17_01202
group_1119	response regulator transcription factor	AB5075_00819	AMA17_03762
group_112	MGMT family protein	AB5075_00878	AMA17_03702
group_1120	histidine phosphatase family protein	AB5075_02180	AMA17_01244
secB	protein-export chaperone SecB	AB5075_03309	AMA17_00231
group_1122	YcxB family protein	AB5075_00447	AMA17_03118
group_1123	YcgL domain-containing protein	AB5075_02106	AMA17_01323
lptB	LPS export ABC transporter ATP-binding protein	AB5075_02596	AMA17_02348
thyA	thymidylate synthase	AB5075_03358	AMA17_00181
group_1126	transcriptional regulator	AB5075_03500	AMA17_00036
group_1127	tRNA-(ms[2]io[6]A)-hydroxylase	AB5075_01025	AMA17_03554
group_1128	NADH-quinone oxidoreductase subunit B	AB5075_03119	AMA17_00747
paaF	phenylacetate--CoA ligase	AB5075_02483	AMA17_02460
group_113	hypothetical protein	AB5075_00891	AMA17_03689
rplF	50S ribosomal protein L6	AB5075_00416	AMA17_00428
group_1131	amino acid permease	AB5075_00808	AMA17_03773
csrA	carbon storage regulator CsrA	AB5075_02700	AMA17_02224
group_1133	methionine ABC transporter ATP-binding protein	AB5075_01509	AMA17_01150
cgtA	Obg family GTPase CgtA	AB5075_01041	AMA17_03538
mltB	lytic murein transglycosylase B	AB5075_01226	AMA17_03367
group_1136	TetR/AcrR family transcriptional regulator	AB5075_03660	AMA17_02776
fabG	3-oxoacyl-ACP reductase FabG	AB5075_03052	AMA17_00813
trpS	tryptophan--tRNA ligase	AB5075_00870	AMA17_03712
rplQ	50S ribosomal protein L17	AB5075_00427	AMA17_00417
group_114	metallophosphoesterase	AB5075_00904	AMA17_03676
group_1140	phasin family protein	AB5075_02162	AMA17_01262
group_1143	GlsB/YeaQ/YmgE family stress response membrane protein	AB5075_03828	AMA17_02644
thrS	threonine--tRNA ligase	AB5075_03229	AMA17_00333
argG	argininosuccinate synthase	AB5075_02773	AMA17_02139
xth	exodeoxyribonuclease III	AB5075_00140	AMA17_02915
group_1147	hypothetical protein	AB5075_02252	AMA17_00935
pgaD_2	poly-beta-1,6-N-acetyl-D-glucosamine biosynthesis protein PgaD	AB5075_02904	AMA17_02015
group_1149	methionine/alanine import family NSS transporter small subunit	AB5075_00023	AMA17_03033
group_115	lytic transglycosylase domain-containing protein	AB5075_00914	AMA17_03667
cysE	serine O-acetyltransferase	AB5075_02323	AMA17_01041
gltX	glutamate--tRNA ligase	AB5075_00275	AMA17_00569
nrdR	transcriptional repressor NrdR	AB5075_03590	AMA17_03189
group_1153	hypothetical protein	AB5075_00958	AMA17_03621
mqo	malate dehydrogenase (quinone)	AB5075_02919	AMA17_02000
group_1155	sodium-dependent transporter	AB5075_00022	AMA17_03034
group_1156	bacterioferritin-associated ferredoxin	AB5075_00304	AMA17_00540
group_1157	Lrp/AsnC family transcriptional regulator	AB5075_01640	AMA17_01838
group_1158	Rieske (2Fe-2S) protein	AB5075_01766	AMA17_01645
infA	translation initiation factor IF-1	AB5075_03395	AMA17_00143
group_116	nitroreductase family protein	AB5075_00928	AMA17_03652
group_1162	response regulator transcription factor	AB5075_03552	AMA17_03227
group_1163	glycerophosphodiester phosphodiesterase	AB5075_00910	AMA17_03671
group_1164	sulfite exporter TauE/SafE family protein	AB5075_00324	AMA17_00520
group_1165	SDR family oxidoreductase	AB5075_02890	AMA17_02029
group_1166	SPOR domain-containing protein	AB5075_03682	AMA17_02798
group_1167	leucyl aminopeptidase	AB5075_03583	AMA17_03196
metW	methionine biosynthesis protein MetW	AB5075_03345	AMA17_00195
tssA	type VI secretion system protein TssA	AB5075_02523	AMA17_02422
group_117	glycerate kinase	AB5075_00931	AMA17_03649
group_1170	OmpH family outer membrane protein	AB5075_01712	AMA17_01777
group_1171	F0F1 ATP synthase subunit B	AB5075_03670	AMA17_02786
rpoA	DNA-directed RNA polymerase subunit alpha	AB5075_00426	AMA17_00418
tauC	taurine ABC transporter permease TauC	AB5075_02341	AMA17_02603
group_1174	mechanosensitive ion channel family protein	AB5075_00172	AMA17_00681
group_1175	hypothetical protein	AB5075_01071	AMA17_03509
group_1176	winged helix-turn-helix transcriptional regulator	AB5075_00224	AMA17_00627
group_1177	hypothetical protein	AB5075_02834	AMA17_02084
group_1178	hypothetical protein	AB5075_00276	AMA17_00568
group_1179	YfhL family 4Fe-4S dicluster ferredoxin	AB5075_03026	AMA17_00885
group_118	ChbG/HpnK family deacetylase	AB5075_00952	AMA17_03627
group_1180	hypothetical protein	AB5075_01810	AMA17_01598
ilvN	acetolactate synthase small subunit	AB5075_03294	AMA17_00246
group_1182	MFS transporter	AB5075_00040	AMA17_03016
group_1183	acetyl-CoA hydrolase/transferase family protein	AB5075_00252	AMA17_00595
group_1184	hypothetical protein	AB5075_02259	AMA17_00928
group_1185	ankyrin repeat domain-containing protein	AB5075_00133	AMA17_02922
group_1186	cation:proton antiporter	AB5075_00873	AMA17_03709
yhbY	ribosome assembly RNA-binding protein YhbY	AB5075_00886	AMA17_03694
group_1188	Do family serine endopeptidase	AB5075_01015	AMA17_03564
group_1189	acetolactate synthase 3 large subunit	AB5075_03295	AMA17_00245
group_119	DNA internalization-related competence protein ComEC/Rec2	AB5075_00964	AMA17_03615
group_1190	homoserine dehydrogenase	AB5075_03573	AMA17_03206
msuE	FMN reductase	AB5075_00178	AMA17_00675
group_1192	MFS transporter	AB5075_01892	AMA17_01509
group_1193	metal/formaldehyde-sensitive transcriptional repressor	AB5075_03831	AMA17_02647
group_1194	hypothetical protein	AB5075_00180	AMA17_00673
group_1195	fumarylacetoacetate hydrolase family protein	AB5075_00448	AMA17_03117
group_1196	sulfurtransferase	AB5075_00101	AMA17_02959
rplB	50S ribosomal protein L2	AB5075_00404	AMA17_00440
ttcA	tRNA 2-thiocytidine(32) synthetase TtcA	AB5075_00915	AMA17_03666
group_1199	hypothetical protein	AB5075_03624	AMA17_03176
tolA	cell envelope integrity protein TolA	AB5075_00982	AMA17_03597
group_1200	NF038105 family protein	AB5075_00979	AMA17_03600
trmB	tRNA (guanosine(46)-N7)-methyltransferase TrmB	AB5075_02677	AMA17_02247
group_1202	hypothetical protein	AB5075_03709	AMA17_02736
group_1203	hypothetical protein	AB5075_01228	AMA17_03365
rplM	50S ribosomal protein L13	AB5075_00488	AMA17_03081
groES_1	co-chaperone GroES	AB5075_00906	AMA17_03675
group_1206	peptidylprolyl isomerase	AB5075_00651	AMA17_03842
rpsI	30S ribosomal protein S9	AB5075_00487	AMA17_03082
ilvA	threonine ammonia-lyase, biosynthetic	AB5075_01773	AMA17_01637
group_1209	ExbD/TolR family protein	AB5075_03362	AMA17_00177
group_121	hypothetical protein	AB5075_00992	AMA17_03587
group_1210	cell envelope integrity protein TolA	AB5075_02117	AMA17_01312
group_1211	phosphate-starvation-inducible PsiE family protein	AB5075_00597	AMA17_03896
group_1212	hypothetical protein	AB5075_02823	AMA17_02095
group_1213	CaiB/BaiF CoA transferase family protein	AB5075_02466	AMA17_02473
lptM	LPS translocon maturation chaperone LptM	AB5075_00940	AMA17_03640
fabZ	3-hydroxyacyl-ACP dehydratase FabZ	AB5075_01714	AMA17_01775
ispF	2-C-methyl-D-erythritol 2,4-cyclodiphosphate synthase	AB5075_01698	AMA17_01791
group_1217	TMEM165/GDT1 family protein	AB5075_00157	AMA17_00697
rlmH	23S rRNA (pseudouridine(1915)-N(3))-methyltransferase RlmH	AB5075_02815	AMA17_02103
group_1219	TerC family protein	AB5075_03630	AMA17_03170
group_122	CAP domain-containing protein	AB5075_00996	AMA17_03583
group_1220	LysE family transporter	AB5075_03678	AMA17_02794
msrB	peptide-methionine (R)-S-oxide reductase MsrB	AB5075_02317	AMA17_01047
fumC	class II fumarate hydratase	AB5075_01692	AMA17_01694
group_1223	YaeQ family protein	AB5075_02908	AMA17_02011
nusA	transcription termination factor NusA	AB5075_03479	AMA17_00057
rpsE	30S ribosomal protein S5	AB5075_00418	AMA17_00426
adeK	multidrug efflux RND transporter outer membrane channel subunit AdeK	AB5075_00833	AMA17_03748
gatC	Asp-tRNA(Asn)/Glu-tRNA(Gln) amidotransferase subunit GatC	AB5075_00706	AMA17_03793
group_1228	DMT family transporter	AB5075_03164	AMA17_00394
tsf	elongation factor Ts	AB5075_01219	AMA17_03375
tmk	dTMP kinase	AB5075_01012	AMA17_03567
group_1230	MFS transporter	AB5075_03146	AMA17_00722
group_1231	dicarboxylate/amino acid:cation symporter	AB5075_00392	AMA17_00452
group_1232	tetratricopeptide repeat protein	AB5075_03346	AMA17_00194
dnaA	chromosomal replication initiator protein DnaA	AB5075_00001	AMA17_02653
group_1234	type I secretion system permease/ATPase	AB5075_02594	AMA17_02350
group_1235	RNA pyrophosphohydrolase	AB5075_03405	AMA17_00133
group_1236	hypothetical protein	AB5075_01264	AMA17_03248
group_1237	integration host factor subunit beta	AB5075_02203	AMA17_00984
thrC	threonine synthase	AB5075_03574	AMA17_03205
group_1239	type B 50S ribosomal protein L31	AB5075_03427	AMA17_00111
group_124	hypothetical protein	AB5075_01028	AMA17_03551
leuD	3-isopropylmalate dehydratase small subunit	AB5075_03400	AMA17_00138
fba	class II fructose-bisphosphate aldolase	AB5075_02231	AMA17_00956
rlmN	23S rRNA (adenine(2503)-C(2))-methyltransferase RlmN	AB5075_03318	AMA17_00222
group_1243	thiolase family protein	AB5075_02063	AMA17_01368
rluB	23S rRNA pseudouridine(2605) synthase RluB	AB5075_03060	AMA17_00805
group_1245	chaperone modulator CbpM	AB5075_03453	AMA17_00085
group_1246	FUSC family protein	AB5075_03499	AMA17_00037
gigA	RsbU family protein phosphatase GigA	AB5075_03199	AMA17_00364
group_1248	Hsp33 family molecular chaperone HslO	AB5075_03450	AMA17_00088
group_1249	hypothetical protein	AB5075_02811	AMA17_02107
group_125	GFA family protein	AB5075_01030	AMA17_03549
group_1250	LysR family transcriptional regulator	AB5075_03403	AMA17_00135
group_1253	aromatic ring-hydroxylating oxygenase subunit alpha	AB5075_01827	AMA17_01581
group_1254	SDR family NAD(P)-dependent oxidoreductase	AB5075_00257	AMA17_00590
group_1255	hypothetical protein	AB5075_01623	AMA17_01796
pilV	type IV pilus modification protein PilV	AB5075_00311	AMA17_00533
group_1257	type 4a pilus biogenesis protein PilO	AB5075_00289	AMA17_00555
nfuA	Fe-S biogenesis protein NfuA	AB5075_02864	AMA17_02054
group_1259	hypothetical protein	AB5075_01624	AMA17_01795
group_126	cryptochrome/photolyase family protein	AB5075_01055	AMA17_03524
group_1260	hypothetical protein	AB5075_03805	AMA17_02622
group_1261	peptidyl-prolyl cis-trans isomerase	AB5075_01591	AMA17_01886
lptA	lipopolysaccharide transport periplasmic protein LptA	AB5075_02597	AMA17_02347
tssB	type VI secretion system contractile sheath small subunit	AB5075_02535	AMA17_02409
lipA_1	lipoyl synthase	AB5075_01211	AMA17_03383
group_1265	hypothetical protein	AB5075_02066	AMA17_01365
group_1266	sulfurtransferase TusA family protein	AB5075_01357	AMA17_03309
ettA	energy-dependent translational throttle protein EttA	AB5075_00259	AMA17_00588
ruvA	Holliday junction branch migration protein RuvA	AB5075_00988	AMA17_03591
zapE	cell division protein ZapE	AB5075_02197	AMA17_00990
group_127	hypothetical protein	AB5075_01063	AMA17_03516
rplV	50S ribosomal protein L22	AB5075_00406	AMA17_00438
lysS	lysine--tRNA ligase	AB5075_02846	AMA17_02072
group_1272	DNA adenine methylase	AB5075_03588	AMA17_03191
group_1273	bacteriohemerythrin	AB5075_02983	AMA17_01926
rodA	rod shape-determining protein RodA	AB5075_01227	AMA17_03366
group_1275	glucose 1-dehydrogenase	AB5075_02395	AMA17_02544
group_1276	hypothetical protein	AB5075_01421	AMA17_00882
group_1277	hypothetical protein	AB5075_01693	AMA17_01693
group_1278	CorA family divalent cation transporter	AB5075_00383	AMA17_00461
group_1279	VOC family protein	AB5075_02972	AMA17_01937
group_128	hypothetical protein	AB5075_01064	AMA17_03515
group_1280	monovalent cation/H+ antiporter subunit F	AB5075_03475	AMA17_00061
erpA	iron-sulfur cluster insertion protein ErpA	AB5075_00011	AMA17_02663
group_1282	universal stress protein	AB5075_01733	AMA17_01676
group_1283	dihydrofolate reductase	AB5075_03359	AMA17_00180
group_1284	MerR family transcriptional regulator	AB5075_03513	AMA17_00022
coaD	pantetheine-phosphate adenylyltransferase	AB5075_03027	AMA17_00884
lptC	LPS export ABC transporter periplasmic protein LptC	AB5075_02598	AMA17_02346
acs	acetate--CoA ligase	AB5075_00174	AMA17_00679
group_1288	PaaI family thioesterase	AB5075_02421	AMA17_02518
group_1289	hypothetical protein	AB5075_00993	AMA17_03586
group_129	YbfB/YjiJ family MFS transporter	AB5075_01066	AMA17_03514
group_1290	NAD(P)-dependent alcohol dehydrogenase	AB5075_00045	AMA17_03011
group_1291	phosphoribosylanthranilate isomerase	AB5075_00609	AMA17_03884
group_1292	DHA2 family efflux MFS transporter permease subunit	AB5075_02965	AMA17_01944
ssuD	FMNH2-dependent alkanesulfonate monooxygenase	AB5075_03785	AMA17_02723
group_1294	acetate kinase	AB5075_03333	AMA17_00207
group_1295	MFS transporter	AB5075_03068	AMA17_00797
ftsA	cell division protein FtsA	AB5075_00149	AMA17_00705
group_1297	VOC family protein	AB5075_00067	AMA17_02989
group_1298	hypothetical protein	AB5075_03099	AMA17_00766
group_1299	TRAP transporter large permease subunit	AB5075_00435	AMA17_00409
arnT_1	Undecaprenyl phosphate-alpha-4-amino-4-deoxy-L-arabinose arabinosyl transferase	AB5075_00949	AMA17_03630
cas1f	type I-F CRISPR-associated endonuclease Cas1f	AB5075_01075	AMA17_03505
rpoZ	DNA-directed RNA polymerase subunit omega	AB5075_00307	AMA17_00537
group_1301	CitMHS family transporter	AB5075_02839	AMA17_02079
group_1302	hypothetical protein	AB5075_03202	AMA17_00361
group_1303	tartrate dehydrogenase	AB5075_03022	AMA17_00890
tig	trigger factor	AB5075_03340	AMA17_00200
group_1305	hypothetical protein	AB5075_01743	AMA17_01668
group_1306	phosphatase PAP2 family protein	AB5075_03321	AMA17_00219
purU	formyltetrahydrofolate deformylase	AB5075_03365	AMA17_00174
group_1308	bestrophin family protein	AB5075_00521	AMA17_03053
adeJ	multidrug efflux RND transporter permease subunit AdeJ	AB5075_00834	AMA17_03747
group_131	phosphopantetheine-binding protein	AB5075_01084	AMA17_03497
group_1310	methyl-accepting chemotaxis protein	AB5075_00673	AMA17_03822
group_1311	fatty acid desaturase family protein	AB5075_01090	AMA17_03491
rpmJ	50S ribosomal protein L36	AB5075_00422	AMA17_00422
group_1315	hypothetical protein	AB5075_03173	AMA17_00385
group_1316	TetR/AcrR family transcriptional regulator	AB5075_02711	AMA17_02213
rplA	50S ribosomal protein L1	AB5075_03530	AMA17_00005
rplT	50S ribosomal protein L20	AB5075_03223	AMA17_00339
bauD	ferric acinetobactin ABC transporter permease subunit BauD	AB5075_01156	AMA17_03438
group_132	carbon starvation CstA family protein	AB5075_01127	AMA17_03454
purN	phosphoribosylglycinamide formyltransferase	AB5075_00968	AMA17_03611
group_1321	YMGG-like glycine zipper-containing protein	AB5075_03524	AMA17_00011
group_1322	ATP-binding protein	AB5075_00253	AMA17_00594
rpsB	30S ribosomal protein S2	AB5075_01218	AMA17_03376
group_1324	integration host factor subunit alpha	AB5075_03218	AMA17_00345
hisS	histidine--tRNA ligase	AB5075_03314	AMA17_00226
nudC	NAD(+) diphosphatase	AB5075_02793	AMA17_02125
hutC	histidine utilization repressor	AB5075_00074	AMA17_02982
group_1328	MarC family protein	AB5075_02913	AMA17_02006
sucC	ADP-forming succinate--CoA ligase subunit beta	AB5075_00866	AMA17_03714
group_133	YbdD/YjiX family protein	AB5075_01128	AMA17_03453
abeS	multidrug efflux SMR transporter AbeS	AB5075_01324	AMA17_03348
group_1331	RDD family protein	AB5075_01636	AMA17_01843
group_1332	tRNA-binding protein	AB5075_03444	AMA17_00094
rsfS	ribosome silencing factor	AB5075_03249	AMA17_00313
polA	DNA polymerase I	AB5075_03209	AMA17_00354
yciI	Protein YciI	AB5075_00518	AMA17_03056
group_1336	SdpI family protein	AB5075_00691	AMA17_03809
rnhB	ribonuclease HII	AB5075_02701	AMA17_02223
group_1338	polyphosphate--AMP phosphotransferase	AB5075_03462	AMA17_00076
queE	7-carboxy-7-deazaguanine synthase QueE	AB5075_01001	AMA17_03578
group_134	TetR/AcrR family transcriptional regulator	AB5075_01147	AMA17_03446
trxB	thioredoxin-disulfide reductase	AB5075_02999	AMA17_01908
group_1341	phosphatase PAP2 family protein	AB5075_00821	AMA17_03760
tsaB	tRNA (adenosine(37)-N6)-threonylcarbamoyltransferase complex dimerization subunit type 1 TsaB	AB5075_03175	AMA17_00383
group_1343	TetR/AcrR family transcriptional regulator	AB5075_02215	AMA17_00972
group_1344	LysR family transcriptional regulator	AB5075_01748	AMA17_01663
group_1345	EmrA/EmrK family multidrug efflux transporter periplasmic adaptor subunit	AB5075_02966	AMA17_01943
group_1346	Lrp/AsnC family transcriptional regulator	AB5075_02289	AMA17_01075
group_1347	PA4642 family protein	AB5075_02996	AMA17_01912
rpsL	30S ribosomal protein S12	AB5075_03008	AMA17_00904
tenA	thiaminase II	AB5075_00193	AMA17_00660
bauF	acinetobactin utilization protein BauF	AB5075_01151	AMA17_03442
ilvC	ketol-acid reductoisomerase	AB5075_03293	AMA17_00247
hscB_2	Fe-S protein assembly co-chaperone HscB	AB5075_02168	AMA17_01256
mumR	LysR family transcriptional regulator MumR	AB5075_02562	AMA17_02374
group_1353	hypothetical protein	AB5075_00035	AMA17_03021
pstC	phosphate ABC transporter permease subunit PstC	AB5075_01101	AMA17_03480
rpsR	30S ribosomal protein S18	AB5075_01526	AMA17_01133
group_1356	LysE family translocator	AB5075_03093	AMA17_00772
group_1357	ANTAR domain-containing protein	AB5075_01672	AMA17_01714
group_1358	PAAR domain-containing protein	AB5075_02525	AMA17_02420
group_1359	MacB family efflux pump subunit	AB5075_03301	AMA17_00239
basA	acinetobactin non-ribosomal peptide synthetase subunit BasA	AB5075_01152	AMA17_03441
group_1360	hypothetical protein	AB5075_01542	AMA17_01117
group_1361	glutathione S-transferase family protein	AB5075_03411	AMA17_00127
bauE	ferric acinetobactin ABC transporter ATP-binding protein BauE	AB5075_01158	AMA17_03436
cysD	sulfate adenylyltransferase subunit CysD	AB5075_02843	AMA17_02075
dksA	RNA polymerase-binding protein DksA	AB5075_03564	AMA17_03215
aroC	chorismate synthase	AB5075_02100	AMA17_01329
group_1366	MerR family transcriptional regulator	AB5075_02802	AMA17_02116
tyrS	tyrosine--tRNA ligase	AB5075_00014	AMA17_02666
group_1368	sulfate/molybdate ABC transporter ATP-binding protein	AB5075_01005	AMA17_03574
rpiA	ribose-5-phosphate isomerase RpiA	AB5075_01774	AMA17_01636
basB	acinetobactin non-ribosomal peptide synthetase subunit BasB	AB5075_01153	AMA17_03440
group_1370	putative solute-binding protein	AB5075_00010	AMA17_02662
nuoN	NADH-quinone oxidoreductase subunit NuoN	AB5075_03108	AMA17_00758
group_1372	uracil-DNA glycosylase family protein	AB5075_02028	AMA17_01408
argA	amino-acid N-acetyltransferase	AB5075_03782	AMA17_02720
group_1374	iron-containing redox enzyme family protein	AB5075_02098	AMA17_01331
group_1375	LrgB family protein	AB5075_00493	AMA17_03076
group_1376	phosphoenolpyruvate--protein phosphotransferase	AB5075_03406	AMA17_00132
group_1377	type II asparaginase	AB5075_02320	AMA17_01044
ccsA	cytochrome C assembly family protein	AB5075_03078	AMA17_00787
nirB	nitrite reductase large subunit NirB	AB5075_01674	AMA17_01712
bauA_2	TonB-dependent ferric acinetobactin receptor BauA	AB5075_01160	AMA17_03434
group_1380	YegP family protein	AB5075_00665	AMA17_03830
group_1381	type VI secretion system tube protein Hcp	AB5075_02533	AMA17_02411
group_1382	NAD(P) transhydrogenase subunit alpha	AB5075_03252	AMA17_00310
group_1383	rhodanese-like domain-containing protein	AB5075_00515	AMA17_03059
dapA	4-hydroxy-tetrahydrodipicolinate synthase	AB5075_00060	AMA17_02996
gshB	glutathione synthase	AB5075_00144	AMA17_00710
aciT	ciprofloxacin tolerance protein AciT	AB5075_00097	AMA17_02963
rep	DNA helicase Rep	AB5075_02989	AMA17_01920
group_1388	acyl-CoA dehydrogenase family protein	AB5075_03714	AMA17_02741
ampD	1,6-anhydro-N-acetylmuramyl-L-alanine amidase AmpD	AB5075_03767	AMA17_02705
basD	acinetobactin non-ribosomal peptide synthetase subunit BasD	AB5075_01162	AMA17_03432
group_1390	zinc ribbon domain-containing protein YjdM	AB5075_00662	AMA17_03831
cntA	Rieske 2Fe-2S domain-containing protein	AB5075_03019	AMA17_00893
leuC	3-isopropylmalate dehydratase large subunit	AB5075_03401	AMA17_00137
proB	glutamate 5-kinase	AB5075_01042	AMA17_03537
rpmE	50S ribosomal protein L31	AB5075_01122	AMA17_03459
lolD	lipoprotein-releasing ABC transporter ATP-binding protein LolD	AB5075_00963	AMA17_03616
secG	preprotein translocase subunit SecG	AB5075_03484	AMA17_00052
tssC	type VI secretion system contractile sheath large subunit	AB5075_02534	AMA17_02410
group_1398	hypothetical protein	AB5075_03463	AMA17_00075
group_1399	hypothetical protein	AB5075_01506	AMA17_01153
basE	(2,3-dihydroxybenzoyl)adenylate synthase BasE	AB5075_01163	AMA17_03431
group_1400	hypothetical protein	AB5075_02702	AMA17_02222
rlmE	23S rRNA (uridine(2552)-2'-O)-methyltransferase RlmE	AB5075_00887	AMA17_03693
group_1402	AraC family transcriptional regulator	AB5075_00632	AMA17_03861
group_1403	ATP synthase subunit I	AB5075_03673	AMA17_02789
group_1404	Lrp/AsnC family transcriptional regulator	AB5075_01615	AMA17_01865
group_1405	DMT family transporter	AB5075_03422	AMA17_00116
group_1406	RNA-binding S4 domain-containing protein	AB5075_01719	AMA17_01770
group_1407	cold-shock protein	AB5075_02641	AMA17_02291
group_1408	non-heme iron oxygenase ferredoxin subunit	AB5075_02899	AMA17_02020
group_1409	hypothetical protein	AB5075_03652	AMA17_02768
barA	acinetobactin export ABC transporter permease/ATP-binding subunit BarA	AB5075_01167	AMA17_03427
group_1410	MFS transporter	AB5075_03095	AMA17_00770
group_1411	lipoprotein-releasing ABC transporter permease subunit	AB5075_00962	AMA17_03617
group_1412	winged helix-turn-helix transcriptional regulator	AB5075_03380	AMA17_00159
group_1413	hypothetical protein	AB5075_01736	AMA17_01674
groL	chaperonin GroEL	AB5075_00907	AMA17_03674
group_1415	membrane protein	AB5075_02822	AMA17_02096
group_1416	aspartate dehydrogenase	AB5075_02889	AMA17_02030
group_1417	hypothetical protein	AB5075_01634	AMA17_01845
rplP	50S ribosomal protein L16	AB5075_00408	AMA17_00436
nuoM	NADH-quinone oxidoreductase subunit M	AB5075_03109	AMA17_00757
barB	acinetobactin export ABC transporter permease/ATP-binding subunit BarB	AB5075_01168	AMA17_03426
lepB	signal peptidase I	AB5075_01018	AMA17_03561
group_1421	hypothetical protein	AB5075_00267	AMA17_00577
clpX	ATP-dependent Clp protease ATP-binding subunit ClpX	AB5075_03338	AMA17_00202
rpsH	30S ribosomal protein S8	AB5075_00415	AMA17_00429
group_1424	TrkA family potassium uptake protein	AB5075_01772	AMA17_01638
ribE	6,7-dimethyl-8-ribityllumazine synthase	AB5075_00093	AMA17_02967
group_1426	phosphatidate cytidylyltransferase	AB5075_01708	AMA17_01781
rapZ	RNase adapter RapZ	AB5075_03233	AMA17_00329
ispG	flavodoxin-dependent (E)-4-hydroxy-3-methylbut-2-enyl-diphosphate synthase	AB5075_03315	AMA17_00225
der	ribosome biogenesis GTPase Der	AB5075_03311	AMA17_00229
basH	acinetobactin biosynthesis thioesterase BasH	AB5075_01169	AMA17_03425
frr	ribosome recycling factor	AB5075_01706	AMA17_01783
group_1431	CTP synthase	AB5075_01791	AMA17_01619
group_1432	DoxX family protein	AB5075_03691	AMA17_02807
gltP	glutamate/aspartate:proton symporter GltP	AB5075_03387	AMA17_00151
sdsA	All-trans-nonaprenyl-diphosphate synthase	AB5075_00838	AMA17_03743
group_1435	cation diffusion facilitator family transporter	AB5075_00266	AMA17_00578
group_1436	hypothetical protein	AB5075_02067	AMA17_01364
panC	pantoate--beta-alanine ligase	AB5075_03234	AMA17_00328
eda	bifunctional 4-hydroxy-2-oxoglutarate aldolase/2-dehydro-3-deoxy-phosphogluconate aldolase	AB5075_03331	AMA17_00209
group_1439	universal stress protein	AB5075_01633	AMA17_01846
basJ	acinetobactin biosynthesis isochorismate synthase BasJ	AB5075_01171	AMA17_03423
group_1440	OsmC family protein	AB5075_02690	AMA17_02234
ssuC	aliphatic sulfonate ABC transporter permease SsuC	AB5075_03786	AMA17_02724
group_1442	hypothetical protein	AB5075_02840	AMA17_02078
group_1443	YebC/PmpR family DNA-binding transcriptional regulator	AB5075_02288	AMA17_01076
gigC	LysR family transcriptional regulator GigC	AB5075_03104	AMA17_00761
hppD	4-hydroxyphenylpyruvate dioxygenase	AB5075_00065	AMA17_02991
bfr_1	heteropolymeric bacterioferritin subunit Bfr	AB5075_00303	AMA17_00541
bfr_2	bacterioferritin	AB5075_03069	AMA17_00796
recR	recombination protein RecR	AB5075_02111	AMA17_01318
group_1449	GNAT family N-acetyltransferase	AB5075_01581	AMA17_01897
group_145	murein L,D-transpeptidase	AB5075_01172	AMA17_03422
group_1450	MFS transporter	AB5075_02426	AMA17_02513
group_1451	hypothetical protein	AB5075_01673	AMA17_01713
accD	acetyl-CoA carboxylase, carboxyltransferase subunit beta	AB5075_00616	AMA17_03877
dnaJ	molecular chaperone DnaJ	AB5075_00036	AMA17_03020
pstB	phosphate ABC transporter ATP-binding protein PstB	AB5075_01103	AMA17_03478
aroK	shikimate kinase AroK	AB5075_00292	AMA17_00552
group_1456	LysE family translocator	AB5075_03451	AMA17_00087
group_1457	hypothetical protein	AB5075_01019	AMA17_03560
group_1458	hypothetical protein	AB5075_00182	AMA17_00671
group_1459	pantothenate kinase	AB5075_03076	AMA17_00789
xdhA	xanthine dehydrogenase small subunit	AB5075_01179	AMA17_03415
rplW	50S ribosomal protein L23	AB5075_00403	AMA17_00441
epmB	EF-P beta-lysylation protein EpmB	AB5075_01125	AMA17_03456
group_1462	hypothetical protein	AB5075_03102	AMA17_00763
group_1463	MarR family transcriptional regulator	AB5075_01737	AMA17_01673
pyrH	UMP kinase	AB5075_01705	AMA17_01784
group_1465	HPF/RaiA family ribosome-associated protein	AB5075_00132	AMA17_02923
rplL	50S ribosomal protein L7/L12	AB5075_03528	AMA17_00007
group_1467	hypothetical protein	AB5075_03636	AMA17_03160
group_1468	purine-binding chemotaxis protein CheW	AB5075_00672	AMA17_03823
lldR	transcriptional regulator LldR	AB5075_03743	AMA17_02683
xdhB	xanthine dehydrogenase molybdopterin binding subunit	AB5075_01180	AMA17_03414
bioD	ATP-dependent dethiobiotin synthetase BioD	AB5075_03061	AMA17_00804
group_1471	hypothetical protein	AB5075_03438	AMA17_00100
group_1472	hypothetical protein	AB5075_02105	AMA17_01324
group_1473	LysR family transcriptional regulator	AB5075_03718	AMA17_02745
group_1474	iron-dependent methanol dehydrogenase	AB5075_01600	AMA17_01877
group_1475	HPr family phosphocarrier protein	AB5075_03232	AMA17_00330
astA_1	arginine N-succinyltransferase	AB5075_00347	AMA17_00497
group_1479	NAD+ synthase	AB5075_03014	AMA17_00898
group_148	Smr/MutS family protein	AB5075_01182	AMA17_03412
ptsP_2	phosphoenolpyruvate--protein phosphotransferase	AB5075_01534	AMA17_01125
group_1481	hypothetical protein	AB5075_02351	AMA17_02593
group_1482	low molecular weight protein-tyrosine-phosphatase	AB5075_01657	AMA17_01819
csuAB	Csu fimbrial major subunit CsuAB	AB5075_01467	AMA17_01186
trxC	thioredoxin TrxC	AB5075_00511	AMA17_03063
group_1485	hypothetical protein	AB5075_00598	AMA17_03895
group_1486	LysR family transcriptional regulator	AB5075_02059	AMA17_01372
rsgA	ribosome small subunit-dependent GTPase A	AB5075_03306	AMA17_00234
group_1488	hypothetical protein	AB5075_02706	AMA17_02218
group_1489	hypothetical protein	AB5075_03445	AMA17_00093
trpC	indole-3-glycerol phosphate synthase TrpC	AB5075_01183	AMA17_03411
group_1490	hypothetical protein	AB5075_00702	AMA17_03797
group_1491	class I SAM-dependent methyltransferase	AB5075_03325	AMA17_00215
gltS	sodium/glutamate symporter	AB5075_01457	AMA17_01191
rpmD	50S ribosomal protein L30	AB5075_00419	AMA17_00425
group_1494	hypothetical protein	AB5075_02016	AMA17_01420
cyoC	cytochrome o ubiquinol oxidase subunit III	AB5075_01530	AMA17_01129
group_1496	amino acid permease	AB5075_00344	AMA17_00500
glyA	serine hydroxymethyltransferase	AB5075_01314	AMA17_03357
group_1498	3-oxoacid CoA-transferase subunit B	AB5075_02061	AMA17_01370
group_1499	PspC domain-containing protein	AB5075_00367	AMA17_00476
group_150	TonB-dependent receptor	AB5075_01185	AMA17_03409
group_1500	niacin transporter NiaP	AB5075_03627	AMA17_03173
group_1501	hypothetical protein	AB5075_01475	AMA17_01180
group_1502	H-NS histone family protein	AB5075_03546	AMA17_03233
rpoB	DNA-directed RNA polymerase subunit beta	AB5075_03527	AMA17_00008
group_1504	FAD-dependent oxidoreductase	AB5075_00296	AMA17_00548
group_1505	type II toxin-antitoxin system RelB/DinJ family antitoxin	AB5075_01582	AMA17_01896
group_1506	glyceraldehyde-3-phosphate dehydrogenase	AB5075_01038	AMA17_03541
group_1507	oxidative damage protection protein	AB5075_03555	AMA17_03224
typA	translational GTPase TypA	AB5075_00648	AMA17_03845
group_1509	TetR/AcrR family transcriptional regulator	AB5075_02411	AMA17_02528
group_151	M1 family metallopeptidase	AB5075_01186	AMA17_03408
group_1510	CoA pyrophosphatase	AB5075_03177	AMA17_00381
nadA	quinolinate synthase NadA	AB5075_03161	AMA17_00397
group_1512	flavin reductase	AB5075_03136	AMA17_00732
group_1513	thioesterase family protein	AB5075_02967	AMA17_01942
group_1514	hypothetical protein	AB5075_00890	AMA17_03690
group_1515	GacS-like sensor histidine kinase	AB5075_03245	AMA17_00317
group_1516	hemerythrin domain-containing protein	AB5075_00325	AMA17_00519
group_1517	hypothetical protein	AB5075_01697	AMA17_01792
group_1518	ribonucleoside-diphosphate reductase subunit alpha	AB5075_03125	AMA17_00741
group_1519	hypothetical protein	AB5075_01695	AMA17_01794
group_152	aminodeoxychorismate/anthranilate synthase component II	AB5075_01187	AMA17_03407
group_1520	nitroreductase family protein	AB5075_01758	AMA17_01653
group_1521	xanthine phosphoribosyltransferase	AB5075_00453	AMA17_03112
lgt	prolipoprotein diacylglyceryl transferase	AB5075_03355	AMA17_00184
group_1523	hypothetical protein	AB5075_03399	AMA17_00139
group_1524	hypothetical protein	AB5075_01279	AMA17_03943
surE	5'/3'-nucleotidase SurE	AB5075_01115	AMA17_03466
group_1526	hypothetical protein	AB5075_03804	AMA17_02621
group_1527	trimeric intracellular cation channel family protein	AB5075_03628	AMA17_03172
group_1528	hypothetical protein	AB5075_00052	AMA17_03004
rpsP	30S ribosomal protein S16	AB5075_00317	AMA17_00527
group_153	Nif3-like dinuclear metal center hexameric protein	AB5075_01200	AMA17_03394
group_1530	CinA family protein	AB5075_02686	AMA17_02238
cybC	cytochrome b562	AB5075_00005	AMA17_02657
group_1532	alpha/beta hydrolase	AB5075_01313	AMA17_03358
putA	trifunctional transcriptional regulator/proline dehydrogenase/L-glutamate gamma-semialdehyde dehydrogenase	AB5075_02249	AMA17_00938
group_1534	helix-turn-helix domain-containing protein	AB5075_02097	AMA17_01332
group_1535	TonB-dependent receptor	AB5075_02145	AMA17_01279
group_1536	magnesium transporter CorA family protein	AB5075_03454	AMA17_00084
group_1537	hypothetical protein	AB5075_03227	AMA17_00335
group_1538	phosphoenolpyruvate carboxykinase (GTP)	AB5075_00902	AMA17_03678
group_1539	MCR_0457 family protein	AB5075_01113	AMA17_03468
group_154	16S rRNA (uracil(1498)-N(3))-methyltransferase	AB5075_01205	AMA17_03389
znuC	zinc ABC transporter ATP-binding protein ZnuC	AB5075_03676	AMA17_02792
dinB	DNA polymerase IV	AB5075_03634	AMA17_03166
group_1542	FadR/GntR family transcriptional regulator	AB5075_01464	AMA17_01189
cas3f	type I-F CRISPR-associated helicase Cas3	AB5075_01076	AMA17_03504
group_1544	long-chain-acyl-CoA synthetase	AB5075_03416	AMA17_00122
queC	7-cyano-7-deazaguanine synthase QueC	AB5075_01000	AMA17_03579
mltG	endolytic transglycosylase MltG	AB5075_01011	AMA17_03568
group_1547	segregation and condensation protein A	AB5075_03058	AMA17_00807
cueR	Cu(I)-responsive transcriptional regulator	AB5075_02656	AMA17_02276
mreD	rod shape-determining protein MreD	AB5075_00709	AMA17_03790
group_155	peptidase C39	AB5075_01208	AMA17_03386
group_1550	hypothetical protein	AB5075_00959	AMA17_03620
group_1551	alpha/beta hydrolase	AB5075_03020	AMA17_00892
smc_2	chromosome segregation protein SMC	AB5075_03072	AMA17_00793
glnE	bifunctional [glutamate--ammonia ligase]-adenylyl-L-tyrosine phosphorylase/[glutamate--ammonia-ligase]adenylyltransferase	AB5075_00579	AMA17_03915
group_1554	MFS transporter	AB5075_00195	AMA17_00658
group_1555	intermembrane transport protein PqiB	AB5075_01481	AMA17_01171
group_1556	pyridoxal phosphate-dependent aminotransferase	AB5075_02318	AMA17_01046
ligA	NAD-dependent DNA ligase LigA	AB5075_03070	AMA17_00795
group_1558	hypothetical protein	AB5075_01753	AMA17_01658
group_1559	SDR family NAD(P)-dependent oxidoreductase	AB5075_00107	AMA17_02953
group_156	hypothetical protein	AB5075_01213	AMA17_03381
group_1563	M48 family metalloprotease	AB5075_01430	AMA17_03294
group_1564	M61 family metallopeptidase	AB5075_01059	AMA17_03520
group_1565	MHS family MFS transporter	AB5075_03711	AMA17_02738
group_1566	MFS transporter	AB5075_00624	AMA17_03869
group_1567	hypothetical protein	AB5075_02869	AMA17_02049
group_1568	amino acid permease	AB5075_00078	AMA17_02978
group_1569	response regulator transcription factor	AB5075_02386	AMA17_02553
group_157	hypothetical protein	AB5075_01251	AMA17_00854
hemC	hydroxymethylbilane synthase	AB5075_03551	AMA17_03228
group_1571	hypothetical protein	AB5075_00239	AMA17_00610
adeR	efflux system response regulator transcription factor AdeR	AB5075_01938	AMA17_01455
group_1573	hypothetical protein	AB5075_03549	AMA17_03230
fahA	fumarylacetoacetase	AB5075_00069	AMA17_02987
gspN	type II secretion system protein N	AB5075_03545	AMA17_03234
argS	arginine--tRNA ligase	AB5075_03681	AMA17_02797
wecB	non-hydrolyzing UDP-N-acetylglucosamine 2-epimerase	AB5075_01049	AMA17_03530
group_1578	amino acid permease	AB5075_01445	AMA17_01203
group_1579	YbjQ family protein	AB5075_00831	AMA17_03750
group_158	replicative DNA helicase	AB5075_01254	AMA17_00857
group_1580	acyl-CoA synthetase	AB5075_03230	AMA17_00332
cydB_2	cytochrome d ubiquinol oxidase subunit II	AB5075_02350	AMA17_02594
pdxA	4-hydroxythreonine-4-phosphate dehydrogenase PdxA	AB5075_00489	AMA17_03080
group_1583	MFS transporter	AB5075_02422	AMA17_02517
queG	tRNA epoxyqueuosine(34) reductase QueG	AB5075_02267	AMA17_00920
group_1585	hypothetical protein	AB5075_03461	AMA17_00077
group_1586	META domain-containing protein	AB5075_00605	AMA17_03888
group_1587	ABC transporter permease	AB5075_02185	AMA17_01239
mmpI	family 2A encapsulin nanocompartment shell protein	AB5075_02376	AMA17_02567
aroB	3-dehydroquinate synthase	AB5075_00293	AMA17_00551
group_159	hypothetical protein	AB5075_01268	AMA17_03951
znuB	zinc ABC transporter permease subunit ZnuB	AB5075_03677	AMA17_02793
group_1591	hypothetical protein	AB5075_02886	AMA17_02033
group_1592	multidrug effflux MFS transporter	AB5075_00693	AMA17_03807
pyrF	orotidine-5'-phosphate decarboxylase	AB5075_02201	AMA17_00986
dkgB	2,5-didehydrogluconate reductase DkgB	AB5075_00041	AMA17_03015
group_1595	NAD(P)/FAD-dependent oxidoreductase	AB5075_01057	AMA17_03522
group_1596	hypothetical protein	AB5075_02636	AMA17_02296
csy3	type I-F CRISPR-associated protein Csy3	AB5075_01079	AMA17_03501
genX	EF-P lysine aminoacylase EpmA	AB5075_00936	AMA17_03644
group_1599	hypothetical protein	AB5075_00333	AMA17_00511
group_16	hypothetical protein	AB5075_01273	AMA17_03922
group_160	hypothetical protein	AB5075_01271	AMA17_02307
group_1600	threonylcarbamoyl-AMP synthase	AB5075_03057	AMA17_00808
group_1601	diphthine--ammonia ligase	AB5075_00998	AMA17_03581
ureC	urease subunit alpha	AB5075_02830	AMA17_02088
group_1603	alpha/beta hydrolase	AB5075_01788	AMA17_01622
group_1604	YbaN family protein	AB5075_02926	AMA17_01993
gabT	4-aminobutyrate--2-oxoglutarate transaminase	AB5075_00202	AMA17_00651
group_1606	urease accessory protein UreD	AB5075_02833	AMA17_02085
rsmH	16S rRNA (cytosine(1402)-N(4))-methyltransferase RsmH	AB5075_00278	AMA17_00566
group_1608	LysR family transcriptional regulator	AB5075_02417	AMA17_02522
group_1609	NAD(P)-dependent oxidoreductase	AB5075_01905	AMA17_01489
group_161	hypothetical protein	AB5075_01272	AMA17_03923
group_1610	MFS transporter	AB5075_00899	AMA17_03681
group_1611	DMT family transporter	AB5075_03659	AMA17_02775
group_1612	arylsulfatase	AB5075_02866	AMA17_02052
group_1613	hotdog fold domain-containing protein	AB5075_01091	AMA17_03490
phoB	phosphate regulon transcriptional regulator PhoB	AB5075_00105	AMA17_02955
yccS_1	TIGR01666 family membrane protein	AB5075_00335	AMA17_00509
group_1616	CaiB/BaiF CoA transferase family protein	AB5075_02437	AMA17_02502
group_1617	NADP-dependent isocitrate dehydrogenase	AB5075_01060	AMA17_03519
group_1618	MFS transporter	AB5075_02875	AMA17_02043
arsB_2	ACR3 family arsenite efflux transporter	AB5075_02330	AMA17_02614
group_162	minor capsid protein	AB5075_01276	AMA17_03921
uvrB	excinuclease ABC subunit UvrB	AB5075_01035	AMA17_03544
rlmKL	bifunctional 23S rRNA (guanine(2069)-N(7))-methyltransferase RlmK/23S rRNA (guanine(2445)-N(2))-methyltransferase RlmL	AB5075_02684	AMA17_02240
map_2	type I methionyl aminopeptidase	AB5075_01747	AMA17_01664
group_1623	acyltransferase	AB5075_02991	AMA17_01917
nirD	nitrite reductase small subunit NirD	AB5075_01675	AMA17_01711
group_1625	alpha-ketoacid dehydrogenase subunit beta	AB5075_02094	AMA17_01335
htpG	molecular chaperone HtpG	AB5075_03518	AMA17_00017
group_1627	undecaprenyl-diphosphate phosphatase	AB5075_00721	AMA17_03778
group_1628	ferrous iron transporter B	AB5075_03569	AMA17_03210
group_1629	dicarboxylate/amino acid:cation symporter	AB5075_01343	AMA17_03329
group_163	hypothetical protein	AB5075_01283	AMA17_03940
pdxJ	pyridoxine 5'-phosphate synthase	AB5075_01024	AMA17_03555
group_1631	tetratricopeptide repeat protein	AB5075_03493	AMA17_00043
group_1632	LysE family translocator	AB5075_03693	AMA17_02809
group_1633	Lrp/AsnC family transcriptional regulator	AB5075_02751	AMA17_02173
group_1634	AAA family ATPase	AB5075_01601	AMA17_01876
group_1635	GGDEF domain-containing protein	AB5075_00187	AMA17_00666
group_1636	beta-ketoacyl-ACP synthase III	AB5075_02667	AMA17_02257
group_1637	zinc ABC transporter substrate-binding protein	AB5075_03674	AMA17_02790
group_1638	LysR family transcriptional regulator	AB5075_01577	AMA17_01901
glmU	bifunctional UDP-N-acetylglucosamine diphosphorylase/glucosamine-1-phosphate N-acetyltransferase GlmU	AB5075_00089	AMA17_02971
group_164	hypothetical protein	AB5075_01285	AMA17_01221
group_1640	alpha/beta hydrolase	AB5075_01783	AMA17_01627
group_1641	MBL fold metallo-hydrolase	AB5075_00159	AMA17_00695
group_1642	SLC13 family permease	AB5075_01889	AMA17_01512
group_1643	NAD(P)H-dependent oxidoreductase	AB5075_00332	AMA17_00512
group_1644	hypothetical protein	AB5075_02160	AMA17_01264
truB	tRNA pseudouridine(55) synthase TruB	AB5075_00323	AMA17_00521
group_1646	ammonium transporter	AB5075_00822	AMA17_03759
pcaF_1	3-oxoadipyl-CoA thiolase	AB5075_01838	AMA17_01571
group_1648	3-oxoacid CoA-transferase subunit A	AB5075_01840	AMA17_01569
group_1649	3-oxoacid CoA-transferase subunit A	AB5075_01797	AMA17_01612
group_165	YfhL family 4Fe-4S dicluster ferredoxin	AB5075_01325	AMA17_03347
group_1650	hypothetical protein	AB5075_00369	AMA17_00474
group_1651	BCCT family transporter	AB5075_02915	AMA17_02004
group_1652	ABC1 kinase family protein	AB5075_03466	AMA17_00072
group_1653	glutamine--tRNA ligase/YqeY domain fusion protein	AB5075_01592	AMA17_01885
paaC	1,2-phenylacetyl-CoA epoxidase subunit PaaC	AB5075_02490	AMA17_02453
group_1655	NADPH-dependent 2,4-dienoyl-CoA reductase	AB5075_02772	AMA17_02141
group_1656	multidrug effflux MFS transporter	AB5075_00991	AMA17_03588
group_1657	metal-dependent hydrolase	AB5075_00393	AMA17_00451
group_1658	putative RNA methyltransferase	AB5075_00285	AMA17_00559
group_1659	3-hydroxyacyl-CoA dehydrogenase	AB5075_02430	AMA17_02509
yegQ	tRNA 5-hydroxyuridine modification protein YegQ	AB5075_01326	AMA17_03346
dcaP	outer membrane trimeric porin-like protein DcaP	AB5075_02423	AMA17_02516
group_1661	amino acid permease	AB5075_01727	AMA17_01762
group_1662	cation acetate symporter	AB5075_00183	AMA17_00670
group_1663	hypothetical protein	AB5075_01604	AMA17_01872
group_1664	deoxyguanosinetriphosphate triphosphohydrolase	AB5075_00989	AMA17_03590
group_1669	phosphomannomutase/phosphoglucomutase	AB5075_02987	AMA17_01922
group_167	glycosyl transferase family protein	AB5075_01342	AMA17_03330
group_1670	FxsA family protein	AB5075_02261	AMA17_00926
lplT	Lysophospholipid transporter LplT	AB5075_01567	AMA17_01093
group_1672	flavin-containing monooxygenase	AB5075_02707	AMA17_02217
group_1673	substrate-binding domain-containing protein	AB5075_01100	AMA17_03481
group_1674	helix-turn-helix transcriptional regulator	AB5075_02264	AMA17_00923
trhA	hemolysin III family protein	AB5075_00625	AMA17_03868
group_1676	hypothetical protein	AB5075_00484	AMA17_03085
group_1677	TetR family transcriptional regulator	AB5075_01649	AMA17_01829
group_1678	hypothetical protein	AB5075_03730	AMA17_02757
group_1679	lytic transglycosylase	AB5075_02790	AMA17_02128
group_168	aminoacyl-histidine dipeptidase	AB5075_01349	AMA17_03323
group_1680	ATP-binding cassette domain-containing protein	AB5075_03787	AMA17_02725
group_1681	homocysteine S-methyltransferase family protein	AB5075_02921	AMA17_01998
group_1682	bile acid:sodium symporter family protein	AB5075_01121	AMA17_03460
group_1683	Holliday junction resolvase-like protein	AB5075_00339	AMA17_00505
group_1684	PAS domain-containing sensor histidine kinase	AB5075_03577	AMA17_03202
adeC_2	AdeC/AdeK/OprM family multidrug efflux complex outer membrane factor	AB5075_03302	AMA17_00238
group_1686	hypothetical protein	AB5075_00517	AMA17_03057
group_169	hypothetical protein	AB5075_01428	AMA17_03296
group_1690	amino acid synthesis family protein	AB5075_02459	AMA17_02480
group_1691	two-component system sensor histidine kinase PmrB	AB5075_00820	AMA17_03761
pcaG	protocatechuate 3,4-dioxygenase subunit alpha	AB5075_01805	AMA17_01603
group_1693	nuclear transport factor 2 family protein	AB5075_00830	AMA17_03751
group_1694	YccT family protein	AB5075_01759	AMA17_01652
group_1695	Na+/H+ antiporter subunit G	AB5075_03476	AMA17_00060
group_1696	Crp/Fnr family transcriptional regulator	AB5075_02305	AMA17_01059
group_1697	hypothetical protein	AB5075_02278	AMA17_00909
group_1698	AraC family transcriptional regulator	AB5075_00235	AMA17_00614
group_1699	LysR family transcriptional regulator	AB5075_02467	AMA17_02472
group_17	hypothetical protein	AB5075_01280	AMA17_03947
group_170	hypothetical protein	AB5075_01434	AMA17_03290
miaA	tRNA (adenosine(37)-N6)-dimethylallyltransferase MiaA	AB5075_01586	AMA17_01892
trmA	tRNA (uridine(54)-C5)-methyltransferase TrmA	AB5075_02251	AMA17_00936
group_1702	potassium transporter Kup	AB5075_00229	AMA17_00620
group_1703	methylcrotonoyl-CoA carboxylase	AB5075_02413	AMA17_02526
group_1704	VIT1/CCC1 transporter family protein	AB5075_01047	AMA17_03532
group_1705	exonuclease SbcCD subunit D	AB5075_02974	AMA17_01935
group_1706	VOC family protein	AB5075_00639	AMA17_03854
hflX	GTPase HflX	AB5075_00495	AMA17_03074
group_1708	fimbria/pilus outer membrane usher protein	AB5075_02019	AMA17_01417
group_1709	hypothetical protein	AB5075_03548	AMA17_03231
group_171	protein kinase	AB5075_01437	AMA17_03287
group_1710	alpha/beta fold hydrolase	AB5075_03326	AMA17_00214
group_1711	4-hydroxyproline epimerase	AB5075_02504	AMA17_02441
group_1712	NAD(P)(+) transhydrogenase (Re/Si-specific) subunit beta	AB5075_03251	AMA17_00311
group_1713	TrmH family RNA methyltransferase	AB5075_00977	AMA17_03602
group_1714	hypothetical protein	AB5075_00240	AMA17_00609
glnG	nitrogen regulation protein NR(I)	AB5075_01702	AMA17_01787
posA_2	delta-poly-L-ornithine synthetase PosA	AB5075_00921	AMA17_03660
group_1717	D-glycerate dehydrogenase	AB5075_01429	AMA17_03295
prpF	2-methylaconitate cis-trans isomerase PrpF	AB5075_00809	AMA17_03772
group_1719	GNAT family N-acetyltransferase	AB5075_02141	AMA17_01283
group_172	BLUF domain-containing protein	AB5075_01452	AMA17_01196
group_1720	DnaJ domain-containing protein	AB5075_03452	AMA17_00086
group_1721	cupin domain-containing protein	AB5075_02236	AMA17_00951
group_1722	amino acid permease	AB5075_00645	AMA17_03848
group_1723	GGDEF domain-containing protein	AB5075_02774	AMA17_02138
yihA	YihA family ribosome biogenesis GTP-binding protein	AB5075_00394	AMA17_00450
group_1725	AzlD domain-containing protein	AB5075_00197	AMA17_00656
adeF	multidrug efflux RND transporter periplasmic adaptor subunit AdeF	AB5075_01317	AMA17_03354
group_1727	DNA-3-methyladenine glycosylase I	AB5075_00046	AMA17_03010
group_1728	MFS transporter	AB5075_02070	AMA17_01360
group_1729	ABC transporter permease	AB5075_00954	AMA17_03625
group_173	LysE family translocator	AB5075_01454	AMA17_01194
group_1730	hypothetical protein	AB5075_00884	AMA17_03696
rimO	30S ribosomal protein S12 methylthiotransferase RimO	AB5075_01704	AMA17_01785
sohB	protease SohB	AB5075_01104	AMA17_03477
group_1733	hypothetical protein	AB5075_00121	AMA17_02935
kdgD	5-dehydro-4-deoxyglucarate dehydratase	AB5075_02738	AMA17_02183
group_1735	ComF family protein	AB5075_00386	AMA17_00458
group_1736	electron transfer flavoprotein subunit alpha/FixB family protein	AB5075_00947	AMA17_03634
tal	transaldolase	AB5075_01642	AMA17_01836
group_1738	hypothetical protein	AB5075_00110	AMA17_02950
group_1739	alpha/beta fold hydrolase	AB5075_02861	AMA17_02057
csuB	Csu fimbrial biogenesis protein CsuB	AB5075_01469	AMA17_01184
group_1740	FKBP-type peptidyl-prolyl cis-trans isomerase	AB5075_02907	AMA17_02012
group_1741	hypothetical protein	AB5075_03585	AMA17_03194
group_1742	hypothetical protein	AB5075_02163	AMA17_01261
group_1743	aminoglycoside phosphotransferase family protein	AB5075_02228	AMA17_00959
group_1744	HAD family hydrolase	AB5075_03778	AMA17_02716
glyS	glycine--tRNA ligase subunit beta	AB5075_00361	AMA17_00483
uvrA	excinuclease ABC subunit UvrA	AB5075_00188	AMA17_00665
group_1747	MBL fold metallo-hydrolase	AB5075_03408	AMA17_00130
ribBA	bifunctional 3,4-dihydroxy-2-butanone-4-phosphate synthase/GTP cyclohydrolase II	AB5075_00094	AMA17_02966
group_1749	acyl-CoA dehydrogenase family protein	AB5075_01344	AMA17_03328
group_175	TetR/AcrR family transcriptional regulator	AB5075_01477	AMA17_01175
recF	DNA replication/repair protein RecF	AB5075_00003	AMA17_02655
group_1751	TonB-dependent siderophore receptor	AB5075_02863	AMA17_02055
group_1752	phosphoglycolate phosphatase	AB5075_03541	AMA17_03238
group_1753	5'-nucleosidase	AB5075_03789	AMA17_02727
group_1754	3-deoxy-7-phosphoheptulonate synthase	AB5075_01782	AMA17_01628
pilB	type IV-A pilus assembly ATPase PilB	AB5075_03486	AMA17_00050
rraA	ribonuclease E activity regulator RraA	AB5075_02177	AMA17_01247
group_1757	MlaA family lipoprotein	AB5075_03198	AMA17_00365
ppk1_2	polyphosphate kinase 1	AB5075_02854	AMA17_02064
group_1759	PaaI family thioesterase	AB5075_01013	AMA17_03566
group_176	membrane integrity-associated transporter subunit PqiC	AB5075_01482	AMA17_01170
group_1760	hypothetical protein	AB5075_02817	AMA17_02101
group_1761	SfnB family sulfur acquisition oxidoreductase	AB5075_03425	AMA17_00113
group_1762	SPFH domain-containing protein	AB5075_00812	AMA17_03769
icd	NADP-dependent isocitrate dehydrogenase	AB5075_01062	AMA17_03517
metF	methylenetetrahydrofolate reductase [NAD(P)H]	AB5075_01206	AMA17_03388
group_1765	sensor histidine kinase	AB5075_03553	AMA17_03226
group_1766	dihydrodipicolinate synthase family protein	AB5075_02507	AMA17_02438
group_1767	putative DNA modification/repair radical SAM protein	AB5075_00364	AMA17_00479
group_1768	ethanolamine ammonia-lyase subunit EutB	AB5075_01595	AMA17_01882
group_1769	hypothetical protein	AB5075_00669	AMA17_03826
group_177	aspartate/glutamate racemase family protein	AB5075_01499	AMA17_01167
group_1770	hypothetical protein	AB5075_00098	AMA17_02962
group_1771	hypothetical protein	AB5075_02126	AMA17_01303
group_1772	alpha/beta hydrolase	AB5075_02794	AMA17_02124
group_1773	metal-dependent hydrolase	AB5075_02712	AMA17_02212
pcaH	protocatechuate 3,4-dioxygenase subunit beta	AB5075_01804	AMA17_01604
ppc	phosphoenolpyruvate carboxylase	AB5075_00031	AMA17_03025
group_1776	hypothetical protein	AB5075_00599	AMA17_03894
mrdA	penicillin-binding protein 2	AB5075_02824	AMA17_02094
group_1778	hypothetical protein	AB5075_01790	AMA17_01620
rdgB	RdgB/HAM1 family non-canonical purine NTP pyrophosphatase	AB5075_03347	AMA17_00192
group_178	dicarboxylate/amino acid:cation symporter	AB5075_01505	AMA17_01154
group_1780	indolepyruvate ferredoxin oxidoreductase family protein	AB5075_02418	AMA17_02521
group_1781	hypothetical protein	AB5075_00294	AMA17_00550
group_1782	MFS transporter	AB5075_01821	AMA17_01587
group_1783	metallophosphoesterase	AB5075_00498	AMA17_03071
group_1784	aromatic ring-hydroxylating dioxygenase subunit alpha	AB5075_02897	AMA17_02022
group_1785	TatD family hydrolase	AB5075_02216	AMA17_00971
bauB	siderophore-binding periplasmic lipoprotein BauB	AB5075_01159	AMA17_03435
group_1789	SDR family oxidoreductase	AB5075_01551	AMA17_01110
group_179	putative protein	AB5075_01521	AMA17_01138
group_1790	M23 family metallopeptidase	AB5075_00048	AMA17_03008
group_1791	LysR family transcriptional regulator	AB5075_02518	AMA17_02427
group_1792	alpha-keto acid decarboxylase family protein	AB5075_01098	AMA17_03483
hisC	histidinol-phosphate transaminase	AB5075_03186	AMA17_00372
pepP	Xaa-Pro aminopeptidase	AB5075_02806	AMA17_02112
group_1795	YfiR family protein	AB5075_00501	AMA17_03068
group_1796	FAD-dependent monooxygenase	AB5075_02805	AMA17_02113
mdcA	malonate decarboxylase subunit alpha	AB5075_02362	AMA17_02582
group_1798	alkene reductase	AB5075_00169	AMA17_00684
group_1799	DMT family transporter	AB5075_02083	AMA17_01346
pgaB_1	poly-beta-1,6-N-acetyl-D-glucosamine N-deacetylase PgaB	AB5075_01537	AMA17_01122
group_1800	sulfate ABC transporter substrate-binding protein	AB5075_00277	AMA17_00567
hcaR	DNA-binding transcriptional regulator HcaR	AB5075_03409	AMA17_00129
group_1802	outer membrane protein assembly factor BamD	AB5075_03032	AMA17_00831
pgaC_1	poly-beta-1,6-N-acetyl-D-glucosamine synthase	AB5075_01538	AMA17_01121
mnmG	tRNA uridine-5-carboxymethylaminomethyl(34) synthesis enzyme MnmG	AB5075_01517	AMA17_01142
group_1805	GntR family transcriptional regulator	AB5075_03739	AMA17_02679
group_1806	carbonic anhydrase	AB5075_02860	AMA17_02058
group_1807	ABC transporter ATP-binding protein	AB5075_02539	AMA17_02396
adeL	multidrug efflux transcriptional repressor AdeL	AB5075_01318	AMA17_03353
group_1809	hypothetical protein	AB5075_00461	AMA17_03104
prmB_1	peptide chain release factor N(5)-glutamine methyltransferase	AB5075_01547	AMA17_01112
group_1813	aromatic ring-hydroxylating dioxygenase subunit alpha	AB5075_02723	AMA17_02198
alr_2	alanine racemase	AB5075_03722	AMA17_02749
group_1815	iron-containing alcohol dehydrogenase	AB5075_01655	AMA17_01821
group_1816	hypothetical protein	AB5075_01246	AMA17_03268
group_1817	GGDEF domain-containing protein	AB5075_01734	AMA17_01675
group_1818	GFA family protein	AB5075_00474	AMA17_03096
group_1819	hypothetical protein	AB5075_00352	AMA17_00492
group_182	AraC family transcriptional regulator	AB5075_01550	AMA17_01111
tssK	type VI secretion system baseplate subunit TssK	AB5075_02522	AMA17_02423
group_1821	Bax inhibitor-1/YccA family protein	AB5075_03304	AMA17_00236
group_1822	UDP-N-acetylmuramoyl-L-alanyl-D-glutamate--2, 6-diaminopimelate ligase	AB5075_00281	AMA17_00563
group_1823	ATP-binding cassette domain-containing protein	AB5075_02301	AMA17_01063
group_1824	sulfonate ABC transporter substrate-binding protein	AB5075_03784	AMA17_02722
ftsL	cell division protein FtsL	AB5075_00279	AMA17_00565
aqpZ	aquaporin Z	AB5075_00234	AMA17_00615
estB	esterase EstB	AB5075_02851	AMA17_02067
dusA	tRNA dihydrouridine(20/20a) synthase DusA	AB5075_03280	AMA17_00267
group_1829	sorbosone dehydrogenase family protein	AB5075_01501	AMA17_01165
folK_2	2-amino-4-hydroxy-6- hydroxymethyldihydropteridine diphosphokinase	AB5075_01558	AMA17_01103
group_1830	lysine exporter LysO family protein	AB5075_02200	AMA17_00987
hutI	imidazolonepropionase	AB5075_00079	AMA17_02977
group_1832	adenosine kinase	AB5075_01767	AMA17_01644
pcaF_3	3-oxoadipyl-CoA thiolase	AB5075_02484	AMA17_02459
group_1834	helix-turn-helix transcriptional regulator	AB5075_02881	AMA17_02037
group_1835	TerC family protein	AB5075_03821	AMA17_02637
group_1836	alpha/beta hydrolase	AB5075_02458	AMA17_02481
group_1837	CoA-acylating methylmalonate-semialdehyde dehydrogenase	AB5075_03717	AMA17_02744
tssH	type VI secretion system ATPase TssH	AB5075_02524	AMA17_02421
ftsI	penicillin-binding protein PBP3	AB5075_00280	AMA17_00564
kdpC	Potassium-transporting ATPase KdpC subunit	AB5075_01561	AMA17_01099
group_1840	Rne/Rng family ribonuclease	AB5075_03415	AMA17_00123
group_1841	hypothetical protein	AB5075_03138	AMA17_00730
group_1842	GNAT family N-acetyltransferase	AB5075_02364	AMA17_02579
group_1843	YaiI/YqxD family protein	AB5075_00960	AMA17_03619
nuoH	NADH-quinone oxidoreductase subunit NuoH	AB5075_03114	AMA17_00752
group_1845	arginyltransferase	AB5075_03001	AMA17_01906
group_1846	ferredoxin--NADP reductase	AB5075_03103	AMA17_00762
group_1847	CvpA family protein	AB5075_01425	AMA17_03299
group_1848	hypothetical protein	AB5075_03440	AMA17_00098
group_1849	FKBP-type peptidyl-prolyl cis-trans isomerase	AB5075_03764	AMA17_02702
glnA_1	type I glutamate--ammonia ligase	AB5075_01564	AMA17_01096
tssG	type VI secretion system baseplate subunit TssG	AB5075_02530	AMA17_02414
ndhC	NADH-quinone oxidoreductase subunit A	AB5075_03120	AMA17_00746
group_1852	hypothetical protein	AB5075_00343	AMA17_00501
group_1853	DMT family transporter	AB5075_00961	AMA17_03618
proC	pyrroline-5-carboxylate reductase	AB5075_03211	AMA17_00352
group_1855	RnfH family protein	AB5075_02981	AMA17_01928
paaX	phenylacetic acid degradation operon negative regulatory protein PaaX	AB5075_02482	AMA17_02461
leuS	leucine--tRNA ligase	AB5075_03297	AMA17_00243
tssM	type VI secretion system membrane subunit TssM	AB5075_02528	AMA17_02416
group_1859	SPOR domain-containing protein	AB5075_00618	AMA17_03875
group_186	hypothetical protein	AB5075_01575	AMA17_01085
group_1860	methyltransferase	AB5075_00646	AMA17_03847
lldP	L-lactate permease	AB5075_03744	AMA17_02684
group_1862	hypothetical protein	AB5075_01776	AMA17_01634
group_1863	transporter substrate-binding domain-containing protein	AB5075_02381	AMA17_02562
mpl	UDP-N-acetylmuramate:L-alanyl-gamma-D-glutamyl- meso-diaminopimelate ligase	AB5075_03818	AMA17_02634
ybeY	rRNA maturation RNase YbeY	AB5075_00457	AMA17_03108
group_1866	LysR family transcriptional regulator	AB5075_02329	AMA17_02615
group_1867	SDR family oxidoreductase	AB5075_03420	AMA17_00118
argC	N-acetyl-gamma-glutamyl-phosphate reductase	AB5075_01777	AMA17_01633
group_1869	dihydroxy-acid dehydratase	AB5075_01847	AMA17_01562
group_187	hypothetical protein	AB5075_01576	AMA17_01902
betT	choline BCCT transporter BetT	AB5075_00185	AMA17_00668
group_1871	LysR family transcriptional regulator	AB5075_02336	AMA17_02608
group_1872	TIGR04219 family outer membrane beta-barrel protein	AB5075_00021	AMA17_03035
modB	molybdate ABC transporter permease subunit	AB5075_02042	AMA17_01394
group_1874	cytochrome ubiquinol oxidase subunit I	AB5075_01763	AMA17_01648
group_1875	flavin-containing monooxygenase	AB5075_02714	AMA17_02210
group_1876	phospholipase D family protein	AB5075_02027	AMA17_01409
group_1877	gluconokinase	AB5075_03329	AMA17_00211
group_1878	hypothetical protein	AB5075_00871	AMA17_03711
group_1879	gamma-glutamylcyclotransferase	AB5075_00650	AMA17_03843
group_188	rRNA pseudouridine synthase	AB5075_01580	AMA17_01898
fadB	fatty acid oxidation complex subunit alpha FadB	AB5075_03509	AMA17_00027
group_1881	HlyD family secretion protein	AB5075_03497	AMA17_00039
group_1882	hypothetical protein	AB5075_01756	AMA17_01655
acnA	aconitate hydratase AcnA	AB5075_03284	AMA17_00261
group_1884	hypothetical protein	AB5075_01072	AMA17_03508
group_1885	GHKL domain-containing protein	AB5075_01335	AMA17_03337
pgaB_2	poly-beta-1,6-N-acetyl-D-glucosamine N-deacetylase PgaB	AB5075_02906	AMA17_02013
group_1887	enoyl-CoA hydratase/isomerase family protein	AB5075_00630	AMA17_03863
group_1888	MFS transporter	AB5075_01802	AMA17_01606
yccS_2	YccS family putative transporter	AB5075_00692	AMA17_03808
mutL	DNA mismatch repair endonuclease MutL	AB5075_01585	AMA17_01893
group_1890	SIMPL domain-containing protein	AB5075_01093	AMA17_03488
group_1891	NAD(P)-dependent oxidoreductase	AB5075_03247	AMA17_00315
group_1892	malate synthase G	AB5075_02196	AMA17_01227
group_1893	UvrD-helicase domain-containing protein	AB5075_03469	AMA17_00067
group_1894	CoA transferase	AB5075_00633	AMA17_03860
group_1895	pirin family protein	AB5075_03685	AMA17_02801
lipB	lipoyl(octanoyl) transferase LipB	AB5075_00851	AMA17_03730
group_1897	AraC family transcriptional regulator	AB5075_01455	AMA17_01193
group_1898	hypothetical protein	AB5075_03287	AMA17_00258
group_1899	hypothetical protein	AB5075_00138	AMA17_02917
group_19	hypothetical protein	AB5075_01281	AMA17_03941
group_190	DMT family transporter	AB5075_01588	AMA17_01890
group_1900	RNA polymerase factor sigma-54	AB5075_03192	AMA17_00366
group_1901	hypothetical protein	AB5075_00680	AMA17_03817
secA	preprotein translocase subunit SecA	AB5075_00622	AMA17_03871
group_1903	MgtC/SapB family protein	AB5075_01331	AMA17_03341
katE	catalase HPII	AB5075_02396	AMA17_02543
group_1905	DNA polymerase III subunit delta'	AB5075_02218	AMA17_00969
gatB	Asp-tRNA(Asn)/Glu-tRNA(Gln) amidotransferase subunit GatB	AB5075_00704	AMA17_03795
tamB	Translocation and assembly module subunit TamB	AB5075_01569	AMA17_01091
rlmB	23S rRNA (guanosine(2251)-2'-O)-methyltransferase RlmB	AB5075_03491	AMA17_00045
group_1909	RcnB family protein	AB5075_03781	AMA17_02719
group_191	UDP-2,3-diacylglucosamine diphosphatase	AB5075_01590	AMA17_01887
group_1910	GntP family permease	AB5075_02057	AMA17_01378
tadA	tRNA adenosine(34) deaminase TadA	AB5075_02207	AMA17_00980
group_1912	EamA family transporter	AB5075_00326	AMA17_00518
rnr	ribonuclease R	AB5075_00439	AMA17_00405
group_1914	isocitrate lyase	AB5075_02836	AMA17_02082
gpmI	2,3-bisphosphoglycerate-independent phosphoglycerate mutase	AB5075_03580	AMA17_03199
group_1916	TetR/AcrR family transcriptional regulator	AB5075_00189	AMA17_00664
radA	DNA repair protein RadA	AB5075_00938	AMA17_03642
group_1918	peptidoglycan hydrolase	AB5075_03506	AMA17_00030
glmM	phosphoglucosamine mutase	AB5075_00162	AMA17_00692
group_192	glutamine amidotransferase	AB5075_01593	AMA17_01884
group_1920	DsbC family protein	AB5075_03572	AMA17_03207
group_1924	aspartate aminotransferase family protein	AB5075_01095	AMA17_03486
group_1925	AMP-binding protein	AB5075_01553	AMA17_01108
yidC	membrane protein insertase YidC	AB5075_03833	AMA17_02649
group_1927	M3 family metallopeptidase	AB5075_00438	AMA17_00406
astE	succinylglutamate desuccinylase	AB5075_00350	AMA17_00494
group_193	5-carboxymethyl-2-hydroxymuconate Delta-isomerase	AB5075_01602	AMA17_01875
group_1932	four-helix bundle copper-binding protein	AB5075_02654	AMA17_02278
recG	ATP-dependent DNA helicase RecG	AB5075_00387	AMA17_00457
ftsY	signal recognition particle-docking protein FtsY	AB5075_01757	AMA17_01654
yjgA	ribosome-associated protein	AB5075_03231	AMA17_00331
group_1936	permease	AB5075_03330	AMA17_00210
group_1937	NAD(P)-binding domain-containing protein	AB5075_02639	AMA17_02293
group_1938	NAD-dependent succinate-semialdehyde dehydrogenase	AB5075_03018	AMA17_00894
group_1939	hypothetical protein	AB5075_02759	AMA17_02165
thiM	hydroxyethylthiazole kinase	AB5075_01603	AMA17_01873
group_1940	pyridoxal phosphate-dependent aminotransferase	AB5075_01031	AMA17_03548
group_1941	hypothetical protein	AB5075_00486	AMA17_03083
csuC	Csu fimbrial biogenesis chaperone CsuC	AB5075_01470	AMA17_01183
rsmG	16S rRNA (guanine(527)-N(7))-methyltransferase RsmG	AB5075_02226	AMA17_00961
group_1944	phospholipase D family protein	AB5075_00497	AMA17_03072
group_1945	hydroxymethylpyrimidine/phosphomethylpyrimidine kinase	AB5075_03049	AMA17_00816
aceE	pyruvate dehydrogenase (acetyl-transferring), homodimeric type	AB5075_00154	AMA17_00700
hflD	high frequency lysogenization protein HflD	AB5075_01108	AMA17_03473
group_1948	TolC family outer membrane protein	AB5075_03557	AMA17_03222
group_1949	hypothetical protein	AB5075_00316	AMA17_00528
group_195	SDR family NAD(P)-dependent oxidoreductase	AB5075_01613	AMA17_01867
group_1950	alpha/beta hydrolase	AB5075_01345	AMA17_03327
group_1951	GntR family transcriptional regulator	AB5075_02078	AMA17_01351
pqqE	pyrroloquinoline quinone biosynthesis protein PqqE	AB5075_02032	AMA17_01404
aspS	aspartate--tRNA ligase	AB5075_00591	AMA17_03902
group_1954	Lrp/AsnC family transcriptional regulator	AB5075_02584	AMA17_02360
group_1955	nitrite/sulfite reductase	AB5075_00636	AMA17_03857
gshA	glutamate--cysteine ligase	AB5075_00113	AMA17_02947
mdtD	multidrug transporter subunit MdtD	AB5075_03632	AMA17_03168
murG	undecaprenyldiphospho-muramoylpentapeptide beta-N-acetylglucosaminyltransferase	AB5075_00145	AMA17_00709
prpC	bifunctional 2-methylcitrate synthase/citrate synthase	AB5075_03737	AMA17_02677
group_196	chorismate mutase	AB5075_01614	AMA17_01866
group_1960	NADH:flavin oxidoreductase/NADH oxidase family protein	AB5075_01853	AMA17_01540
group_1961	OmpA family protein	AB5075_02680	AMA17_02244
group_1962	ABZJ_00895 family protein	AB5075_02971	AMA17_01938
group_1963	NADPH-dependent 2,4-dienoyl-CoA reductase	AB5075_01785	AMA17_01625
group_1964	SRPBCC family protein	AB5075_02550	AMA17_02385
icmH	type IVB secretion system protein IcmH/DotU	AB5075_02521	AMA17_02424
katG	catalase/peroxidase HPI	AB5075_03407	AMA17_00131
group_1967	ferredoxin reductase	AB5075_01089	AMA17_03492
carA	glutamine-hydrolyzing carbamoyl-phosphate synthase small subunit	AB5075_00883	AMA17_03697
group_1969	response regulator	AB5075_00602	AMA17_03891
pliG	Inhibitor of g-type lysozyme	AB5075_01631	AMA17_01848
group_1970	elongation factor P hydroxylase	AB5075_03056	AMA17_00809
coaBC	bifunctional phosphopantothenoylcysteine decarboxylase/phosphopantothenate--cysteine ligase CoaBC	AB5075_00523	AMA17_03051
group_1972	YdcF family protein	AB5075_01659	AMA17_01817
nagZ	beta-N-acetylhexosaminidase	AB5075_03324	AMA17_00216
group_1974	DHA2 family efflux MFS transporter permease subunit	AB5075_01915	AMA17_01473
hda	DnaA regulatory inactivator Hda	AB5075_00971	AMA17_03608
group_1976	hydroxymethylglutaryl-CoA lyase	AB5075_02465	AMA17_02474
group_1977	3-hydroxyacyl-CoA dehydrogenase	AB5075_02574	AMA17_02370
cyoA	ubiquinol oxidase subunit II	AB5075_01532	AMA17_01127
purB	adenylosuccinate lyase	AB5075_01107	AMA17_03474
group_198	hypothetical protein	AB5075_01652	AMA17_01824
group_1980	transcriptional repressor	AB5075_02038	AMA17_01398
group_1981	OsmC family protein	AB5075_02256	AMA17_00931
group_1982	ammonium transporter	AB5075_03591	AMA17_03188
group_1983	IclR family transcriptional regulator	AB5075_02432	AMA17_02507
radC	DNA repair protein RadC	AB5075_00522	AMA17_03052
group_1985	TetR/AcrR family transcriptional regulator	AB5075_01092	AMA17_03489
group_1986	LysR family transcriptional regulator	AB5075_03023	AMA17_00889
group_1987	potassium uptake protein (TrkH)	AB5075_01771	AMA17_01639
group_1988	DNA translocase FtsK	AB5075_02998	AMA17_01909
group_1989	LysR family transcriptional regulator	AB5075_03807	AMA17_02624
group_199	PepSY domain-containing protein	AB5075_01662	AMA17_01814
group_1990	LysR family transcriptional regulator	AB5075_02659	AMA17_02265
group_1991	APC family permease	AB5075_02497	AMA17_02448
group_1992	OmpA family protein	AB5075_02526	AMA17_02419
group_1993	lecithin retinol acyltransferase family protein	AB5075_02254	AMA17_00933
group_1996	patatin-like phospholipase family protein	AB5075_00814	AMA17_03767
group_1997	peptidase S41	AB5075_03579	AMA17_03200
group_1998	sigma-54-dependent transcriptional regulator	AB5075_03578	AMA17_03201
group_1999	response regulator	AB5075_02388	AMA17_02551
terL_3	phage terminase large subunit	AB5075_01270	AMA17_03949
group_200	MFS transporter	AB5075_01665	AMA17_01721
group_2000	MFS transporter	AB5075_02345	AMA17_02599
group_2001	cell division protein ZipA	AB5075_03071	AMA17_00794
group_2002	LPS-assembly protein LptD	AB5075_02229	AMA17_00958
group_2003	hypothetical protein	AB5075_02694	AMA17_02230
group_2004	porin	AB5075_02344	AMA17_02600
group_2005	glycosyltransferase family 4 protein	AB5075_03386	AMA17_00152
glnK	P-II family nitrogen regulator	AB5075_03592	AMA17_03187
group_2007	amino acid permease	AB5075_02748	AMA17_02176
group_2008	efflux RND transporter periplasmic adaptor subunit	AB5075_00033	AMA17_03023
group_2009	5'-methylthioadenosine/S-adenosylhomocysteine nucleosidase	AB5075_03088	AMA17_00777
group_201	nitrate reductase	AB5075_01676	AMA17_01710
group_2010	hypothetical protein	AB5075_01034	AMA17_03545
group_2011	DHA2 family efflux MFS transporter permease subunit	AB5075_02150	AMA17_01274
group_2012	fatty acyl-AMP ligase	AB5075_03707	AMA17_02824
trpD	anthranilate phosphoribosyltransferase	AB5075_01184	AMA17_03410
group_2014	Tex family protein	AB5075_00255	AMA17_00592
group_2015	hypothetical protein	AB5075_03080	AMA17_00785
group_2016	hypothetical protein	AB5075_01220	AMA17_03374
group_2017	RNA polymerase sigma factor	AB5075_00976	AMA17_03603
maiA_2	maleylacetoacetate isomerase	AB5075_00068	AMA17_02988
gyrA	DNA gyrase subunit A	AB5075_00948	AMA17_03633
group_202	molybdopterin-dependent oxidoreductase	AB5075_01678	AMA17_01708
group_2020	hypothetical protein	AB5075_02270	AMA17_00917
yejB	microcin C ABC transporter permease YejB	AB5075_02788	AMA17_02130
group_2022	rhodanese-related sulfurtransferase	AB5075_00856	AMA17_03725
group_2023	ABC transporter substrate-binding protein	AB5075_02188	AMA17_01236
sfnG	dimethylsulfone monooxygenase SfnG	AB5075_00177	AMA17_00676
group_2025	D-amino acid dehydrogenase	AB5075_03723	AMA17_02750
group_2026	ABC1 kinase family protein	AB5075_02155	AMA17_01269
group_2027	SDR family NAD(P)-dependent oxidoreductase	AB5075_01612	AMA17_01868
group_2028	acyl-CoA dehydrogenase family protein	AB5075_00429	AMA17_00415
alaS	alanine--tRNA ligase	AB5075_02698	AMA17_02226
group_203	HAD-IA family hydrolase	AB5075_01720	AMA17_01769
group_2030	LysE family transporter	AB5075_02652	AMA17_02280
group_2031	MotA/TolQ/ExbB proton channel family protein	AB5075_02193	AMA17_01231
group_2032	hypothetical protein	AB5075_01051	AMA17_03528
nfsB	oxygen-insensitive NAD(P)H nitroreductase	AB5075_01589	AMA17_01889
group_2034	Cyclic nucleotide-gated potassium channel	AB5075_01573	AMA17_01087
group_2035	CoA-acylating methylmalonate-semialdehyde dehydrogenase	AB5075_01444	AMA17_01204
group_2036	VRR-NUC domain-containing protein	AB5075_00753	AMA17_00865
group_2037	LysR family transcriptional regulator	AB5075_02065	AMA17_01366
group_2038	fimbrial protein	AB5075_02274	AMA17_00913
group_2039	hypothetical protein	AB5075_01543	AMA17_01116
group_204	alpha/beta hydrolase	AB5075_01728	AMA17_01761
group_2040	metal-dependent hydrolase	AB5075_00297	AMA17_00547
group_2041	MacA family efflux pump subunit	AB5075_03300	AMA17_00240
group_2042	Na+/H+ antiporter subunit E	AB5075_03474	AMA17_00062
pssA	CDP-diacylglycerol--serine O-phosphatidyltransferase	AB5075_00467	AMA17_03098
group_2044	hypothetical protein	AB5075_00095	AMA17_02965
group_2045	NAD(P)H-quinone oxidoreductase	AB5075_00723	AMA17_03776
group_2046	3-oxoacid CoA-transferase subunit B	AB5075_01798	AMA17_01611
group_2047	DMT family transporter	AB5075_03490	AMA17_00046
acnD	Fe/S-dependent 2-methylisocitrate dehydratase AcnD	AB5075_03736	AMA17_02676
group_2049	MFS transporter	AB5075_01214	AMA17_03380
group_205	SOS response-associated peptidase family protein	AB5075_01731	AMA17_01758
cyoE	4-hydroxybenzoate octaprenyltransferase	AB5075_01528	AMA17_01131
puuE	allantoinase PuuE	AB5075_00131	AMA17_02924
group_2052	alpha/beta fold hydrolase	AB5075_01456	AMA17_01192
dnaQ	DNA polymerase III subunit epsilon	AB5075_02791	AMA17_02127
group_2054	DMT family transporter	AB5075_01686	AMA17_01700
group_2055	PLP-dependent aminotransferase family protein	AB5075_00201	AMA17_00652
mhpT_1	3-(3-hydroxy-phenyl)propionate transporter MhpT	AB5075_02727	AMA17_02194
group_2057	DNA primase	AB5075_03033	AMA17_00830
group_2058	glutamate-5-semialdehyde dehydrogenase	AB5075_03327	AMA17_00213
group_2059	DMT family transporter	AB5075_02742	AMA17_02179
group_206	TonB-dependent receptor	AB5075_01768	AMA17_01643
group_2060	hypothetical protein	AB5075_01053	AMA17_03526
group_2061	SfnB family sulfur acquisition oxidoreductase	AB5075_02297	AMA17_01067
group_2062	symmetrical bis(5'-nucleosyl)-tetraphosphatase	AB5075_00491	AMA17_03078
group_2063	efflux RND transporter periplasmic adaptor subunit	AB5075_00668	AMA17_03827
group_2064	GNAT family acetyltransferase	AB5075_00251	AMA17_00596
group_2065	dihydroorotase	AB5075_02681	AMA17_02243
group_2066	insulinase family protein	AB5075_01769	AMA17_01641
group_2067	catalase family peroxidase	AB5075_02463	AMA17_02476
basC	putative histamine N-monooxygenase	AB5075_01161	AMA17_03433
group_2069	homoserine O-succinyltransferase MetX	AB5075_03344	AMA17_00196
group_207	SprT family zinc-dependent metalloprotease	AB5075_01775	AMA17_01635
group_2070	TPM domain-containing protein	AB5075_00299	AMA17_00545
group_2071	MFS transporter	AB5075_01215	AMA17_03379
group_2072	AzlD domain-containing protein	AB5075_01223	AMA17_03371
group_2073	M48 family metalloprotease	AB5075_01427	AMA17_03297
group_2074	helix-turn-helix transcriptional regulator	AB5075_01150	AMA17_03443
group_2075	ParA family protein	AB5075_00338	AMA17_00506
tssF	type VI secretion system baseplate subunit TssF	AB5075_02531	AMA17_02413
serS	serine--tRNA ligase	AB5075_00843	AMA17_03738
recJ	single-stranded-DNA-specific exonuclease RecJ	AB5075_00164	AMA17_00690
recN	DNA repair protein RecN	AB5075_03494	AMA17_00042
group_208	nuclear transport factor 2 family protein	AB5075_01786	AMA17_01624
araD1	AraD1 family protein	AB5075_01849	AMA17_01560
group_2081	chromate transporter	AB5075_02328	AMA17_02616
folD	bifunctional methylenetetrahydrofolate dehydrogenase/methenyltetrahydrofolate cyclohydrolase FolD protein	AB5075_00896	AMA17_03684
group_2083	LysE family transporter	AB5075_03086	AMA17_00779
group_2084	hypothetical protein	AB5075_02637	AMA17_02295
group_2085	NUDIX domain-containing protein	AB5075_00385	AMA17_00459
group_2086	FtsX-like permease family protein	AB5075_02857	AMA17_02061
group_2087	IlvD/Edd family dehydratase	AB5075_01900	AMA17_01494
group_2088	aspartate aminotransferase family protein	AB5075_00346	AMA17_00498
group_2089	diguanylate cyclase	AB5075_01033	AMA17_03546
group_209	3-carboxy-cis,cis-muconate cycloisomerase	AB5075_01800	AMA17_01608
adeG	multidrug efflux RND transporter permease subunit AdeG	AB5075_01316	AMA17_03355
group_2091	purine-cytosine permease family protein	AB5075_02454	AMA17_02485
adeH	multidrug efflux RND transporter outer membrane subunit AdeH	AB5075_01315	AMA17_03356
group_2093	hypothetical protein	AB5075_01176	AMA17_03418
group_2094	hypothetical protein	AB5075_02674	AMA17_02250
group_2095	hypothetical protein	AB5075_00592	AMA17_03901
group_2096	YidB family protein	AB5075_02124	AMA17_01305
tgt	tRNA guanosine(34) transglycosylase Tgt	AB5075_00527	AMA17_03047
bioA	adenosylmethionine--8-amino-7-oxononanoate transaminase	AB5075_03064	AMA17_00801
group_2099	acetoin reductase	AB5075_02091	AMA17_01338
group_21	LysR family transcriptional regulator	AB5075_01442	AMA17_01206
group_210	phosphotransferase family protein	AB5075_01817	AMA17_01591
group_2100	hypothetical protein	AB5075_00468	AMA17_03097
group_2101	hypothetical protein	AB5075_00330	AMA17_00514
group_2102	hypothetical protein	AB5075_01689	AMA17_01697
lnt	apolipoprotein N-acyltransferase	AB5075_03443	AMA17_00095
thiL	thiamine-phosphate kinase	AB5075_00091	AMA17_02969
group_2105	homoserine kinase	AB5075_00238	AMA17_00611
group_2106	fumarate hydratase	AB5075_03335	AMA17_00205
sodC	superoxide dismutase family protein	AB5075_00336	AMA17_00508
group_2108	Slam-dependent surface lipoprotein	AB5075_02930	AMA17_01989
group_2109	helicase HerA-like domain-containing protein	AB5075_00397	AMA17_00447
group_211	histidine phosphatase family protein	AB5075_01818	AMA17_01590
group_2110	purine permease	AB5075_00128	AMA17_02927
group_2111	hypothetical protein	AB5075_03664	AMA17_02780
group_2112	acyl-CoA dehydrogenase family protein	AB5075_01552	AMA17_01109
znuD	zinc piracy TonB-dependent receptor ZnuD	AB5075_00593	AMA17_03900
group_2114	aromatic-ring-hydroxylating dioxygenase subunit beta	AB5075_01828	AMA17_01580
parC	DNA topoisomerase IV subunit A	AB5075_03626	AMA17_03174
group_2116	YggT family protein	AB5075_03210	AMA17_00353
group_2117	hypothetical protein	AB5075_03465	AMA17_00073
gyrB	DNA topoisomerase (ATP-hydrolyzing) subunit B	AB5075_00004	AMA17_02656
group_2119	thiolase family protein	AB5075_00640	AMA17_03853
group_212	nuclear transport factor 2 family protein	AB5075_01826	AMA17_01582
group_2120	phosphatase PAP2 family protein	AB5075_00836	AMA17_03745
group_2121	methionine ABC transporter permease	AB5075_02302	AMA17_01062
group_2122	hypothetical protein	AB5075_03122	AMA17_00744
group_2123	CysB family HTH-type transcriptional regulator	AB5075_01004	AMA17_03575
group_2124	hydroxypyruvate isomerase family protein	AB5075_03248	AMA17_00314
group_2125	RNA methyltransferase	AB5075_02322	AMA17_01042
group_2126	alkane 1-monooxygenase	AB5075_02158	AMA17_01266
group_2127	phosphoethanolamine transferase	AB5075_00818	AMA17_03763
xerA	tyrosine recombinase	AB5075_00945	AMA17_03636
abeM	multidrug efflux MATE transporter AbeM	AB5075_03423	AMA17_00115
group_213	hypothetical protein	AB5075_01834	AMA17_01574
group_2130	lipase family alpha/beta hydrolase	AB5075_00321	AMA17_00523
dapF	diaminopimelate epimerase	AB5075_00942	AMA17_03638
group_2132	BON domain-containing protein	AB5075_02795	AMA17_02123
group_2133	hypothetical protein	AB5075_00341	AMA17_00503
group_2134	TolC family protein	AB5075_01918	AMA17_01470
group_2135	EstA family serine hydrolase	AB5075_03457	AMA17_00081
group_2136	LysR family transcriptional regulator	AB5075_02353	AMA17_02591
hchA	glyoxalase III HchA	AB5075_00724	AMA17_03775
group_2138	hypothetical protein	AB5075_00828	AMA17_03753
lpxD	UDP-3-O-(3-hydroxymyristoyl)glucosamine N-acyltransferase	AB5075_01713	AMA17_01776
group_214	NAD-dependent phenylacetaldehyde dehydrogenase	AB5075_01835	AMA17_01573
group_2140	ABUW_2363 family tetratricopeptide repeat lipoprotein	AB5075_02324	AMA17_01040
clpB	ATP-dependent chaperone ClpB	AB5075_02687	AMA17_02237
group_2142	monovalent cation/H+ antiporter subunit D	AB5075_03473	AMA17_00063
group_2143	aldo/keto reductase	AB5075_00217	AMA17_00636
fdx	ISC system 2Fe-2S type ferredoxin	AB5075_02170	AMA17_01254
group_2145	DMT family transporter	AB5075_00241	AMA17_00607
edd	phosphogluconate dehydratase	AB5075_03332	AMA17_00208
group_2147	GNAT family N-acetyltransferase	AB5075_01724	AMA17_01765
group_2148	bifunctional SulP family inorganic anion transporter/carbonic anhydrase	AB5075_00256	AMA17_00591
group_2149	pseudouridine synthase	AB5075_01583	AMA17_01895
pcaD_2	3-oxoadipate enol-lactonase	AB5075_01837	AMA17_01572
ileS	isoleucine--tRNA ligase	AB5075_03792	AMA17_02730
group_2151	lysophospholipid acyltransferase family protein	AB5075_00965	AMA17_03614
group_2156	hypothetical protein	AB5075_00351	AMA17_00493
guaD	guanine deaminase	AB5075_03825	AMA17_02641
group_2158	PilZ domain-containing protein	AB5075_02217	AMA17_00970
group_2159	aspartate/glutamate racemase family protein	AB5075_02339	AMA17_02605
abaQ	multidrug efflux MFS transporter AbaQ	AB5075_01848	AMA17_01561
group_2160	MFS transporter	AB5075_03256	AMA17_00306
group_2161	acyl-CoA dehydrogenase family protein	AB5075_02157	AMA17_01267
group_2162	metal-dependent hydrolase	AB5075_03003	AMA17_01904
hisD	histidinol dehydrogenase	AB5075_03187	AMA17_00371
group_2164	carbohydrate porin	AB5075_00634	AMA17_03859
cysS	cysteine--tRNA ligase	AB5075_02601	AMA17_02343
tuf_1	elongation factor Tu	AB5075_03005	AMA17_00907
group_2168	SDR family NAD(P)-dependent oxidoreductase	AB5075_02713	AMA17_02211
group_2169	acyl-CoA carboxylase subunit beta	AB5075_00480	AMA17_03089
group_217	saccharopine dehydrogenase NADP-binding domain-containing protein	AB5075_01854	AMA17_01539
group_2170	Maf-like protein	AB5075_00710	AMA17_03789
group_2171	alkaline phosphatase D family protein	AB5075_00893	AMA17_03687
group_2172	HdeD family acid-resistance protein	AB5075_03376	AMA17_00163
group_2173	TetR/AcrR family transcriptional regulator	AB5075_01504	AMA17_01156
group_2174	EamA family transporter	AB5075_02506	AMA17_02439
group_2175	GFA family protein	AB5075_00209	AMA17_00644
group_2176	alpha/beta hydrolase	AB5075_03803	AMA17_02620
group_2177	hypothetical protein	AB5075_01666	AMA17_01720
group_2178	Cof-type HAD-IIB family hydrolase	AB5075_03169	AMA17_00389
group_2179	crotonase/enoyl-CoA hydratase family protein	AB5075_03246	AMA17_00316
group_218	TetR/AcrR family transcriptional regulator	AB5075_01878	AMA17_01529
group_2180	aromatic acid/H+ symport family MFS transporter	AB5075_02665	AMA17_02259
group_2181	TolC family protein	AB5075_00956	AMA17_03623
group_2182	efflux RND transporter permease subunit	AB5075_00667	AMA17_03828
group_2183	hypothetical protein	AB5075_02841	AMA17_02077
lipA_2	lipoyl synthase	AB5075_02096	AMA17_01333
group_2185	MetQ/NlpA family ABC transporter substrate-binding protein	AB5075_01510	AMA17_01149
group_2186	ribonuclease D	AB5075_02110	AMA17_01319
group_2187	epoxyqueuosine reductase QueH	AB5075_02512	AMA17_02433
group_2188	TetR/AcrR family transcriptional regulator	AB5075_01466	AMA17_01187
group_2189	hypothetical protein	AB5075_01518	AMA17_01141
group_219	hypothetical protein	AB5075_01884	AMA17_01515
group_2190	YbgF trimerization domain-containing protein	AB5075_01716	AMA17_01773
tadA_1	GspE/PulE family protein	AB5075_01332	AMA17_03340
group_2192	alpha/beta hydrolase	AB5075_00137	AMA17_02918
group_2193	YgiQ family radical SAM protein	AB5075_03637	AMA17_03159
group_2194	HesA/MoeB/ThiF family protein	AB5075_01555	AMA17_01106
group_2195	ABC1 kinase family protein	AB5075_03426	AMA17_00112
group_2196	helix-turn-helix transcriptional regulator	AB5075_02544	AMA17_02391
group_2197	lytic transglycosylase domain-containing protein	AB5075_00460	AMA17_03105
galE_1	SDR family NAD(P)-dependent oxidoreductase	AB5075_01691	AMA17_01695
lldD	FMN-dependent L-lactate dehydrogenase LldD	AB5075_03742	AMA17_02682
group_220	amidohydrolase family protein	AB5075_01888	AMA17_01513
panD	aspartate 1-decarboxylase	AB5075_03044	AMA17_00821
group_2201	diacylglycerol/lipid kinase family protein	AB5075_00903	AMA17_03677
pfkB	1-phosphofructokinase	AB5075_01740	AMA17_01671
group_2203	PilT/PilU family type 4a pilus ATPase	AB5075_02978	AMA17_01931
group_2204	DcaP family trimeric outer membrane transporter	AB5075_02408	AMA17_02531
group_2205	organic hydroperoxide resistance protein	AB5075_03204	AMA17_00359
ppk1_1	polyphosphate kinase 1	AB5075_02036	AMA17_01400
group_2207	MFS transporter	AB5075_02578	AMA17_02366
zigA	zinc metallochaperone GTPase ZigA	AB5075_00072	AMA17_02984
argJ	bifunctional glutamate N-acetyltransferase/amino-acid acetyltransferase ArgJ	AB5075_03162	AMA17_00396
group_221	DMT family transporter	AB5075_01894	AMA17_01507
nadB	L-aspartate oxidase	AB5075_01014	AMA17_03565
group_2211	chloramphenicol acetyltransferase CAT	AB5075_02591	AMA17_02353
group_2212	electron transfer flavoprotein subunit beta/FixA family protein	AB5075_00946	AMA17_03635
group_2213	5-(carboxyamino)imidazole ribonucleotide synthase	AB5075_03815	AMA17_02631
group_2214	DNA/RNA non-specific endonuclease	AB5075_00231	AMA17_00618
apbC	iron-sulfur cluster carrier protein ApbC	AB5075_03089	AMA17_00776
glnD	[protein-PII] uridylyltransferase	AB5075_02312	AMA17_01052
group_2217	flavin reductase family protein	AB5075_01831	AMA17_01577
trpE	anthranilate synthase component I	AB5075_03540	AMA17_03239
group_2219	GMC family oxidoreductase	AB5075_02720	AMA17_02204
group_222	DMT family transporter	AB5075_01895	AMA17_01506
group_2220	D-amino acid dehydrogenase	AB5075_01696	AMA17_01793
group_2221	nitroreductase family protein	AB5075_00446	AMA17_03119
plsB	glycerol-3-phosphate 1-O-acyltransferase PlsB	AB5075_00390	AMA17_00454
group_2226	MFS transporter	AB5075_02885	AMA17_02034
group_2227	hypothetical protein	AB5075_00637	AMA17_03856
rapA	RNA polymerase-associated protein RapA	AB5075_01086	AMA17_03495
prfB_2	peptide chain release factor 2	AB5075_01546	AMA17_01113
group_223	ribose-phosphate pyrophosphokinase	AB5075_01907	AMA17_01478
group_2230	NCS2 family permease	AB5075_02705	AMA17_02219
group_2231	amino acid permease	AB5075_00272	AMA17_00572
group_2232	proline--tRNA ligase	AB5075_00666	AMA17_03829
tsaE	tRNA (adenosine(37)-N6)-threonylcarbamoyltransferase complex ATPase subunit type 1 TsaE	AB5075_01584	AMA17_01894
group_2234	PLP-dependent aminotransferase family protein	AB5075_00044	AMA17_03012
group_2235	3'-5' exonuclease	AB5075_03243	AMA17_00319
group_2236	hydrolase	AB5075_02335	AMA17_02609
group_2237	acyl-CoA dehydrogenase family protein	AB5075_01824	AMA17_01584
group_2238	OmpP1/FadL family transporter	AB5075_00716	AMA17_03783
group_2239	aldehyde dehydrogenase	AB5075_02888	AMA17_02031
group_224	NUDIX hydrolase	AB5075_01909	AMA17_01476
thiE	thiamine phosphate synthase	AB5075_01082	AMA17_03499
rhtC	threonine export protein RhtC	AB5075_02997	AMA17_01910
adeI	multidrug efflux RND transporter periplasmic adaptor subunit AdeI	AB5075_00835	AMA17_03746
group_2246	SDR family oxidoreductase	AB5075_00479	AMA17_03090
group_2247	LysE family translocator	AB5075_02642	AMA17_02290
group_2248	2-oxo acid dehydrogenase subunit E2	AB5075_00155	AMA17_00699
group_2249	hypothetical protein	AB5075_03360	AMA17_00179
group_225	GH3 family domain-containing protein	AB5075_01917	AMA17_01471
group_2250	hypothetical protein	AB5075_00262	AMA17_00585
cysN	sulfate adenylyltransferase subunit CysN	AB5075_02842	AMA17_02076
group_2252	3-deoxy-D-manno-octulosonic acid transferase	AB5075_00170	AMA17_00683
purF	amidophosphoribosyltransferase	AB5075_01426	AMA17_03298
group_2254	YafY family transcriptional regulator	AB5075_03412	AMA17_00126
group_2255	AarF/ABC1/UbiB kinase family protein	AB5075_01556	AMA17_01105
group_2259	amino acid permease	AB5075_00070	AMA17_02986
group_226	hypothetical protein	AB5075_01920	AMA17_01469
gloB	MBL fold metallo-hydrolase	AB5075_01507	AMA17_01152
group_2261	type IV pilus twitching motility protein PilT	AB5075_02977	AMA17_01932
group_2262	HAD-IB family hydrolase	AB5075_01043	AMA17_03536
group_2263	hybrid sensor histidine kinase/response regulator	AB5075_00181	AMA17_00672
group_2264	coniferyl aldehyde dehydrogenase	AB5075_03367	AMA17_00172
nreB	nickel resistance MFS transporter NreB	AB5075_03225	AMA17_00337
group_2266	TIGR00730 family Rossman fold protein	AB5075_00384	AMA17_00460
group_2267	YcgN family cysteine cluster protein	AB5075_00053	AMA17_03003
group_2268	monovalent cation/H+ antiporter subunit A	AB5075_03471	AMA17_00065
group_2269	hypothetical protein	AB5075_01616	AMA17_01864
surE_1	5'/3'-nucleotidase SurE	AB5075_01921	AMA17_01468
ung	uracil-DNA glycosylase	AB5075_02209	AMA17_00978
group_2271	hypothetical protein	AB5075_03168	AMA17_00390
metK	methionine adenosyltransferase	AB5075_02258	AMA17_00929
secF	protein translocase subunit SecF	AB5075_00524	AMA17_03050
group_2274	thiol:disulfide interchange protein DsbA/DsbL	AB5075_03776	AMA17_02714
lptG	LPS export ABC transporter permease LptG	AB5075_03581	AMA17_03198
group_2276	CBS domain-containing protein	AB5075_03442	AMA17_00096
group_2277	helix-turn-helix domain-containing protein	AB5075_03316	AMA17_00224
group_2278	enoyl-CoA hydratase	AB5075_03713	AMA17_02740
group_2279	AMP-binding protein	AB5075_03715	AMA17_02742
group_228	hypothetical protein	AB5075_01922	AMA17_01467
group_2280	inositol monophosphatase family protein	AB5075_00375	AMA17_00468
gspE	type II secretion system ATPase GspE	AB5075_03205	AMA17_00358
group_2282	enoyl-CoA hydratase/isomerase family protein	AB5075_03712	AMA17_02739
group_2283	hypothetical protein	AB5075_02675	AMA17_02249
group_2284	ATP-binding cassette domain-containing protein	AB5075_03383	AMA17_00156
hutU	urocanate hydratase	AB5075_00076	AMA17_02980
abc-f	ribosomal protection-like ABC-F family protein	AB5075_00007	AMA17_02659
group_2287	hypothetical protein	AB5075_02520	AMA17_02425
group_2288	AMP-binding protein	AB5075_02410	AMA17_02529
group_2289	CoA transferase subunit A	AB5075_02060	AMA17_01371
group_229	TetR/AcrR family transcriptional regulator	AB5075_01925	AMA17_01464
mtgA	monofunctional biosynthetic peptidoglycan transglycosylase	AB5075_02855	AMA17_02063
group_2291	class 1 fructose-bisphosphatase	AB5075_00978	AMA17_03601
group_2292	HlyD family secretion protein	AB5075_01896	AMA17_01498
group_2293	pyridoxal phosphate-dependent aminotransferase	AB5075_00109	AMA17_02951
group_2294	OprD family outer membrane porin	AB5075_03621	AMA17_03179
gatA	Asp-tRNA(Asn)/Glu-tRNA(Gln) amidotransferase subunit GatA	AB5075_00705	AMA17_03794
group_2296	copper resistance protein NlpE	AB5075_02835	AMA17_02083
paaK	1,2-phenylacetyl-CoA epoxidase subunit PaaE	AB5075_02488	AMA17_02455
group_2298	SDR family oxidoreductase	AB5075_02718	AMA17_02206
dxs	1-deoxy-D-xylulose-5-phosphate synthase	AB5075_00374	AMA17_00469
group_23	hypothetical protein	AB5075_02023	AMA17_01413
group_230	SDR family NAD(P)-dependent oxidoreductase	AB5075_01932	AMA17_01461
alr_1	alanine racemase	AB5075_01523	AMA17_01136
adeB	multidrug efflux RND transporter permease subunit AdeB	AB5075_01940	AMA17_01453
group_2305	carboxymuconolactone decarboxylase family protein	AB5075_00220	AMA17_00633
group_2306	phospholipase A	AB5075_01770	AMA17_01640
group_2307	alpha/beta fold hydrolase	AB5075_02115	AMA17_01314
group_2308	NAD-dependent succinate-semialdehyde dehydrogenase	AB5075_00203	AMA17_00650
group_2309	threonine ammonia-lyase	AB5075_00698	AMA17_03802
group_231	alpha/beta fold hydrolase	AB5075_01934	AMA17_01459
pilW	type IV pilus biogenesis/stability protein PilW	AB5075_03317	AMA17_00223
group_2311	isovaleryl-CoA dehydrogenase	AB5075_02412	AMA17_02527
group_2312	quinone-dependent dihydroorotate dehydrogenase	AB5075_01424	AMA17_03300
group_2313	NAD(P)/FAD-dependent oxidoreductase	AB5075_02757	AMA17_02167
aceI	chlorhexidine efflux PACE transporter AceI	AB5075_01644	AMA17_01834
group_2315	Glu/Leu/Phe/Val dehydrogenase	AB5075_00345	AMA17_00499
murD	UDP-N-acetylmuramoyl-L-alanine--D-glutamate ligase	AB5075_03567	AMA17_03212
group_2317	anhydro-N-acetylmuramic acid kinase	AB5075_00013	AMA17_02665
group_2318	aspartate aminotransferase family protein	AB5075_01751	AMA17_01660
group_232	AraC family transcriptional regulator	AB5075_01935	AMA17_01458
group_2323	fatty acid desaturase family protein	AB5075_03772	AMA17_02710
pncA	bifunctional nicotinamidase/pyrazinamidase	AB5075_00061	AMA17_02995
group_2325	EamA family transporter	AB5075_02583	AMA17_02361
yaaA	peroxide stress protein YaaA	AB5075_01352	AMA17_03315
ptsP_3	phosphoenolpyruvate--protein phosphotransferase	AB5075_01741	AMA17_01670
bfmS	sensor histidine kinase BfmS	AB5075_03123	AMA17_00743
group_2329	LysR family transcriptional regulator	AB5075_01902	AMA17_01492
adeS	two-component sensor histidine kinase AdeS	AB5075_01937	AMA17_01456
umuD	LexA family protein	AB5075_02391	AMA17_02548
group_2331	FAD-dependent oxidoreductase	AB5075_02894	AMA17_02025
group_2332	hypothetical protein	AB5075_01514	AMA17_01145
group_2333	Lrp/AsnC family transcriptional regulator	AB5075_01097	AMA17_03484
rimP	ribosome maturation factor RimP	AB5075_03480	AMA17_00056
group_2335	lactonase family protein	AB5075_01656	AMA17_01820
pilQ	type IV pilus secretin PilQ family protein	AB5075_00291	AMA17_00553
group_2337	SDR family NAD(P)-dependent oxidoreductase	AB5075_01829	AMA17_01579
dapE	succinyl-diaminopimelate desuccinylase	AB5075_00678	AMA17_03819
group_2339	2-oxoglutarate dehydrogenase E1 component	AB5075_00863	AMA17_03717
adeA	multidrug efflux RND transporter periplasmic adaptor subunit AdeA	AB5075_01939	AMA17_01454
group_2340	DMT family transporter	AB5075_03254	AMA17_00308
pheS	phenylalanine--tRNA ligase subunit alpha	AB5075_03220	AMA17_00343
wrbA	NAD(P)H:quinone oxidoreductase	AB5075_00452	AMA17_03113
group_2348	sulfonate ABC transporter substrate-binding protein	AB5075_03783	AMA17_02721
group_2349	MFS transporter	AB5075_02740	AMA17_02181
group_235	catalase family protein	AB5075_02024	AMA17_01412
miaB	tRNA (N6-isopentenyl adenosine(37)-C2)-methylthiotransferase MiaB	AB5075_00459	AMA17_03106
mfd	transcription-repair coupling factor	AB5075_02173	AMA17_01251
group_2352	biotin--[acetyl-CoA-carboxylase] ligase	AB5075_03075	AMA17_00790
group_2353	hypothetical protein	AB5075_01175	AMA17_03419
fdhD	formate dehydrogenase accessory sulfurtransferase FdhD	AB5075_00933	AMA17_03647
group_2355	hypothetical protein	AB5075_02685	AMA17_02239
hemL	glutamate-1-semialdehyde 2,1-aminomutase	AB5075_01083	AMA17_03498
glpK	glycerol kinase GlpK	AB5075_00900	AMA17_03680
gap	type I glyceraldehyde-3-phosphate dehydrogenase	AB5075_02697	AMA17_02227
group_2359	hypothetical protein	AB5075_01277	AMA17_03945
group_236	hypothetical protein	AB5075_02030	AMA17_01406
pta	phosphate acetyltransferase	AB5075_03334	AMA17_00206
group_2361	aldolase	AB5075_03617	AMA17_03183
group_2362	fumarate reductase/succinate dehydrogenase flavoprotein subunit	AB5075_02077	AMA17_01352
group_2363	LLM class flavin-dependent oxidoreductase	AB5075_02346	AMA17_02598
ahcY	adenosylhomocysteinase	AB5075_01207	AMA17_03387
group_2365	Rrf2 family transcriptional regulator	AB5075_00395	AMA17_00449
group_2366	trehalose-6-phosphate synthase	AB5075_03067	AMA17_00798
group_2367	low temperature requirement protein A	AB5075_03819	AMA17_02635
group_2368	LysR substrate-binding domain-containing protein	AB5075_00204	AMA17_00649
group_2369	WS/DGAT/MGAT family O-acyltransferase	AB5075_00713	AMA17_03786
group_237	dipeptidase	AB5075_02031	AMA17_01405
group_2370	bile acid:sodium symporter family protein	AB5075_00062	AMA17_02994
pyrC	dihydroorotase	AB5075_02775	AMA17_02137
cmk	(d)CMP kinase	AB5075_02205	AMA17_00982
group_2373	outer membrane protein assembly factor BamE	AB5075_02980	AMA17_01929
glnA	type I glutamate--ammonia ligase	AB5075_01190	AMA17_03404
group_2375	dioxygenase	AB5075_02816	AMA17_02102
group_2376	TetR/AcrR family transcriptional regulator	AB5075_02237	AMA17_00950
glyQ	glycine--tRNA ligase subunit alpha	AB5075_00362	AMA17_00482
pepN	aminopeptidase N	AB5075_01606	AMA17_01870
group_2379	flavin-containing monooxygenase	AB5075_00428	AMA17_00416
pqqD	pyrroloquinoline quinone biosynthesis peptide chaperone PqqD	AB5075_02033	AMA17_01403
group_2380	multifunctional CCA addition/repair protein	AB5075_01202	AMA17_03392
group_2381	Lrp/AsnC family transcriptional regulator	AB5075_02389	AMA17_02550
group_2382	AEC family transporter	AB5075_00656	AMA17_03837
group_2383	FHA domain-containing protein	AB5075_03542	AMA17_03237
group_2384	phosphodiester glycosidase family protein	AB5075_02253	AMA17_00934
cysG	siroheme synthase CysG	AB5075_00844	AMA17_03737
tamA	outer membrane protein assembly factor	AB5075_01568	AMA17_01092
group_2387	acyl-CoA dehydrogenase	AB5075_01210	AMA17_03384
group_2388	amino acid permease	AB5075_01099	AMA17_03482
group_2389	M16 family metallopeptidase	AB5075_01070	AMA17_03510
group_239	ATP-binding cassette domain-containing protein	AB5075_02041	AMA17_01395
group_2390	AraC family transcriptional regulator	AB5075_02198	AMA17_00989
group_2391	amidohydrolase	AB5075_02334	AMA17_02610
group_2392	HPP family protein	AB5075_00366	AMA17_00477
group_2393	iron-containing redox enzyme family protein	AB5075_03289	AMA17_00251
group_2394	zinc-binding dehydrogenase	AB5075_00190	AMA17_00663
group_2395	hypothetical protein	AB5075_03206	AMA17_00357
group_2396	undecaprenyl-diphosphatase	AB5075_03820	AMA17_02636
pyrE	orotate phosphoribosyltransferase	AB5075_00141	AMA17_02914
modA	molybdate ABC transporter substrate-binding protein	AB5075_02043	AMA17_01393
group_2400	PhoX family protein	AB5075_03352	AMA17_00187
group_2401	LysR family transcriptional regulator	AB5075_00042	AMA17_03014
group_2402	sulfite exporter TauE/SafE family protein	AB5075_03074	AMA17_00791
group_2403	glycosyltransferase	AB5075_01450	AMA17_01198
group_2404	ABC transporter substrate-binding protein	AB5075_01319	AMA17_03352
upp	uracil phosphoribosyltransferase	AB5075_03107	AMA17_00759
group_2406	enoyl-CoA hydratase-related protein	AB5075_00994	AMA17_03585
group_2407	putative bifunctional diguanylate cyclase/phosphodiesterase	AB5075_01204	AMA17_03390
group_2408	mechanosensitive ion channel	AB5075_03100	AMA17_00765
nadC	carboxylating nicotinate-nucleotide diphosphorylase	AB5075_03768	AMA17_02706
group_241	winged helix-turn-helix domain-containing protein	AB5075_02044	AMA17_01392
group_2410	NADP-dependent glyceraldehyde-3-phosphate dehydrogenase	AB5075_03328	AMA17_00212
group_2411	phosphoglycerate kinase	AB5075_02233	AMA17_00954
hrpA	ATP-dependent RNA helicase HrpA	AB5075_02668	AMA17_02256
group_2413	acyl-CoA thioesterase	AB5075_00512	AMA17_03062
group_2414	hypothetical protein	AB5075_01360	AMA17_03306
group_2415	hypothetical protein	AB5075_03519	AMA17_00016
group_2416	SAM-dependent methyltransferase	AB5075_03432	AMA17_00106
group_242	AraC family transcriptional regulator	AB5075_02048	AMA17_01387
rsmI	16S rRNA (cytidine(1402)-2'-O)-methyltransferase	AB5075_02797	AMA17_02121
csuD	Csu fimbrial usher CsuD	AB5075_01471	AMA17_01182
mutS	DNA mismatch repair protein MutS	AB5075_02585	AMA17_02359
pabC	aminodeoxychorismate lyase	AB5075_01010	AMA17_03569
pdxH	pyridoxamine 5'-phosphate oxidase	AB5075_00163	AMA17_00691
group_2425	formate/nitrite transporter family protein	AB5075_00056	AMA17_03000
group_2429	VWA domain-containing protein	AB5075_02103	AMA17_01326
group_243	SphA family protein	AB5075_02049	AMA17_01386
group_2430	rRNA large subunit pseudouridine synthase E	AB5075_01061	AMA17_03518
gspF	type II secretion system inner membrane protein GspF	AB5075_03447	AMA17_00091
group_2432	hypothetical protein	AB5075_00720	AMA17_03779
uppS	polyprenyl diphosphate synthase	AB5075_01707	AMA17_01782
pobR	IclR family transcriptional regulator PobR	AB5075_02448	AMA17_02491
group_2435	Dyp-type peroxidase	AB5075_03679	AMA17_02795
group_2436	rhomboid family intramembrane serine protease	AB5075_02865	AMA17_02053
ppx	exopolyphosphatase	AB5075_03214	AMA17_00349
group_2438	helix-turn-helix transcriptional regulator	AB5075_00846	AMA17_03735
group_2439	TusE/DsrC/DsvC family sulfur relay protein	AB5075_01687	AMA17_01699
group_244	TonB-dependent receptor	AB5075_02069	AMA17_01361
group_2440	diaminobutyrate--2-oxoglutarate transaminase	AB5075_01094	AMA17_03487
group_2441	YihY family inner membrane protein	AB5075_00451	AMA17_03114
antA	anthranilate 1,2-dioxygenase large subunit	AB5075_02045	AMA17_01391
tauD	taurine dioxygenase	AB5075_02340	AMA17_02604
group_2444	superoxide dismutase	AB5075_01199	AMA17_03395
group_2445	RcnB family protein	AB5075_00596	AMA17_03897
group_2446	DMT family protein	AB5075_03817	AMA17_02633
group_2447	OprD family outer membrane porin	AB5075_02721	AMA17_02203
group_2448	glycosyltransferase family 2 protein	AB5075_01052	AMA17_03527
group_2449	aspartate ammonia-lyase	AB5075_02068	AMA17_01363
group_245	hypothetical protein	AB5075_02071	AMA17_01359
folC	bifunctional tetrahydrofolate synthase/dihydrofolate synthase	AB5075_00617	AMA17_03876
group_2451	peptidoglycan hydrolase	AB5075_03281	AMA17_00266
cysT	sulfate ABC transporter permease subunit CysT	AB5075_01007	AMA17_03572
group_2453	hypothetical protein	AB5075_02982	AMA17_01927
group_2454	S-(hydroxymethyl)glutathione dehydrogenase/class III alcohol dehydrogenase	AB5075_02022	AMA17_01415
group_2455	peptidylprolyl isomerase	AB5075_02230	AMA17_00957
group_2456	hypothetical protein	AB5075_02631	AMA17_02301
group_2457	phospholipase C, phosphocholine-specific	AB5075_03770	AMA17_02708
group_2458	ATP-binding protein	AB5075_01435	AMA17_03289
group_2459	PIG-L family deacetylase	AB5075_01448	AMA17_01200
group_246	ABC transporter ATP-binding protein	AB5075_02073	AMA17_01357
group_2460	AraC family transcriptional regulator	AB5075_02055	AMA17_01380
group_2461	hypothetical protein	AB5075_00261	AMA17_00586
group_2462	guanylate cyclase	AB5075_02171	AMA17_01253
group_2463	dicarboxylate/amino acid:cation symporter	AB5075_02319	AMA17_01045
group_2468	chromate transporter	AB5075_02327	AMA17_02617
group_2469	VOC family protein	AB5075_02895	AMA17_02024
group_247	ABC transporter permease	AB5075_02074	AMA17_01356
rsmA	16S rRNA (adenine(1518)-N(6)/adenine(1519)-N(6))- dimethyltransferase RsmA	AB5075_00490	AMA17_03079
group_2471	FKBP-type peptidyl-prolyl cis-trans isomerase	AB5075_03765	AMA17_02703
atpA	F0F1 ATP synthase subunit alpha	AB5075_03668	AMA17_02784
serC	3-phosphoserine/phosphohydroxythreonine transaminase	AB5075_00957	AMA17_03622
group_2474	energy transducer TonB	AB5075_03364	AMA17_00175
leuA	2-isopropylmalate synthase	AB5075_03343	AMA17_00197
hscA	Fe-S protein assembly chaperone HscA	AB5075_02169	AMA17_01255
gigD	Lrp/AsnC family transcriptional regulator GigD	AB5075_01725	AMA17_01764
group_2478	acyl-CoA dehydrogenase family protein	AB5075_00481	AMA17_03088
group_2479	thiazole synthase	AB5075_01353	AMA17_03313
group_248	4Fe-4S dicluster domain-containing protein	AB5075_02076	AMA17_01353
group_2480	gamma-aminobutyraldehyde dehydrogenase	AB5075_02752	AMA17_02172
group_2481	NAD(P)H-dependent oxidoreductase	AB5075_03795	AMA17_02733
group_2482	AraC family transcriptional regulator	AB5075_02159	AMA17_01265
blp2	BapA prefix-like domain-containing protein	AB5075_01105	AMA17_03476
group_2484	site-specific recombinase	AB5075_00837	AMA17_03744
group_2485	IucA/IucC family protein	AB5075_02152	AMA17_01272
ruvC	crossover junction endodeoxyribonuclease RuvC	AB5075_02265	AMA17_00922
ureB	urease subunit beta	AB5075_02831	AMA17_02087
tpiA	triose-phosphate isomerase	AB5075_03485	AMA17_00051
group_2489	hypothetical protein	AB5075_01039	AMA17_03540
group_249	TIGR01244 family phosphatase	AB5075_02086	AMA17_01343
lptE	LPS-assembly lipoprotein LptE	AB5075_03298	AMA17_00242
group_2491	multidrug efflux RND transporter permease subunit	AB5075_00911	AMA17_03670
group_2492	hypothetical protein	AB5075_00898	AMA17_03682
group_2493	KpsF/GutQ family sugar-phosphate isomerase	AB5075_02600	AMA17_02344
group_2494	hypothetical protein	AB5075_01106	AMA17_03475
murJ	murein biosynthesis integral membrane protein MurJ	AB5075_03766	AMA17_02704
group_2496	porin	AB5075_00817	AMA17_03764
group_2497	biopolymer transporter ExbD	AB5075_02194	AMA17_01230
eat	ethanolamine permease	AB5075_01596	AMA17_01881
group_2499	LysR family transcriptional regulator	AB5075_00213	AMA17_00640
group_25	sulfonate ABC transporter substrate-binding protein	AB5075_02075	AMA17_01354
group_250	MBL fold metallo-hydrolase	AB5075_02087	AMA17_01342
group_2500	glucose/quinate/shikimate family membrane-bound PQQ-dependent dehydrogenase	AB5075_01809	AMA17_01599
group_2501	S1C family serine protease	AB5075_01201	AMA17_03393
group_2502	iron-containing redox enzyme family protein	AB5075_02397	AMA17_02542
putP	sodium/proline symporter PutP	AB5075_02247	AMA17_00940
group_2504	iron-containing redox enzyme family protein	AB5075_01664	AMA17_01812
group_2505	RnfABCDGE type electron transport complex subunit B	AB5075_02819	AMA17_02099
group_2506	ankyrin repeat domain-containing protein	AB5075_02517	AMA17_02428
group_2507	glutathione peroxidase	AB5075_03663	AMA17_02779
group_2508	zinc-dependent alcohol dehydrogenase	AB5075_02549	AMA17_02386
group_2509	D-alanine--D-alanine ligase	AB5075_00147	AMA17_00707
group_251	sigma-54 interaction domain-containing protein	AB5075_02088	AMA17_01341
purL	phosphoribosylformylglycinamidine synthase	AB5075_00990	AMA17_03589
group_2511	enoyl-CoA hydratase/isomerase family protein	AB5075_02414	AMA17_02525
hemF	oxygen-dependent coproporphyrinogen oxidase	AB5075_00372	AMA17_00471
group_2513	dihydrolipoyl dehydrogenase	AB5075_02092	AMA17_01337
group_2514	exodeoxyribonuclease V subunit gamma	AB5075_03460	AMA17_00078
group_2515	DedA family protein	AB5075_03692	AMA17_02808
ispC	1-deoxy-D-xylulose-5-phosphate reductoisomerase	AB5075_01709	AMA17_01780
group_2517	LysR family transcriptional regulator	AB5075_03419	AMA17_00119
group_2518	YqiA/YcfP family alpha/beta fold hydrolase	AB5075_02847	AMA17_02071
tolR	protein TolR	AB5075_00983	AMA17_03596
group_252	2-oxo acid dehydrogenase subunit E2	AB5075_02093	AMA17_01336
group_2520	Chromosome partition protein Smc	AB5075_02808	AMA17_02110
hisQ	ABC transporter permease	AB5075_01320	AMA17_03351
group_2522	choline transporter	AB5075_02914	AMA17_02005
group_2523	solute carrier family 23 protein	AB5075_00030	AMA17_03026
group_2524	Y-family DNA polymerase	AB5075_01670	AMA17_01716
group_2525	FdhF/YdeP family oxidoreductase	AB5075_00932	AMA17_03648
group_2526	Dyp-type peroxidase	AB5075_02175	AMA17_01249
group_2527	peroxiredoxin	AB5075_00621	AMA17_03872
group_2528	hypothetical protein	AB5075_03822	AMA17_02638
group_2529	bifunctional metallophosphatase/5'-nucleotidase	AB5075_02037	AMA17_01399
group_253	hypothetical protein	AB5075_02108	AMA17_01321
group_2530	YceI family protein	AB5075_02255	AMA17_00932
group_2531	LysR substrate-binding domain-containing protein	AB5075_03154	AMA17_00714
group_2532	septal ring lytic transglycosylase RlpA family protein	AB5075_01225	AMA17_03368
group_2533	TRAP transporter large permease subunit	AB5075_03521	AMA17_00014
group_2534	glycosyltransferase family 2 protein	AB5075_00951	AMA17_03628
group_2535	NAD(P)/FAD-dependent oxidoreductase	AB5075_02717	AMA17_02207
group_2536	O-succinylhomoserine sulfhydrylase	AB5075_02114	AMA17_01315
guaA	glutamine-hydrolyzing GMP synthase	AB5075_03689	AMA17_02805
group_2538	YdiU family protein	AB5075_00603	AMA17_03890
group_2539	MFS transporter	AB5075_00334	AMA17_00510
group_254	GFA family protein	AB5075_02120	AMA17_01309
group_2540	M23 family metallopeptidase	AB5075_00153	AMA17_00701
group_2541	LysR family transcriptional regulator ArgP	AB5075_02799	AMA17_02119
group_2542	hypothetical protein	AB5075_00194	AMA17_00659
group_2543	NAD-dependent malic enzyme	AB5075_03680	AMA17_02796
group_2544	paraquat-inducible protein A	AB5075_01479	AMA17_01173
aat	leucyl/phenylalanyl-tRNA--protein transferase	AB5075_03000	AMA17_01907
fghA	S-formylglutathione hydrolase	AB5075_03172	AMA17_00386
group_2547	hypothetical protein	AB5075_02174	AMA17_01250
nuoJ	NADH-quinone oxidoreductase subunit J	AB5075_03112	AMA17_00754
group_2549	MFS transporter	AB5075_01897	AMA17_01497
group_255	PepSY-associated TM helix domain-containing protein	AB5075_02130	AMA17_01294
group_2550	TetR/AcrR family transcriptional regulator	AB5075_01898	AMA17_01496
gltB	glutamate synthase large subunit	AB5075_00295	AMA17_00549
group_2552	NRDE family protein	AB5075_03354	AMA17_00185
group_2553	HlyD family secretion protein	AB5075_00955	AMA17_03624
group_2554	acyl-CoA dehydrogenase	AB5075_03153	AMA17_00715
sstT	serine/threonine transporter SstT	AB5075_02239	AMA17_00948
group_2556	AraC family transcriptional regulator	AB5075_02315	AMA17_01049
metG	methionine--tRNA ligase	AB5075_03091	AMA17_00774
group_2558	NAD-dependent succinate-semialdehyde dehydrogenase	AB5075_02452	AMA17_02487
tatC	twin-arginine translocase subunit TatC	AB5075_03351	AMA17_00188
group_256	3-deoxy-7-phosphoheptulonate synthase	AB5075_02133	AMA17_01291
group_2560	hypothetical protein	AB5075_00436	AMA17_00408
group_2561	lysophospholipid acyltransferase family protein	AB5075_00815	AMA17_03766
group_2565	outer membrane protein transport protein	AB5075_03144	AMA17_00724
astB	N-succinylarginine dihydrolase	AB5075_00349	AMA17_00495
group_2567	AraC family transcriptional regulator	AB5075_02716	AMA17_02208
group_2568	amino acid permease	AB5075_00200	AMA17_00653
group_2569	hypothetical protein	AB5075_01626	AMA17_01853
group_257	adenosylcobinamide-GDP ribazoletransferase	AB5075_02134	AMA17_01290
group_2570	cell division protein FtsQ/DivIB	AB5075_00148	AMA17_00706
argF	ornithine carbamoyltransferase	AB5075_01700	AMA17_01789
group_2572	TonB-dependent siderophore receptor	AB5075_00158	AMA17_00696
group_2573	NAD-dependent epimerase/dehydratase family protein	AB5075_00388	AMA17_00456
group_2574	oxidoreductase	AB5075_01830	AMA17_01578
group_2575	glycosyltransferase family 4 protein	AB5075_03322	AMA17_00218
group_2576	hypothetical protein	AB5075_01570	AMA17_01090
queA	tRNA preQ1(34) S-adenosylmethionine ribosyltransferase-isomerase QueA	AB5075_00530	AMA17_03044
group_2578	putative porin	AB5075_00165	AMA17_00689
argH	argininosuccinate lyase	AB5075_03554	AMA17_03225
group_258	histidine-type phosphatase	AB5075_02135	AMA17_01289
leuB	3-isopropylmalate dehydrogenase	AB5075_03398	AMA17_00140
group_2581	RraA family protein	AB5075_02146	AMA17_01278
group_2582	aspartate carbamoyltransferase catalytic subunit	AB5075_02682	AMA17_02242
group_2583	RtcB family protein	AB5075_00644	AMA17_03849
hisH	imidazole glycerol phosphate synthase subunit HisH	AB5075_00246	AMA17_00601
group_2585	OmpW/AlkL family protein	AB5075_01216	AMA17_03378
denD	D-erythronate dehydrogenase	AB5075_01903	AMA17_01491
dctA	C4-dicarboxylate transporter DctA	AB5075_02909	AMA17_02010
mrcB	penicillin-binding protein 1B	AB5075_01339	AMA17_03333
group_2589	aminotransferase class I/II-fold pyridoxal phosphate-dependent enzyme	AB5075_00258	AMA17_00589
cobT	nicotinate-nucleotide--dimethylbenzimidazole phosphoribosyltransferase	AB5075_02137	AMA17_01287
tgnA	flavin-dependent trigonelline monooxygenase reductase component	AB5075_02457	AMA17_02482
dnaK	molecular chaperone DnaK	AB5075_03809	AMA17_02626
group_2592	primosomal protein N'	AB5075_03448	AMA17_00090
group_2593	MFS transporter	AB5075_01904	AMA17_01490
ponA	penicillin-binding protein PBP1a	AB5075_00286	AMA17_00558
nuoG	NADH-quinone oxidoreductase subunit NuoG	AB5075_03115	AMA17_00751
group_2596	RcnB family protein	AB5075_03780	AMA17_02718
group_2597	aromatic amino acid transaminase	AB5075_03740	AMA17_02680
trpB_1	tryptophan synthase subunit beta	AB5075_00610	AMA17_03883
pqqC	pyrroloquinoline-quinone synthase PqqC	AB5075_02034	AMA17_01402
group_260	IucA/IucC family siderophore biosynthesis protein	AB5075_02148	AMA17_01276
group_2600	PLP-dependent aminotransferase family protein	AB5075_02352	AMA17_02592
group_2601	taurine ABC transporter ATP-binding protein	AB5075_02342	AMA17_02602
group_2602	LrgB family protein	AB5075_02367	AMA17_02576
group_2606	OmpW/AlkL family protein	AB5075_01629	AMA17_01850
group_2607	PQQ-dependent sugar dehydrogenase	AB5075_01732	AMA17_01677
group_2608	amino acid permease	AB5075_03719	AMA17_02746
group_2609	hypothetical protein	AB5075_00370	AMA17_00473
group_261	ExbD/TolR family protein	AB5075_02195	AMA17_01229
rseP	RIP metalloprotease RseP	AB5075_01710	AMA17_01779
group_2611	NRAMP family divalent metal transporter	AB5075_02561	AMA17_02375
group_2612	enoyl-ACP reductase FabI	AB5075_03303	AMA17_00237
group_2613	replication-associated recombination protein A	AB5075_00055	AMA17_03001
group_2614	folate-binding protein YgfZ	AB5075_00659	AMA17_03834
group_2615	efflux RND transporter permease subunit	AB5075_00034	AMA17_03022
group_2616	XRE family transcriptional regulator	AB5075_01248	AMA17_00851
group_2617	ribonucleotide-diphosphate reductase subunit beta	AB5075_03127	AMA17_00739
group_2618	TetR/AcrR family transcriptional regulator	AB5075_03559	AMA17_03220
group_2619	LysR family transcriptional regulator	AB5075_02369	AMA17_02574
kdsB	3-deoxy-manno-octulosonate cytidylyltransferase	AB5075_02219	AMA17_00968
abaF	fosfomycin efflux MFS transporter AbaF	AB5075_02499	AMA17_02446
group_2621	ATP-binding protein	AB5075_01118	AMA17_03463
group_2622	hypothetical protein	AB5075_01778	AMA17_01632
surA1_2	hypothetical protein	AB5075_02400	AMA17_02539
group_2624	class I SAM-dependent methyltransferase	AB5075_00897	AMA17_03683
rhlB	ATP-dependent RNA helicase RhlB	AB5075_01359	AMA17_03307
cydB_1	cytochrome d ubiquinol oxidase subunit II	AB5075_01762	AMA17_01649
cysW	sulfate ABC transporter permease subunit CysW	AB5075_01006	AMA17_03573
coq7	2-nonaprenyl-3-methyl-6-methoxy-1,4-benzoquinol hydroxylase	AB5075_01566	AMA17_01094
group_2629	hypothetical protein	AB5075_00027	AMA17_03029
group_263	hypothetical protein	AB5075_02232	AMA17_00955
group_2630	DOMON-like domain-containing protein	AB5075_00885	AMA17_03695
group_2631	hypothetical protein	AB5075_00433	AMA17_00411
group_2632	lytic murein transglycosylase	AB5075_03813	AMA17_02630
group_2633	AraC family transcriptional regulator	AB5075_03662	AMA17_02778
group_2634	hypothetical protein	AB5075_00513	AMA17_03061
fabD	ACP S-malonyltransferase	AB5075_03053	AMA17_00812
group_2636	3-oxoadipyl-CoA thiolase	AB5075_02431	AMA17_02508
group_2637	hypothetical protein	AB5075_02992	AMA17_01916
group_2638	hydroxymethylglutaryl-CoA lyase	AB5075_02416	AMA17_02523
epsC	serine acetyltransferase	AB5075_02375	AMA17_02568
group_264	AraC family transcriptional regulator	AB5075_02244	AMA17_00943
group_2640	PTS transporter subunit EIIC	AB5075_01739	AMA17_01672
group_2641	metal-dependent hydrolase	AB5075_03004	AMA17_01903
group_2642	dihydrodipicolinate synthase family protein	AB5075_02935	AMA17_01984
lpxO	lipid A hydroxylase LpxO	AB5075_03507	AMA17_00028
group_2644	endonuclease/exonuclease/phosphatase family protein	AB5075_03388	AMA17_00150
group_2645	matrixin family metalloprotease	AB5075_03811	AMA17_02628
group_2646	1-acyl-sn-glycerol-3-phosphate acyltransferase	AB5075_00496	AMA17_03073
group_2647	hypothetical protein	AB5075_00934	AMA17_03646
group_2648	DsbA family oxidoreductase	AB5075_03515	AMA17_00020
group_2649	metal-dependent hydrolase	AB5075_02709	AMA17_02215
group_265	NAD-dependent deacylase	AB5075_02246	AMA17_00941
odhB	2-oxoglutarate dehydrogenase complex dihydrolipoyllysine-residue succinyltransferase	AB5075_00864	AMA17_03716
group_2651	hypothetical protein	AB5075_00455	AMA17_03110
rarD	EamA family transporter RarD	AB5075_01037	AMA17_03542
group_2653	hypothetical protein	AB5075_01578	AMA17_01900
ilvD	dihydroxy-acid dehydratase	AB5075_00026	AMA17_03030
group_2655	hypothetical protein	AB5075_00284	AMA17_00560
group_2656	O-methyltransferase	AB5075_02671	AMA17_02253
dnaE	DNA polymerase III subunit alpha	AB5075_02321	AMA17_01043
group_2658	AraC family transcriptional regulator	AB5075_00614	AMA17_03879
group_2659	HopJ type III effector protein	AB5075_03428	AMA17_00110
group_266	GrpB family protein	AB5075_02250	AMA17_00937
group_2660	LysR family transcriptional regulator	AB5075_02877	AMA17_02041
group_2661	acetaldehyde dehydrogenase ExaC	AB5075_01597	AMA17_01880
group_2662	2,3-butanediol dehydrogenase	AB5075_02090	AMA17_01339
group_2663	asparaginase	AB5075_03392	AMA17_00146
ispD	2-C-methyl-D-erythritol 4-phosphate cytidylyltransferase	AB5075_01796	AMA17_01613
group_2665	glutaminase	AB5075_02882	AMA17_02036
group_2666	RluA family pseudouridine synthase	AB5075_03729	AMA17_02756
group_2667	alpha/beta hydrolase	AB5075_01660	AMA17_01816
group_2668	LamB/YcsF family protein	AB5075_02560	AMA17_02376
group_2669	methionine synthase	AB5075_03137	AMA17_00731
group_267	OXA-51 family carbapenem-hydrolyzing class D beta-lactamase OXA-64	AB5075_02262	AMA17_00925
csy2	type I-F CRISPR-associated protein Csy2	AB5075_01078	AMA17_03502
group_2671	muconate/chloromuconate family cycloisomerase	AB5075_01843	AMA17_01566
group_2672	diguanylate cyclase domain-containing protein	AB5075_00500	AMA17_03069
group_2673	lauroyl acyltransferase	AB5075_02580	AMA17_02363
group_2674	serine hydrolase	AB5075_01648	AMA17_01830
murU	nucleotidyltransferase family protein	AB5075_02227	AMA17_00960
group_2676	universal stress protein	AB5075_02590	AMA17_02354
group_2677	LysR family transcriptional regulator	AB5075_00029	AMA17_03027
group_2678	hypothetical protein	AB5075_00974	AMA17_03605
group_2679	putative solute-binding protein	AB5075_00008	AMA17_02660
group_268	bifunctional ADP-dependent NAD(P)H-hydrate dehydratase/NAD(P)H-hydrate epimerase	AB5075_02266	AMA17_00921
topA	type I DNA topoisomerase	AB5075_03378	AMA17_00161
group_2681	bifunctional diguanylate cyclase/phosphodiesterase	AB5075_03292	AMA17_00248
group_2682	ABC transporter ATP-binding protein	AB5075_02242	AMA17_00945
group_2683	LysR family transcriptional regulator	AB5075_02276	AMA17_00911
tgnC	aldehyde dehydrogenase	AB5075_02455	AMA17_02484
kynU	kynureninase	AB5075_01726	AMA17_01763
group_2686	YqiA/YcfP family alpha/beta fold hydrolase	AB5075_00122	AMA17_02934
group_2687	GntR family transcriptional regulator	AB5075_01890	AMA17_01511
group_2688	response regulator transcription factor	AB5075_01334	AMA17_03338
group_2689	Rrf2 family transcriptional regulator	AB5075_01859	AMA17_01534
group_269	hypothetical protein	AB5075_02269	AMA17_00918
group_2690	SDR family oxidoreductase	AB5075_02052	AMA17_01383
group_2691	MFS transporter	AB5075_03152	AMA17_00716
group_2692	outer membrane lipoprotein-sorting protein	AB5075_03703	AMA17_02819
group_2693	DMT family transporter	AB5075_00450	AMA17_03115
group_2694	hypothetical protein	AB5075_03560	AMA17_03219
group_2695	neutral zinc metallopeptidase	AB5075_00872	AMA17_03710
group_2696	benzoate/H(+) symporter BenE family transporter	AB5075_01639	AMA17_01839
group_2697	acyl-CoA thioesterase	AB5075_01654	AMA17_01822
group_2698	hypothetical protein	AB5075_03514	AMA17_00021
abaI	acyl-homoserine-lactone synthase AbaI	AB5075_03710	AMA17_02737
group_270	type 1 fimbrial protein	AB5075_02271	AMA17_00916
group_2700	hypothetical protein	AB5075_03436	AMA17_00102
pcaU	IclR family transcriptional regulator PcaU	AB5075_01814	AMA17_01594
group_2702	MFS transporter	AB5075_02054	AMA17_01381
group_2703	MotA/TolQ/ExbB proton channel family protein	AB5075_02223	AMA17_00964
cas6f	type I-F CRISPR-associated endoribonuclease Cas6/Csy4	AB5075_01080	AMA17_03500
group_2705	bifunctional prephenate dehydrogenase/3-phosphoshikimate 1-carboxyvinyltransferase	AB5075_01347	AMA17_03325
group_2706	hypothetical protein	AB5075_03651	AMA17_02767
group_2707	hypothetical protein	AB5075_01267	AMA17_03245
group_2708	HAD-IB family hydrolase	AB5075_00443	AMA17_03123
group_2709	glutathione S-transferase family protein	AB5075_00020	AMA17_03036
group_271	purine-cytosine permease family protein	AB5075_02279	AMA17_00908
group_2710	GNAT family N-acetyltransferase	AB5075_01502	AMA17_01164
group_2711	TPM domain-containing protein	AB5075_00300	AMA17_00544
group_2712	AraC family transcriptional regulator	AB5075_00722	AMA17_03777
group_2713	porin	AB5075_02453	AMA17_02486
group_2714	NAD(P)/FAD-dependent oxidoreductase	AB5075_03098	AMA17_00767
group_2715	ABC transporter permease	AB5075_02538	AMA17_02397
group_2716	amidase	AB5075_01823	AMA17_01585
group_2717	protein tyrosine phosphatase family protein	AB5075_01699	AMA17_01790
group_2718	EamA family transporter	AB5075_03558	AMA17_03221
group_2719	helix-turn-helix domain-containing protein	AB5075_03639	AMA17_03157
group_272	PACE efflux transporter	AB5075_02280	AMA17_01084
mutY	A/G-specific adenine glycosylase	AB5075_00049	AMA17_03007
group_2721	GNAT family N-acetyltransferase	AB5075_02513	AMA17_02432
group_2722	recombinase-like helix-turn-helix domain-containing protein	AB5075_02898	AMA17_02021
pcaD_1	3-oxoadipate enol-lactonase	AB5075_01801	AMA17_01607
folP	dihydropteroate synthase	AB5075_00889	AMA17_03691
group_2725	hypothetical protein	AB5075_01694	AMA17_01692
group_2726	outer membrane protein OmpK	AB5075_00127	AMA17_02928
lolB	lipoprotein insertase outer membrane protein LolB	AB5075_03036	AMA17_00827
group_2728	alpha/beta fold hydrolase	AB5075_01742	AMA17_01669
group_2729	hypothetical protein	AB5075_00057	AMA17_02999
group_273	hypothetical protein	AB5075_02282	AMA17_01082
group_2730	UvrD-helicase domain-containing protein	AB5075_03459	AMA17_00079
group_2731	iron-containing alcohol dehydrogenase	AB5075_00849	AMA17_03732
group_2732	circularly permuted type 2 ATP-grasp protein	AB5075_01519	AMA17_01140
group_2733	TorF family putative porin	AB5075_01845	AMA17_01564
ggt	gamma-glutamyltransferase	AB5075_02964	AMA17_01945
murB	UDP-N-acetylmuramate dehydrogenase	AB5075_01658	AMA17_01818
group_2736	acetyl-CoA C-acetyltransferase	AB5075_00631	AMA17_03862
group_2737	fumarylacetoacetate hydrolase family protein	AB5075_01901	AMA17_01493
group_2738	NAD(P)H-dependent flavin oxidoreductase	AB5075_01046	AMA17_03533
group_2739	alpha-ketoglutarate-dependent dioxygenase AlkB family protein	AB5075_03501	AMA17_00035
group_274	integrase family protein	AB5075_02283	AMA17_01081
group_2740	D-serine ammonia-lyase	AB5075_02870	AMA17_02048
group_2741	cation transporter	AB5075_03165	AMA17_00393
ubiG	bifunctional 3-demethylubiquinone 3-O-methyltransferase/2-octaprenyl-6-hydroxy phenol methylase	AB5075_03777	AMA17_02715
group_2743	helix-turn-helix domain-containing protein	AB5075_00449	AMA17_03116
group_2744	isochorismatase family protein	AB5075_02039	AMA17_01397
group_2745	thiamine pyrophosphate-binding protein	AB5075_02887	AMA17_02032
group_2746	TonB-dependent siderophore receptor	AB5075_02778	AMA17_02134
group_2747	AzlC family ABC transporter permease	AB5075_00198	AMA17_00655
group_2748	carbohydrate porin	AB5075_01808	AMA17_01600
smpB	SsrA-binding protein SmpB	AB5075_03028	AMA17_00835
group_275	iron-containing redox enzyme family protein	AB5075_02285	AMA17_01079
group_2750	class I SAM-dependent methyltransferase	AB5075_00208	AMA17_00645
group_2751	hypothetical protein	AB5075_00623	AMA17_03870
group_2752	biopolymer transporter ExbD	AB5075_02222	AMA17_00965
group_2753	crotonase/enoyl-CoA hydratase family protein	AB5075_02903	AMA17_02016
group_2754	LysR family transcriptional regulator	AB5075_02281	AMA17_01083
group_2755	nucleoside-diphosphate sugar epimerase	AB5075_02178	AMA17_01246
group_2756	amino acid permease	AB5075_02758	AMA17_02166
group_2757	TetR/AcrR family transcriptional regulator	AB5075_00930	AMA17_03650
group_2758	ABC transporter permease	AB5075_01321	AMA17_03350
yghU	glutathione-dependent disulfide-bond oxidoreductase	AB5075_02371	AMA17_02572
group_276	hypothetical protein	AB5075_02304	AMA17_01060
group_2760	aspartate aminotransferase family protein	AB5075_01443	AMA17_01205
group_2761	hypothetical protein	AB5075_03397	AMA17_00141
group_2762	NAD(P)H-dependent oxidoreductase	AB5075_02545	AMA17_02390
group_2763	hypothetical protein	AB5075_02509	AMA17_02436
group_2764	adenosine deaminase	AB5075_02704	AMA17_02220
group_2765	hypothetical protein	AB5075_01050	AMA17_03529
group_2766	nitronate monooxygenase	AB5075_02434	AMA17_02505
group_2767	LysM peptidoglycan-binding domain-containing protein	AB5075_03656	AMA17_02772
recO	DNA repair protein RecO	AB5075_01023	AMA17_03556
limB	LLM class flavin-dependent oxidoreductase	AB5075_01541	AMA17_01118
group_277	hypothetical protein	AB5075_02306	AMA17_01058
group_2770	TDT family transporter	AB5075_03790	AMA17_02728
group_2771	hypothetical protein	AB5075_03286	AMA17_00259
group_2772	MFS transporter	AB5075_02439	AMA17_02500
group_2773	molybdopterin molybdotransferase MoeA	AB5075_01683	AMA17_01703
group_2774	hypothetical protein	AB5075_01269	AMA17_03950
group_2775	substrate-binding domain-containing protein	AB5075_03147	AMA17_00721
uraD	2-oxo-4-hydroxy-4-carboxy-5-ureidoimidazoline decarboxylase	AB5075_00130	AMA17_02925
group_2777	CobW family GTP-binding protein	AB5075_02910	AMA17_02009
group_2778	hypothetical protein	AB5075_00156	AMA17_00698
group_2779	methionine transporter	AB5075_02299	AMA17_01065
group_278	AzlC family ABC transporter permease	AB5075_02308	AMA17_01056
group_2780	type II secretion system protein	AB5075_02214	AMA17_00973
mutM	bifunctional DNA-formamidopyrimidine glycosylase/DNA-(apurinic or apyrimidinic site) lyase	AB5075_00652	AMA17_03841
group_2782	LysR family transcriptional regulator	AB5075_03282	AMA17_00265
group_2783	metal-dependent hydrolase	AB5075_01789	AMA17_01621
group_2784	valine--tRNA ligase	AB5075_00827	AMA17_03754
group_2785	hypothetical protein	AB5075_02640	AMA17_02292
csuA	Csu fimbrial biogenesis protein CsuA	AB5075_01468	AMA17_01185
mnmE	tRNA uridine-5-carboxymethylaminomethyl(34) synthesis GTPase MnmE	AB5075_03832	AMA17_02648
group_2788	PhzF family phenazine biosynthesis protein	AB5075_01069	AMA17_03511
hemH	ferrochelatase	AB5075_03435	AMA17_00103
ygaH	L-valine transporter subunit YgaH	AB5075_02309	AMA17_01055
group_2790	hypothetical protein	AB5075_02862	AMA17_02056
group_2791	hypothetical protein	AB5075_01688	AMA17_01698
group_2792	hypothetical protein	AB5075_03568	AMA17_03211
lpxK	tetraacyldisaccharide 4'-kinase	AB5075_02220	AMA17_00967
chrA	chromate efflux transporter	AB5075_02079	AMA17_01350
group_2795	LysE family translocator	AB5075_00944	AMA17_03637
group_2796	cold shock domain-containing protein	AB5075_03106	AMA17_00760
group_2797	SfnB family sulfur acquisition oxidoreductase	AB5075_02296	AMA17_01068
group_2798	cytochrome b	AB5075_02462	AMA17_02477
csy1	type I-F CRISPR-associated protein Csy1	AB5075_01077	AMA17_03503
group_28	hypothetical protein	AB5075_02582	AMA17_02362
arsC_2	arsenate reductase (glutaredoxin)	AB5075_02332	AMA17_02612
group_2800	urease accessory protein UreF	AB5075_02828	AMA17_02090
group_2801	helix-turn-helix domain-containing protein	AB5075_00242	AMA17_00606
group_2802	acyl-CoA dehydrogenase	AB5075_03706	AMA17_02823
group_2803	NUDIX hydrolase	AB5075_03178	AMA17_00380
group_2804	PLP-dependent aminotransferase family protein	AB5075_01685	AMA17_01701
csuE	Csu fimbrial tip adhesin CsuE	AB5075_01472	AMA17_01181
group_2806	molecular chaperone	AB5075_02018	AMA17_01418
group_2807	tRNA (cytidine(34)-2'-O)-methyltransferase	AB5075_00845	AMA17_03736
def_1	peptide deformylase	AB5075_02883	AMA17_02035
group_2809	acyl-CoA dehydrogenase family protein	AB5075_02438	AMA17_02501
group_281	GntR family transcriptional regulator	AB5075_02337	AMA17_02607
minC	septum site-determining protein MinC	AB5075_02993	AMA17_01915
group_2811	hypothetical protein	AB5075_00233	AMA17_00616
group_2812	hypothetical protein	AB5075_01311	AMA17_03360
group_2813	hypothetical protein	AB5075_03613	AMA17_02842
group_2814	hypothetical protein	AB5075_03516	AMA17_00019
group_2815	LysR family transcriptional regulator	AB5075_01067	AMA17_03513
group_2816	hypothetical protein	AB5075_02929	AMA17_01990
group_2817	flavin-containing monooxygenase	AB5075_01540	AMA17_01119
gspL	type II secretion system protein GspL	AB5075_01422	AMA17_03302
group_2819	hypothetical protein	AB5075_00173	AMA17_00680
group_282	malonate decarboxylase holo-ACP synthase	AB5075_02357	AMA17_02587
group_2820	LysR family transcriptional regulator	AB5075_01893	AMA17_01508
pgaA	poly-beta-1,6 N-acetyl-D-glucosamine exporter porin PgaA	AB5075_01536	AMA17_01123
group_2822	fimbria/pilus outer membrane usher protein	AB5075_02273	AMA17_00914
group_2823	RNA-binding protein	AB5075_03374	AMA17_00165
group_2824	aldehyde dehydrogenase (NADP(+))	AB5075_02498	AMA17_02447
group_2825	LysR family transcriptional regulator	AB5075_02379	AMA17_02564
group_2826	LysR family transcriptional regulator	AB5075_02406	AMA17_02533
group_2827	SDR family oxidoreductase	AB5075_01819	AMA17_01589
folE	GTP cyclohydrolase I FolE	AB5075_01178	AMA17_03416
group_2829	NfeD family protein	AB5075_00813	AMA17_03768
mdcE	biotin-independent malonate decarboxylase subunit gamma	AB5075_02358	AMA17_02586
group_2830	acetyl/propionyl/methylcrotonyl-CoA carboxylase subunit alpha	AB5075_02415	AMA17_02524
group_2831	SgcJ/EcaC family oxidoreductase	AB5075_00920	AMA17_03661
group_2832	hypothetical protein	AB5075_03024	AMA17_00888
group_2833	zinc-binding alcohol dehydrogenase family protein	AB5075_03381	AMA17_00158
group_2834	SDR family NAD(P)-dependent oxidoreductase	AB5075_03250	AMA17_00312
group_2835	hypothetical protein	AB5075_00875	AMA17_03705
group_2836	thioesterase family protein	AB5075_03504	AMA17_00032
group_2837	transporter	AB5075_00134	AMA17_02921
group_2838	nicotinate phosphoribosyltransferase	AB5075_01908	AMA17_01477
group_2839	basic amino acid/polyamine antiporter	AB5075_02922	AMA17_01997
group_284	biotin-independent malonate decarboxylase subunit beta	AB5075_02359	AMA17_02585
group_2840	prepilin peptidase	AB5075_03488	AMA17_00048
bioC	malonyl-ACP O-methyltransferase BioC	AB5075_03062	AMA17_00803
group_2842	hypothetical protein	AB5075_01722	AMA17_01767
group_2843	SDR family NAD(P)-dependent oxidoreductase	AB5075_02708	AMA17_02216
group_2844	porin	AB5075_02290	AMA17_01074
group_2845	M20 family metallopeptidase	AB5075_00986	AMA17_03593
group_2846	MBL fold metallo-hydrolase	AB5075_00909	AMA17_03672
cobU	bifunctional adenosylcobinamide kinase/adenosylcobinamide-phosphate guanylyltransferase	AB5075_02138	AMA17_01286
group_2848	mitochondrial fission ELM1 family protein	AB5075_00581	AMA17_03913
group_2849	response regulator	AB5075_02387	AMA17_02552
group_285	FMN-binding negative transcriptional regulator	AB5075_02365	AMA17_02578
group_2850	SMP-30/gluconolactonase/LRE family protein	AB5075_01891	AMA17_01510
group_2851	hypothetical protein	AB5075_01605	AMA17_01871
group_2852	LysR family transcriptional regulator	AB5075_01544	AMA17_01115
group_2853	universal stress protein	AB5075_00879	AMA17_03701
group_2854	EcsC family protein	AB5075_03009	AMA17_00903
group_2855	hypothetical protein	AB5075_00236	AMA17_00613
group_2856	hypothetical protein	AB5075_02573	AMA17_01802
moaCB	bifunctional molybdenum cofactor biosynthesis protein MoaC/MoaB	AB5075_01682	AMA17_01704
pncB	nicotinate phosphoribosyltransferase	AB5075_00100	AMA17_02960
group_2859	SDR family NAD(P)-dependent oxidoreductase	AB5075_00929	AMA17_03651
group_286	PLP-dependent aminotransferase family protein	AB5075_02366	AMA17_02577
group_2860	SDR family NAD(P)-dependent oxidoreductase	AB5075_01933	AMA17_01460
group_2861	phosphocholine-specific phospholipase C	AB5075_01653	AMA17_01823
group_2862	enoyl-CoA hydratase/isomerase family protein	AB5075_02487	AMA17_02456
group_2863	hypothetical protein	AB5075_00143	AMA17_00711
group_2864	GGDEF domain-containing protein	AB5075_03121	AMA17_00745
group_2865	cysteine ABC transporter substrate-binding protein	AB5075_02380	AMA17_02563
group_2866	uroporphyrinogen-III synthase	AB5075_03550	AMA17_03229
group_2867	amino acid ABC transporter permease	AB5075_02383	AMA17_02560
group_2868	patatin family protein	AB5075_00628	AMA17_03865
group_2869	flavin reductase family protein	AB5075_02050	AMA17_01385
fabG_2	SDR family oxidoreductase	AB5075_02373	AMA17_02570
trmD	tRNA (guanosine(37)-N1)-methyltransferase TrmD	AB5075_00319	AMA17_00525
group_2871	EamA family transporter	AB5075_00327	AMA17_00517
group_2872	MetQ/NlpA family ABC transporter substrate-binding protein	AB5075_02300	AMA17_01064
pgaD_1	poly-beta-1,6-N-acetyl-D-glucosamine biosynthesis protein PgaD	AB5075_01539	AMA17_01120
group_2874	GspH/FimT family pseudopilin	AB5075_00310	AMA17_00534
group_2875	formylglycine-generating enzyme family protein	AB5075_02867	AMA17_02051
group_2876	acyltransferase	AB5075_00073	AMA17_02983
group_2877	EAL domain-containing protein	AB5075_01123	AMA17_03458
group_2878	DsbC family protein	AB5075_00658	AMA17_03835
group_2879	OprD family porin	AB5075_02732	AMA17_02189
group_288	rhodanese-like domain-containing protein	AB5075_02374	AMA17_02569
gdhA	NADP-specific glutamate dehydrogenase	AB5075_02818	AMA17_02100
[truncated: 1,162 more rows]
