# Supplementary material for: Vitamin B12 promotes cefiderocol resistance and small-colony variants in carbapenem-resistant Acinetobacter baumannii
Source: mBio. 2026 Jan 16;17(2):e03760-25. doi: 10.1128/mbio.03760-25 (PMC12892962; doi:10.1128/mbio.03760-25)
Supplement: Table S5 — Comprehensive RNA-seq data set listing all DEGs. [file mbio.03760-25-s0006.xlsx]

## Sheet: AB5075 B12
Table S5- RNA-seq data AB5075 exposed to B12
	baseMean	log2FoldChange	lfcSE	stat	pvalue	padj
ABUW_2337	8772.29	4.58313	0.871689	5.25775	1.45827e-07	2.20957e-06	LLM class flavin-dependent oxidoreductase
ABUW_2340	6260.36	4.51357	0.872064	5.17573	2.27016e-07	3.32021e-06	ATP-binding cassette domain-containing protein
ABUW_2341	3806.84	4.41935	0.904996	4.88328	1.04335e-06	1.30868e-05	ABC transporter permease
ABUW_2338	4547.88	4.30467	0.866032	4.97057	6.67572e-07	8.81102e-06	methionine transporter
ABUW_2336	9305.45	4.27633	0.775859	5.51174	3.55308e-08	6.26003e-07	SfnB family sulfur acquisition oxidoreductase
ABUW_2339	3587.72	4.12891	0.732589	5.63606	1.73986e-08	3.23069e-07	MetQ/NlpA family ABC transporter
ABUW_3487	5005.06	4.01906	0.738556	5.44178	5.27505e-08	8.96048e-07	acyl-CoA dehydrogenase family protein
ABUW_0178	7175.37	3.99194	0.671316	5.94644	2.74029e-09	5.93156e-08	sfnG, dimethyl sulfone monooxygenase SfnG
ABUW_3488	3524.01	3.96282	0.669058	5.92298	3.16161e-09	6.65344e-08	SfnB family sulfur acquisition oxidoreductase
ABUW_0179	5696.93	3.64029	0.330876	11.002	3.73837e-28	6.15694e-26	msuE, FMN reductase
ABUW_2416	4762.21	3.58485	0.318502	11.2554	2.17933e-29	4.12766e-27	hypothetical protein
ABUW_2414	2216.34	3.57297	0.305496	11.6956	1.34193e-31	3.38881e-29	rhodanese-like domain-containing protein
ABUW_2335	5630.48	3.54851	0.305733	11.6065	3.81713e-31	8.50546e-29	SfnB family sulfur acquisition oxidoreductase
ABUW_2415	2217.87	3.42126	0.348482	9.81761	9.45579e-23	1.15544e-20	serine acetyltransferase
ABUW_2417	7183.23	3.3061	0.318035	10.3954	2.60146e-25	3.64976e-23	cysteine desulfurase
ABUW_3856	1774.16	3.21232	0.352036	9.12498	7.17474e-20	6.1768e-18	ssuC, aliphatic sulfonate ABC transporter permease
ABUW_1988	427.322	3.18211	0.897115	3.54705	0.000389568	0.00246358	hypothetical protein
ABUW_3857	1961.86	2.99409	0.304187	9.84291	7.35495e-23	9.28685e-21	ATP-binding cassette domain-containing protein
ABUW_3015	379.827	2.99364	0.879751	3.40283	0.000666912	0.00388656	hypothetical protein
ABUW_3014	553.876	2.95954	1.02189	2.89613	0.00377793	0.0166987	DNA-binding protein
ABUW_3854	1844.48	2.88596	0.243278	11.8628	1.84634e-32	5.37994e-30	sulfonate ABC transporter substrate-binding
ABUW_2385	1940.79	2.88569	0.316533	9.11657	7.75382e-20	6.52699e-18	LLM class flavin-dependent oxidoreductase
ABUW_3013	1121.91	2.84522	1.05591	2.69457	0.00704787	0.0279261	hypothetical protein
ABUW_3855	2455.2	2.81334	0.32185	8.74114	2.30771e-18	1.68107e-16	ssuD, FMNH2-dependent alkanesulfonate monooxygenase
ABUW_1352	20546.5	2.7931	0.693113	4.0298	5.58249e-05	0.000462837	NirD/YgiW/YdeI family stress tolerance protein
ABUW_2379	23289.9	2.78189	0.29472	9.43909	3.76021e-21	4.06962e-19	tauD, taurine dioxygenase
ABUW_3012	612.424	2.7096	1.01214	2.67709	0.0074264	0.0291213	hypothetical protein
ABUW_1353	10070.7	2.42977	0.332067	7.31711	2.53371e-13	9.59769e-12	response regulator transcription factor
ABUW_2440	33940.1	2.41786	0.278363	8.68598	3.755e-18	2.63406e-16	hypothetical protein
ABUW_2380	13647.2	2.35436	0.252752	9.3149	1.22073e-20	1.12784e-18	tauC, taurine ABC transporter permease TauC
ABUW_1354	15503.3	2.3384	0.319056	7.32914	2.31636e-13	8.863e-12	GHKL domain-containing protein
ABUW_2946	8678.73	2.26456	0.169724	13.3426	1.30814e-40	6.19404e-38	cupin domain-containing protein
ABUW_2679	2464.88	2.14133	0.338308	6.32952	2.4592e-10	5.93341e-09	DUF4142 domain-containing protein
ABUW_3853	1181.11	2.10883	0.188668	11.1775	5.25674e-29	9.48216e-27	sulfonate ABC transporter substrate-binding
ABUW_1017	8093.77	2.10811	0.225472	9.34975	8.78524e-21	8.7575e-19	sulfate ABC transporter ATP-binding protein
ABUW_2943	2763.95	2.09302	0.176094	11.8858	1.40319e-32	4.42939e-30	aspartate dehydrogenase
ABUW_2381	12307.4	2.08279	0.221284	9.41231	4.85346e-21	5.10692e-19	ATP-binding cassette domain-containing protein
ABUW_2944	2504.57	2.07607	0.178479	11.632	2.83395e-31	6.70939e-29	SDR family oxidoreductase
ABUW_1018	2764.43	2.06513	0.247227	8.35316	6.64622e-17	3.99617e-15	cysW, sulfate ABC transporter permease subunit CysW
ABUW_1570	622.067	2.01365	0.191204	10.5314	6.18917e-26	9.37784e-24	aliphatic sulfonate ABC transporter
ABUW_2945	5636.44	1.98112	0.215236	9.20442	3.43529e-20	3.02625e-18	alpha/beta hydrolase
ABUW_2942	3804.18	1.97265	0.173102	11.3959	4.38491e-30	9.2278e-28	aldehyde dehydrogenase
ABUW_3011	221.698	1.92563	0.550725	3.49654	0.000471329	0.00287967	hypothetical protein
ABUW_1020	4824.35	1.91693	0.206169	9.29784	1.43332e-20	1.29271e-18	alpha/beta hydrolase
ABUW_2941	4290.97	1.89793	0.160558	11.8209	3.04577e-32	8.24097e-30	thiamine pyrophosphate-binding protein
ABUW_2420	2905.7	1.86393	0.258264	7.21717	5.30822e-13	1.93342e-11	cysteine ABC transporter substrate-binding
ABUW_2947	7445.16	1.83733	0.185933	9.88168	4.99856e-23	6.52915e-21	MFS transporter
ABUW_3009	138.378	1.78054	0.547114	3.25442	0.00113625	0.00617518	hypothetical protein
ABUW_2384	177.764	1.76479	0.384315	4.59203	4.3895e-06	4.94864e-05	MFS transporter
ABUW_1019	2551.55	1.72849	0.225151	7.67702	1.62827e-14	7.25633e-13	cysT, sulfate ABC transporter permease subunit CysT
ABUW_2438	258.592	1.72064	0.366162	4.69912	2.61288e-06	3.04542e-05	CinA family protein
ABUW_2382	15751	1.67393	0.193005	8.67297	4.20995e-18	2.89951e-16	tauA, taurine ABC transporter substrate-binding
ABUW_3122	3198.46	1.65628	0.257354	6.4358	1.22825e-10	3.16105e-09	otsB, trehalose-phosphatase
ABUW_1569	329.383	1.654	0.224223	7.37661	1.62374e-13	6.40702e-12	ABC transporter permease
ABUW_1016	7869.29	1.59843	0.195242	8.18691	2.68028e-16	1.45042e-14	CysB family HTH-type transcriptional regulator
ABUW_1021	10230.6	1.5863	0.191902	8.26622	1.38274e-16	7.81766e-15	sulfate ABC transporter substrate-binding
ABUW_1491	2391.08	1.566	0.29028	5.39481	6.85966e-08	1.12976e-06	csuD, Csu fimbrial usher CsuD
ABUW_2386	5950.61	1.54877	0.221622	6.98831	2.78219e-12	9.11538e-11	monooxygenase
ABUW_1488	399.588	1.53189	0.403127	3.80002	0.000144683	0.00107199	csuA, Csu fimbrial biogenesis protein CsuA
ABUW_1356	2101.15	1.51767	0.277384	5.47137	4.46568e-08	7.65429e-07	thiamine phosphate synthase
ABUW_1656	1370.82	1.51617	0.297407	5.09796	3.43328e-07	4.81677e-06	OmpW family protein
ABUW_2422	646.227	1.50422	0.191749	7.84474	4.33862e-15	2.05434e-13	amino acid ABC transporter ATP-binding protein
ABUW_2437	24917.8	1.49093	0.265675	5.61187	2.00155e-08	3.66275e-07	iron-containing redox enzyme family protein
ABUW_2109	399.179	1.48721	0.281701	5.27939	1.29616e-07	1.98779e-06	ABC transporter ATP-binding protein
ABUW_2421	1865.08	1.46814	0.221702	6.62214	3.54035e-11	1.00081e-09	transporter substrate-binding domain-containing
ABUW_3123	66402.6	1.46246	0.287504	5.08674	3.64276e-07	5.07308e-06	trehalose-6-phosphate synthase
ABUW_1679	19041.9	1.46026	0.128923	11.3266	9.69177e-30	1.93223e-27	amvA, multidrug efflux MFS transporter AmvA
ABUW_2685	159.96	1.43291	0.407027	3.52042	0.000430857	0.00265901	hypothetical protein
ABUW_1673	170	1.42602	0.394428	3.6154	0.00029988	0.00196871	aceI, chlorhexidine efflux PACE transporter AceI
ABUW_2720	4799.82	1.42193	0.278453	5.10655	3.28088e-07	4.62006e-06	KTSC domain-containing protein
ABUW_1489	265.06	1.41266	0.351039	4.02424	5.716e-05	0.0004707	csuB, Csu fimbrial biogenesis protein CsuB
ABUW_2064	297.671	1.41006	0.221056	6.37874	1.78545e-10	4.39174e-09	hypothetical protein
ABUW_1490	808.519	1.39195	0.296382	4.69648	2.6469e-06	3.07559e-05	csuC, Csu fimbrial biogenesis chaperone CsuC
ABUW_3335	58.1639	1.38015	0.535296	2.57829	0.00992904	0.037202	hypothetical protein
ABUW_1233	1776.35	1.36498	0.344469	3.96257	7.41486e-05	0.000595074	OmpW family protein
ABUW_0964	118.392	1.36229	0.348396	3.91017	9.2232e-05	0.000718878	ChbG/HpnK family deacetylase
ABUW_1989	1758.79	1.33059	0.32669	4.07295	4.64217e-05	0.000393164	hypothetical protein
ABUW_2940	930.169	1.32905	0.182665	7.27588	3.44169e-13	1.2908e-11	hypothetical protein
ABUW_2509	1256.97	1.32839	0.246111	5.3975	6.75742e-08	1.11778e-06	TetR/AcrR family transcriptional regulator
ABUW_2110	326.705	1.32795	0.288037	4.61037	4.01957e-06	4.58619e-05	ABC transporter permease
ABUW_2423	424.2	1.32551	0.231576	5.72387	1.04125e-08	1.99205e-07	amino acid ABC transporter permease
ABUW_2952	5064.43	1.30259	0.209963	6.20389	5.50836e-10	1.288e-08	hypothetical protein
ABUW_2594	1102.38	1.28649	0.265055	4.85368	1.21194e-06	1.50027e-05	glutathione-dependent formaldehyde
ABUW_3147	7300.75	1.27758	0.231304	5.52336	3.32585e-08	5.91471e-07	hypothetical protein
ABUW_0280	1788.41	1.26764	0.23404	5.41632	6.08379e-08	1.02424e-06	sulfate ABC transporter substrate-binding
ABUW_2113	661.912	1.25619	0.303148	4.14381	3.41587e-05	0.000303029	fumarate reductase/succinate dehydrogenase
ABUW_2948	4434.16	1.22873	0.183171	6.7081	1.97169e-11	5.70136e-10	FAD-dependent oxidoreductase
ABUW_1492	635.823	1.21274	0.263938	4.59478	4.33204e-06	4.89844e-05	csuE, Csu fimbrial tip adhesin CsuE
ABUW_2671	128.416	1.20907	0.386369	3.12931	0.00175215	0.0087793	transposase
ABUW_0358	2441.95	1.19847	0.151498	7.9108	2.55748e-15	1.25815e-13	S8 family serine peptidase
ABUW_2436	182055	1.18111	0.287918	4.10224	4.09171e-05	0.000355491	katE, catalase HPII
ABUW_2951	13722.9	1.16932	0.200636	5.82806	5.60765e-09	1.14203e-07	aromatic ring-hydroxylating dioxygenase subunit
ABUW_2920	496.939	1.15662	0.204799	5.6476	1.62701e-08	3.05104e-07	arylsulfatase
ABUW_3809	8876.18	1.12422	0.252975	4.44402	8.8293e-06	9.16312e-05	GntR family transcriptional regulator
ABUW_1487	4586.2	1.12421	0.300769	3.73779	0.000185646	0.00131199	csuAB, Csu fimbrial major subunit CsuAB
ABUW_2111	588.358	1.12185	0.265054	4.23252	2.31085e-05	0.000215073	ABC transporter substrate-binding protein
ABUW_1761	718.37	1.11284	0.240501	4.6272	3.70637e-06	4.25447e-05	SOS response-associated peptidase family
ABUW_2673	4031.01	1.10508	0.2196	5.03224	4.8478e-07	6.53504e-06	hypothetical protein
ABUW_1522	1311.87	1.10093	0.214905	5.12286	3.00932e-07	4.28546e-06	GNAT family N-acetyltransferase
ABUW_2684	982.694	1.09365	0.226325	4.83222	1.35019e-06	1.64984e-05	minor capsid protein
ABUW_1631	9897.75	1.09177	0.247495	4.41129	1.02754e-05	0.00010352	spore coat protein U domain-containing protein
ABUW_2949	6128.69	1.08731	0.200835	5.41396	6.16472e-08	1.03327e-06	VOC family protein
ABUW_2678	1030.09	1.08625	0.182869	5.94005	2.84933e-09	6.09788e-08	hypothetical protein
ABUW_1935	414.335	1.08617	0.199831	5.43542	5.4669e-08	9.24492e-07	fumarylacetoacetate hydrolase family protein
ABUW_1521	10115.5	1.0791	0.213435	5.05585	4.28469e-07	5.85935e-06	sorbosone dehydrogenase family protein
ABUW_2424	554.904	1.07501	0.258519	4.15835	3.20554e-05	0.000286382	amino acid ABC transporter permease
ABUW_2726	481.505	1.0747	0.350201	3.06881	0.00214912	0.0103705	ExeM/NucH family extracellular endonuclease
ABUW_2061	2941.4	1.06599	0.193781	5.501	3.77636e-08	6.62261e-07	hypothetical protein
ABUW_2108	556.876	1.06086	0.25405	4.17578	2.96968e-05	0.000269764	HEAT repeat domain-containing protein
ABUW_2107	112.655	1.05426	0.323035	3.2636	0.00110007	0.00601309	DUF971 domain-containing protein
ABUW_0673	25743	1.04567	0.257435	4.06186	4.86833e-05	0.000410718	YegP family protein
ABUW_1891	3812.79	1.03701	0.254093	4.08122	4.47995e-05	0.000382208	type 1 glutamine amidotransferase
ABUW_2950	4084.69	1.02224	0.189585	5.39197	6.96905e-08	1.14118e-06	SDR family oxidoreductase
ABUW_3575	1909	1.00897	0.267801	3.7676	0.000164826	0.00119839	serine hydrolase family protein
ABUW_1651	303.604	1.00697	0.250074	4.02667	5.65733e-05	0.000466883	hypothetical protein
ABUW_1510	142.984	0.999917	0.326705	3.06061	0.00220886	0.0106048	FAD-dependent oxidoreductase
ABUW_1904	635.305	0.997487	0.168521	5.91907	3.23765e-09	6.77581e-08	antibiotic biosynthesis monooxygenase
ABUW_0233	8522.02	0.990903	0.371876	2.66461	0.00770785	0.0301003	hypothetical protein
ABUW_2511	1215.5	0.986054	0.275829	3.57488	0.000350387	0.00225726	hypothetical protein
ABUW_2583	658.363	0.984407	0.207691	4.73977	2.13956e-06	2.5327e-05	ABC transporter permease
ABUW_2165	2759.22	0.976956	0.277492	3.52066	0.000430473	0.00265901	TonB-dependent siderophore receptor
ABUW_0102	9312.31	0.97153	0.15622	6.219	5.00337e-10	1.17719e-08	sulfurtransferase
ABUW_1621	102690	0.959086	0.223813	4.28522	1.82562e-05	0.00017332	aldehyde dehydrogenase family protein
ABUW_0639	15279.9	0.956899	0.249514	3.83505	0.000125541	0.00094355	AraC family transcriptional regulator
ABUW_3158	8945.08	0.948413	0.276538	3.42959	0.000604491	0.00356669	hypothetical protein
ABUW_1608	23275.8	0.945527	0.189561	4.98797	6.10174e-07	8.13852e-06	miaA, tRNA (adenosine(37)-N6)-dimethylallyltransferase
ABUW_2132	2425.94	0.943422	0.206403	4.57078	4.85911e-06	5.38197e-05	lipA, lipoyl synthase
ABUW_2133	8573.31	0.938535	0.220098	4.26416	2.00655e-05	0.000189075	transcriptional regulator
ABUW_3843	22869.9	0.935531	0.249067	3.75614	0.000172554	0.00124739	ferredoxin reductase
ABUW_0336	440.777	0.930348	0.25283	3.67974	0.000233471	0.00158493	hypothetical protein
ABUW_1965	579.49	0.923443	0.240382	3.84157	0.00012225	0.000922479	alpha/beta hydrolase
ABUW_3146	19178.1	0.921541	0.18645	4.94257	7.70988e-07	1.00361e-05	apbC, iron-sulfur cluster carrier protein ApbC
ABUW_3311	4523.3	0.919281	0.187433	4.90458	9.3627e-07	1.19013e-05	SDR family NAD(P)-dependent oxidoreductase
ABUW_1632	2588.94	0.918717	0.234498	3.9178	8.93593e-05	0.000702268	molecular chaperone
ABUW_0650	131.785	0.914247	0.339018	2.69675	0.00700203	0.0278052	hypothetical protein
ABUW_0628	19538.2	0.903659	0.121341	7.44729	9.528e-14	3.79916e-12	peroxiredoxin
ABUW_0915	2701.58	0.903539	0.203169	4.44722	8.69895e-06	9.05264e-05	metallophosphoesterase
ABUW_2131	2367.58	0.899669	0.204576	4.39772	1.09392e-05	0.000109623	thiamine pyrophosphate-dependent dehydrogenase
ABUW_2060	3214.4	0.89933	0.206235	4.36069	1.29651e-05	0.000127563	hypothetical protein
ABUW_3396	47233.5	0.897854	0.151132	5.94087	2.83515e-09	6.09788e-08	pta, phosphate acetyltransferase
ABUW_3842	23420.9	0.894969	0.247153	3.62112	0.00029333	0.00193577	acyl-CoA desaturase
ABUW_1666	893.915	0.89462	0.176884	5.05765	4.24445e-07	5.82535e-06	mgtA, magnesium-translocating P-type ATPase
ABUW_2672	162.054	0.894131	0.252882	3.53577	0.000406588	0.00254993	hypothetical protein
ABUW_3808	28305.9	0.890423	0.224571	3.965	7.33975e-05	0.000591552	prpB, methylisocitrate lyase
ABUW_3269	8733.69	0.889062	0.190681	4.66255	3.12316e-06	3.61502e-05	DUF2339 domain-containing protein
ABUW_1678	2710.13	0.885112	0.169346	5.22664	1.72614e-07	2.57425e-06	TetR family transcriptional regulator
ABUW_0357	850.306	0.882816	0.178815	4.93703	7.93219e-07	1.02901e-05	hypothetical protein
ABUW_0356	8871.3	0.877669	0.339453	2.58554	0.00972268	0.0365735	hypothetical protein
ABUW_1601	3712.04	0.875823	0.261011	3.3555	0.000792211	0.00452624	hypothetical protein
ABUW_1905	2579.66	0.869145	0.16382	5.30549	1.12371e-07	1.73739e-06	hydrolase
ABUW_2965	983.262	0.868063	0.256798	3.38034	0.000723971	0.00417413	hypothetical protein
ABUW_1815	2267.64	0.865704	0.191138	4.52921	5.92038e-06	6.49517e-05	YnfA family protein
ABUW_2986	173.764	0.864234	0.322278	2.68164	0.00732621	0.0288179	FecR domain-containing protein
ABUW_1633	4063.28	0.856008	0.221682	3.86143	0.000112726	0.00085744	fimbrial biogenesis outer membrane usher
ABUW_1347	5522.93	0.855328	0.180643	4.7349	2.19165e-06	2.58628e-05	PhzF family phenazine biosynthesis protein
ABUW_0360	1956.25	0.854726	0.246689	3.46479	0.000530646	0.00318052	hypothetical protein
ABUW_0205	6203.62	0.846627	0.171853	4.92645	8.37379e-07	1.08259e-05	LysR family transcriptional regulator
ABUW_3703	11894.4	0.846256	0.122167	6.92706	4.29669e-12	1.35632e-10	YgiQ family radical SAM protein
ABUW_1998	136.949	0.843553	0.28646	2.94476	0.0032321	0.0145406	replication initiation factor domain-containing
ABUW_2129	2676.08	0.843377	0.164122	5.13871	2.76634e-07	3.98437e-06	2-oxo acid dehydrogenase subunit E2
ABUW_0720	30404.7	0.831471	0.167566	4.96205	6.97522e-07	9.17435e-06	hypothetical protein
ABUW_3064	26422.4	0.831225	0.191894	4.33169	1.4797e-05	0.000144184	EcsC family protein
ABUW_2584	176.326	0.828669	0.294953	2.8095	0.0049619	0.0210583	ABC transporter ATP-binding protein
ABUW_2099	49710.9	0.827465	0.234426	3.52975	0.000415947	0.00258851	thiolase family protein
ABUW_0667	5073.04	0.825863	0.202035	4.08773	4.35615e-05	0.000375025	SRPBCC family protein
ABUW_2953	1288.72	0.823967	0.20915	3.9396	8.16168e-05	0.000646787	non-heme iron oxygenase ferredoxin subunit
ABUW_1937	398.062	0.816058	0.209456	3.89609	9.77595e-05	0.000754201	SDR family oxidoreductase
ABUW_2510	1333.15	0.815102	0.205789	3.96086	7.46792e-05	0.000596803	hypothetical protein
ABUW_2921	135.053	0.811443	0.315171	2.57461	0.0100353	0.037452	formylglycine-generating enzyme family protein
ABUW_2374	1101.26	0.810506	0.194172	4.17416	2.99084e-05	0.000270389	hydrolase
ABUW_1830	1642.15	0.807035	0.164729	4.89916	9.62469e-07	1.21934e-05	2-C-methyl-D-erythritol 4-phosphate
ABUW_1561	3915.97	0.804428	0.179593	4.47916	7.49357e-06	7.99596e-05	hypothetical protein
ABUW_1602	8604.62	0.802523	0.212266	3.78075	0.000156357	0.00114783	rRNA pseudouridine synthase
ABUW_1620	433.072	0.80182	0.235339	3.40708	0.000656629	0.00383253	eat, ethanolamine permease
ABUW_1065	2382.78	0.799789	0.152525	5.24367	1.57415e-07	2.36622e-06	hypothetical protein
ABUW_3489	8530.63	0.792056	0.198102	3.99822	6.38198e-05	0.000522137	ABC transporter
ABUW_2508	1840.89	0.790469	0.160646	4.92056	8.62966e-07	1.11188e-05	LysR family transcriptional regulator
ABUW_3395	40526.3	0.787255	0.12418	6.33962	2.30325e-10	5.59277e-09	acetate kinase
ABUW_1624	49350.9	0.785556	0.195006	4.02837	5.61661e-05	0.000464535	iron-containing alcohol dehydrogenase
ABUW_1657	332.396	0.780052	0.268627	2.90385	0.00368602	0.0163497	hypothetical protein
ABUW_0209	953.639	0.774951	0.231423	3.34863	0.000812116	0.00461705	class I SAM-dependent methyltransferase
ABUW_2852	2447.38	0.774558	0.191483	4.04504	5.23132e-05	0.000438412	MerR family transcriptional regulator
ABUW_1902	3988.49	0.77324	0.147788	5.23209	1.67605e-07	2.50944e-06	sorbosone dehydrogenase family protein
ABUW_3383	9294.63	0.771818	0.151	5.11137	3.19839e-07	4.52071e-06	phosphatase PAP2 family protein
ABUW_3252	40477.4	0.770129	0.15901	4.84326	1.27724e-06	1.57084e-05	raiA, ribosome-associated translation inhibitor RaiA
ABUW_3346	90607	0.767158	0.204445	3.75239	0.000175158	0.0012596	acnA, aconitate hydratase AcnA
ABUW_2809	1169.42	0.76715	0.227547	3.37139	0.000747904	0.00430556	hypothetical protein
ABUW_2128	1657.95	0.766146	0.193117	3.96726	7.27041e-05	0.000587214	lpdA, dihydrolipoyl dehydrogenase
ABUW_1629	2241.69	0.763419	0.223955	3.4088	0.000652496	0.00381979	hypothetical protein
ABUW_2960	5807.37	0.762777	0.246855	3.08998	0.00200168	0.00978893	pgaB, poly-beta-1,6-N-acetyl-D-glucosamine
ABUW_3788	12563.2	0.759163	0.258378	2.93819	0.00330133	0.0147644	alr, alanine racemase
ABUW_2167	700.195	0.756694	0.272794	2.77386	0.00553956	0.0229834	PepSY domain-containing protein
ABUW_2130	1840.48	0.751981	0.201865	3.72517	0.000195186	0.00136666	alpha-ketoacid dehydrogenase subunit beta
ABUW_2512	658.878	0.741282	0.281219	2.63596	0.00839004	0.0322655	hypothetical protein
ABUW_1286	242.408	0.739897	0.242463	3.05158	0.00227637	0.0108875	hypothetical protein
ABUW_2985	651.061	0.73977	0.263811	2.80417	0.00504464	0.0213271	TonB-dependent receptor
ABUW_2582	1605.26	0.737117	0.190493	3.86952	0.000109051	0.000831157	hypothetical protein
ABUW_2063	1312.8	0.735922	0.1932	3.80912	0.00013946	0.00103991	uracil-DNA glycosylase family protein
ABUW_0945	1640.43	0.728726	0.149471	4.87537	1.08606e-06	1.35775e-05	fdhD, formate dehydrogenase accessory
ABUW_0255	134950	0.722408	0.141818	5.0939	3.50763e-07	4.90292e-06	acetyl-CoA hydrolase/transferase family protein
ABUW_0914	5801.84	0.720427	0.204109	3.52962	0.000416157	0.00258851	NAD(+)/NADH kinase
ABUW_0700	11789.7	0.719646	0.137859	5.22018	1.78753e-07	2.65535e-06	yccS, TIGR01666 family membrane protein
ABUW_1290	344.669	0.718017	0.196393	3.65603	0.000256154	0.00171433	hypothetical protein
ABUW_2439	48687.7	0.711079	0.280162	2.5381	0.0111457	0.0405169	hypothetical protein
ABUW_2292	4732.27	0.707458	0.210159	3.3663	0.000761841	0.00437914	lecithin retinol acyltransferase family protein
ABUW_0328	6537.93	0.706132	0.217369	3.24854	0.00115999	0.00627132	hemerythrin domain-containing protein
ABUW_2505	1553.72	0.701187	0.195607	3.58466	0.000337512	0.00218173	MFS transporter
ABUW_0359	4403.92	0.696218	0.23783	2.92738	0.00341832	0.0152516	hypothetical protein
ABUW_2561	243.095	0.694022	0.218565	3.17536	0.00149653	0.00776555	nucleoside deaminase
ABUW_2848	169.595	0.690195	0.263447	2.61987	0.00879645	0.0336236	hypothetical protein
ABUW_2066	768.989	0.68815	0.221475	3.10712	0.00188919	0.00937908	dipeptidase
ABUW_1903	751.719	0.687306	0.163748	4.19733	2.70085e-05	0.000245933	hypothetical protein
ABUW_1908	4506.58	0.681891	0.135482	5.03307	4.82689e-07	6.53009e-06	cation:proton antiporter
ABUW_0611	126250	0.681208	0.182704	3.72849	0.000192631	0.00135378	acyl-CoA desaturase
ABUW_1454	656.916	0.678467	0.184109	3.68514	0.000228573	0.00156006	hypothetical protein
ABUW_1228	33026.2	0.677506	0.176463	3.83937	0.000123353	0.000928948	lipA, lipoyl synthase
ABUW_3789	47877	0.676155	0.245181	2.75778	0.00581951	0.0239092	D-amino acid dehydrogenase
ABUW_1355	8435.88	0.672729	0.245194	2.74366	0.00607587	0.0247212	hemin uptake protein HemP
ABUW_1699	499.939	0.671277	0.243991	2.75124	0.00593708	0.0242345	Y-family DNA polymerase
ABUW_0289	38045.4	0.661007	0.178516	3.70279	0.000213241	0.00147133	ponA, penicillin-binding protein PBP1a
ABUW_1284	1168.51	0.660224	0.149118	4.42754	9.53147e-06	9.75816e-05	hypothetical protein
ABUW_0585	25632.7	0.659899	0.140129	4.70924	2.48646e-06	2.91601e-05	HAMP domain-containing histidine kinase
ABUW_3438	2798.98	0.659138	0.149322	4.41422	1.01376e-05	0.000102677	HdeD family acid-resistance protein
ABUW_2560	480.49	0.658535	0.200282	3.28804	0.00100888	0.00556486	cyanate transporter
ABUW_0210	1602.46	0.652661	0.184032	3.54646	0.000390449	0.00246504	GFA family protein
ABUW_2595	1894.72	0.651783	0.202324	3.22148	0.00127531	0.0067945	SRPBCC family protein
ABUW_2850	20079.3	0.649957	0.156192	4.16126	3.16497e-05	0.000284098	amino acid transporter
ABUW_3807	37939.7	0.642038	0.201722	3.18278	0.00145868	0.0076004	prpC, 2-methylcitrate synthase
ABUW_2287	79282.6	0.640654	0.130466	4.91052	9.08371e-07	1.16247e-05	putA, trifunctional transcriptional regulator/proline
ABUW_2230	1023.41	0.639935	0.202652	3.15781	0.00158959	0.00812601	MotA/TolQ/ExbB proton channel family protein
ABUW_2062	4890.16	0.637196	0.142281	4.47843	7.51923e-06	8.0008e-05	phospholipase D family protein
ABUW_2487	1868.33	0.632733	0.216417	2.92367	0.00345928	0.0153981	pobA, 4-hydroxybenzoate 3-monooxygenase
ABUW_1066	2396.14	0.630732	0.151253	4.17004	3.04553e-05	0.000274678	hypothetical protein
ABUW_0738	218.728	0.62776	0.230789	2.72006	0.006527	0.0263024	hypothetical protein
ABUW_3891	1660.9	0.624049	0.166674	3.74414	0.000181014	0.00128646	TerC family protein
ABUW_1542	4232.31	0.620715	0.155707	3.98642	6.70782e-05	0.000544095	transglutaminase family protein
ABUW_0651	1785.43	0.620059	0.163372	3.79538	0.000147417	0.00108853	RtcB family protein
ABUW_2324	3390.64	0.61827	0.176846	3.4961	0.000472107	0.00287978	hypothetical protein
ABUW_1723	614.848	0.615968	0.248444	2.47931	0.0131638	0.0465589	hypothetical protein
ABUW_2119	1118.36	0.615072	0.165241	3.72228	0.000197434	0.00137731	EamA family transporter
ABUW_0303	3502.32	0.612023	0.164913	3.7112	0.000206282	0.00143639	TPM domain-containing protein
ABUW_1579	757.026	0.610523	0.197093	3.09764	0.00195068	0.00960883	2-amino-4-hydroxy-6-
ABUW_2894	2008.7	0.610356	0.188939	3.23044	0.001236	0.00664108	DUF2239 family protein
ABUW_1764	7246.58	0.609071	0.157962	3.85581	0.000115347	0.000875618	GGDEF domain-containing protein
ABUW_2862	364.303	0.607021	0.238684	2.5432	0.0109843	0.0401044	hypothetical protein
ABUW_2319	334.605	0.602998	0.22181	2.71853	0.00655723	0.0263961	PACE efflux transporter
ABUW_1086	3206.99	0.598155	0.216112	2.76779	0.0056437	0.023288	DUF962 domain-containing protein
ABUW_3326	274.981	0.597621	0.209613	2.85107	0.0043573	0.01895	copper resistance protein CopC
ABUW_0658	1535.73	0.596879	0.15742	3.79164	0.000149658	0.00110293	peptidylprolyl isomerase
ABUW_1990	2979.85	0.595567	0.178667	3.3334	0.000857927	0.00482887	hypothetical protein
ABUW_1814	91521.7	0.594976	0.186777	3.1855	0.00144505	0.00755013	clpA, ATP-dependent Clp protease ATP-binding subunit
ABUW_2984	2085.24	0.592502	0.241801	2.45037	0.0142708	0.049777	transferrin-binding protein-like solute binding
ABUW_2630	7070.37	0.59035	0.208429	2.83237	0.00462036	0.0199112	lauroyl acyltransferase
ABUW_2688	13412.3	0.586825	0.17018	3.44827	0.000564186	0.00334974	NAD(P)-binding domain-containing protein
ABUW_1450	3387.49	0.585467	0.169759	3.44881	0.000563062	0.00334832	M48 family metalloprotease
ABUW_0890	4556.95	0.584305	0.183927	3.17683	0.00148897	0.0077369	universal stress protein
ABUW_1947	360.161	0.58378	0.191726	3.04486	0.00232787	0.0110918	LuxR family transcriptional regulator
ABUW_1885	721.041	0.582577	0.21019	2.77167	0.00557695	0.0231132	hypothetical protein
ABUW_3040	4939.33	0.580299	0.220723	2.62909	0.00856147	0.0328247	argB, acetylglutamate kinase
ABUW_1619	456.432	0.579923	0.186296	3.11291	0.0018525	0.00923325	ethanolamine ammonia-lyase subunit EutB
ABUW_3053	62876.6	0.578126	0.126179	4.58179	4.61005e-06	5.15129e-05	DNA translocase FtsK
ABUW_3384	2330.38	0.577364	0.158148	3.65079	0.000261433	0.0017435	glycosyltransferase family 1 protein
ABUW_2067	2166.35	0.57575	0.179188	3.2131	0.00131311	0.00696648	pqqE, pyrroloquinoline quinone biosynthesis protein
ABUW_0705	2953.95	0.575477	0.15675	3.6713	0.000241321	0.00162367	patatin-like phospholipase family protein
ABUW_1849	401.596	0.572877	0.192348	2.97834	0.00289813	0.0131949	LysR family transcriptional regulator
ABUW_2068	720.11	0.568258	0.191985	2.95991	0.0030773	0.0139103	pqqD, pyrroloquinoline quinone biosynthesis peptide
ABUW_3749	7125.68	0.567839	0.193647	2.93234	0.00336421	0.0150279	glutathione S-transferase
ABUW_1543	3335.5	0.566678	0.151144	3.74926	0.000177356	0.0012664	proteasome-type protease
ABUW_1361	4848.75	0.565858	0.139928	4.04392	5.25654e-05	0.000439553	glycosyl transferase family protein
ABUW_2425	1120.14	0.564927	0.205026	2.75539	0.00586224	0.0240436	N-acetyltransferase
ABUW_0866	649.32	0.561957	0.194718	2.88601	0.00390163	0.0171454	DUF1289 domain-containing protein
ABUW_1939	443.074	0.558032	0.189719	2.94137	0.00326768	0.0146832	NAD(P)-dependent oxidoreductase
ABUW_1375	46765.9	0.557974	0.148752	3.75105	0.000176099	0.00126338	rpoH, RNA polymerase sigma factor RpoH
ABUW_2276	284.904	0.556582	0.214079	2.59989	0.00932527	0.0351834	helix-turn-helix transcriptional regulator
ABUW_2072	14072.5	0.553788	0.126079	4.39237	1.12119e-05	0.000111472	ppk1, polyphosphate kinase 1
ABUW_1603	2850.66	0.551967	0.172396	3.20175	0.00136597	0.00717655	GNAT family N-acetyltransferase
ABUW_2410	4335.5	0.551699	0.183486	3.00676	0.00264045	0.0121827	yfcF, glutathione transferase
ABUW_3533	14836.8	0.551644	0.139204	3.96284	7.40639e-05	0.000595074	AAA family ATPase
ABUW_1585	1573.31	0.549444	0.150398	3.65326	0.00025893	0.00172985	response regulator transcription factor
ABUW_2660	3662.98	0.548099	0.194029	2.82483	0.00473058	0.0202938	right-handed parallel beta-helix
ABUW_2084	1198.43	0.545364	0.202672	2.69087	0.00712663	0.0281498	AraC family transcriptional regulator
ABUW_2840	80569	0.54484	0.164095	3.32028	0.000899283	0.00501691	LysM peptidoglycan-binding domain-containing
ABUW_2686	859.861	0.544534	0.202113	2.6942	0.00705581	0.0279283	hypothetical protein
ABUW_3750	1104.99	0.54321	0.177255	3.06457	0.0021798	0.0104785	OsmC family protein
ABUW_0304	666.332	0.543187	0.19784	2.74559	0.00604019	0.0246024	pilin
ABUW_2689	1944.39	0.540267	0.218423	2.47349	0.0133802	0.0471479	hypothetical protein
ABUW_1788	3767.16	0.537307	0.162623	3.30401	0.000953131	0.00527845	hypothetical protein
ABUW_3473	6011.17	0.536797	0.166527	3.22349	0.00126639	0.006766	glutathione S-transferase family protein
ABUW_1357	3224.95	0.534582	0.185107	2.88796	0.00387745	0.017059	tetratricopeptide repeat protein
ABUW_1682	973.286	0.534362	0.153107	3.49013	0.00048279	0.00293834	phospholipase C, phosphocholine-specific
ABUW_2432	1169.67	0.534273	0.188002	2.84185	0.00448525	0.0194841	hypothetical protein
ABUW_2866	1481.13	0.532612	0.202842	2.62575	0.00864583	0.0330812	rlmH, 23S rRNA
ABUW_2698	3571.75	0.532555	0.135574	3.92814	8.56047e-05	0.000675564	exodeoxyribonuclease VII large subunit
ABUW_3237	2977.6	0.532172	0.16618	3.20238	0.00136299	0.00717655	gamma carbonic anhydrase family protein
ABUW_3292	4386.63	0.531969	0.159663	3.33181	0.00086282	0.0048492	ribosome-associated protein
ABUW_1108	9114.74	0.530994	0.188816	2.81223	0.00491989	0.0209572	SIMPL domain-containing protein
ABUW_1816	24195.7	0.529993	0.125887	4.21006	2.55305e-05	0.000235303	3-deoxy-7-phosphoheptulonate synthase
ABUW_1869	388.227	0.529022	0.202695	2.60994	0.00905584	0.0343937	NAD-dependent phenylacetaldehyde dehydrogenase
ABUW_1721	37066.9	0.528568	0.182823	2.89114	0.00383848	0.0169268	SDR family NAD(P)-dependent oxidoreductase
ABUW_3217	3160.73	0.52853	0.152742	3.46029	0.0005396	0.00321891	add, adenosine deaminase
ABUW_1623	12295.3	0.527814	0.142926	3.69291	0.000221699	0.00152413	alpha/beta hydrolase
ABUW_1149	395.776	0.527133	0.205124	2.56982	0.0101751	0.0378246	aromatic ring-hydroxylating dioxygenase subunit
ABUW_3506	8901.17	0.524997	0.157654	3.33005	0.0008683	0.00486556	lnt, apolipoprotein N-acyltransferase
ABUW_0057	1934.14	0.524236	0.147859	3.54552	0.000391845	0.00246973	formate/nitrite transporter family protein
ABUW_2430	6621.18	0.523334	0.156347	3.34725	0.000816174	0.00462132	LysE family translocator
ABUW_1219	22737.9	0.522877	0.135783	3.85082	0.000117721	0.000891857	multifunctional CCA addition/repair protein
ABUW_2867	1941.74	0.522441	0.165649	3.15391	0.00161101	0.00819127	dioxygenase
ABUW_2390	8724.85	0.522038	0.146051	3.57437	0.000351074	0.00225784	cydB, cytochrome d ubiquinol oxidase subunit II
ABUW_2258	2151.46	0.521841	0.149693	3.48608	0.000490155	0.00297549	tetraacyldisaccharide 4'-kinase
ABUW_2300	1528.09	0.517362	0.146747	3.52553	0.000422635	0.00262449	OXA-51 family carbapenem-hydrolyzing class D
ABUW_1731	7433.88	0.514303	0.139224	3.69407	0.000220696	0.00151999	adeN, multidrug efflux transcriptional repressor AdeN
ABUW_1085	12193.8	0.513807	0.144973	3.54416	0.000393872	0.00247838	CYTH and CHAD domain-containing protein
ABUW_2411	8130.54	0.51197	0.199347	2.56823	0.010222	0.0379244	yghU, glutathione-dependent disulfide-bond
ABUW_0091	3712.23	0.510972	0.146706	3.48297	0.00049589	0.00300549	phosphatidylglycerophosphatase A
ABUW_3026	6399.13	0.510884	0.165827	3.08083	0.00206423	0.0100505	VOC family protein
ABUW_3156	2395.83	0.5092	0.151484	3.36141	0.000775451	0.00443981	hypothetical protein
ABUW_1048	6501.18	0.507135	0.197075	2.57331	0.0100731	0.0375304	lipocalin family protein
ABUW_1109	74517.4	0.506938	0.13612	3.72419	0.000195944	0.00136944	diaminobutyrate--2-oxoglutarate transaminase
ABUW_3696	4377.28	0.506006	0.159607	3.17034	0.00152263	0.00789018	TIGR00730 family Rossman fold protein
ABUW_3751	10438.4	0.504914	0.158792	3.17972	0.00147415	0.00767044	pirin family protein
ABUW_2070	4741.32	0.502306	0.144833	3.46818	0.000523989	0.00314559	pqqB, pyrroloquinoline quinone biosynthesis protein
ABUW_0465	15016.3	0.499925	0.178099	2.807	0.00500045	0.0211876	lytic transglycosylase domain-containing
ABUW_2304	1248.93	0.499851	0.174932	2.85741	0.00427118	0.0186182	ruvC, crossover junction endodeoxyribonuclease RuvC
ABUW_3186	10795.1	0.494749	0.185242	2.67082	0.00756666	0.02961	hypothetical protein
ABUW_2858	11628.1	0.494248	0.175009	2.82413	0.00474094	0.0203152	hypothetical protein
ABUW_0393	5190.51	0.492628	0.157123	3.13531	0.00171672	0.0086246	NAD(P)H-binding protein
ABUW_2503	1914.64	0.492351	0.165155	2.98115	0.00287171	0.0130903	cytochrome b
ABUW_2737	293189	0.492214	0.172045	2.86096	0.00422359	0.0184532	clpB, ATP-dependent chaperone ClpB
ABUW_2506	2935.73	0.490408	0.161589	3.03491	0.00240606	0.0113395	hydroxymethylglutaryl-CoA lyase
ABUW_2281	1553.41	0.490118	0.160658	3.05069	0.00228312	0.010906	MaoC family dehydratase
ABUW_0109	3310.05	0.488285	0.131807	3.70455	0.000211764	0.00146647	MATE family efflux transporter
ABUW_1133	32499.8	0.485974	0.134647	3.60923	0.000307108	0.0020092	ATP-binding protein
ABUW_0182	13285.9	0.484366	0.133116	3.63869	0.000274032	0.00181157	hybrid sensor histidine kinase/response
ABUW_2519	796.061	0.484192	0.170789	2.83503	0.00458217	0.0197916	hypothetical protein
ABUW_3405	74132.8	0.483187	0.149364	3.23496	0.00121659	0.00655538	leuA, 2-isopropylmalate synthase
ABUW_1063	12153.3	0.481281	0.134777	3.57094	0.000355698	0.00227215	hypothetical protein
ABUW_0302	12951.7	0.480971	0.159036	3.02429	0.00249216	0.0116581	TPM domain-containing protein
ABUW_0337	3295.2	0.480502	0.131998	3.64023	0.000272392	0.00180704	MFS transporter
ABUW_1578	1689.76	0.47818	0.158219	3.02227	0.0025089	0.0117041	folB, dihydroneopterin aldolase
ABUW_3325	12581.3	0.476903	0.133455	3.57351	0.000352225	0.00226141	heavy metal translocating P-type ATPase
ABUW_1527	4288.77	0.47667	0.153467	3.10601	0.00189633	0.0094022	gloB, hydroxyacylglutathione hydrolase
ABUW_0256	17583.8	0.47608	0.151352	3.14551	0.00165799	0.00838515	HAMP domain-containing protein
ABUW_0932	1266.38	0.475475	0.189796	2.50519	0.0122387	0.0436535	non-ribosomal peptide synthetase
ABUW_3458	1640.26	0.474478	0.166986	2.84143	0.00449119	0.0194876	DUF1311 domain-containing protein
ABUW_2839	2433	0.474208	0.193723	2.44787	0.0143704	0.0499864	ABC transporter substrate-binding protein
ABUW_1938	640.47	0.473954	0.175255	2.70436	0.00684352	0.0272876	MFS transporter
ABUW_2288	599.947	0.472358	0.180372	2.6188	0.00882394	0.0336607	GrpB family protein
ABUW_1334	429.312	0.471998	0.189985	2.4844	0.0129771	0.0460273	adeH, multidrug efflux RND transporter outer membrane
ABUW_3091	1799.88	0.471856	0.172413	2.73677	0.00620448	0.0251903	lolB, outer membrane lipoprotein LolB
ABUW_3434	8105.42	0.470902	0.182452	2.58096	0.00985265	0.0369523	hypothetical protein
ABUW_3070	4859.36	0.470567	0.163386	2.88009	0.0039756	0.0174503	hypothetical protein
ABUW_1753	3354.66	0.469233	0.182211	2.57522	0.0100178	0.0374234	hypothetical protein
ABUW_2280	9372.26	0.46882	0.125051	3.74902	0.000177524	0.0012664	ABC transporter ATP-binding protein
ABUW_1717	1055.96	0.465559	0.149937	3.10504	0.00190253	0.00940835	TusE/DsrC/DsvC family sulfur relay protein
ABUW_2173	775.037	0.46525	0.185094	2.51359	0.0119509	0.0428693	histidine phosphatase family protein
ABUW_3090	8810.75	0.463305	0.150219	3.0842	0.00204104	0.00995038	tetratricopeptide repeat protein
ABUW_0949	156283	0.462156	0.148614	3.10977	0.00187232	0.00931977	Tim44 domain-containing protein
ABUW_1607	10378.8	0.460486	0.141758	3.2484	0.00116056	0.00627132	mutL, DNA mismatch repair endonuclease MutL
ABUW_0345	3189.52	0.459789	0.1728	2.66082	0.007795	0.0303157	class I SAM-dependent methyltransferase
ABUW_2910	5055.42	0.458972	0.132525	3.4633	0.000533603	0.00319319	FtsX-like permease family protein
ABUW_2428	1489.4	0.458849	0.177995	2.57787	0.0099412	0.0372107	hypothetical protein
ABUW_2451	15593.4	0.458784	0.146858	3.12401	0.00178407	0.00892743	TetR/AcrR family transcriptional regulator
ABUW_3209	1889.25	0.456621	0.136377	3.34822	0.000813326	0.00461705	LysR family transcriptional regulator
ABUW_3505	8203.65	0.456618	0.134571	3.39315	0.000690942	0.00400197	CBS domain-containing protein
ABUW_0466	3071.41	0.455491	0.179532	2.5371	0.0111775	0.0405169	hypothetical protein
ABUW_2770	8334	0.45083	0.153348	2.93992	0.003283	0.0146998	GMC family oxidoreductase
ABUW_1151	455.741	0.450153	0.177983	2.52919	0.0114325	0.041328	FAD-dependent oxidoreductase
ABUW_1709	5781.1	0.449213	0.146236	3.07183	0.0021275	0.0102924	moaA, GTP 3',8-cyclase MoaA
ABUW_1720	1251.93	0.449136	0.146543	3.06488	0.00217759	0.0104785	tusD, sulfurtransferase complex subunit TusD
ABUW_2393	859.885	0.448719	0.161936	2.77097	0.00558896	0.0231232	LysR family transcriptional regulator
ABUW_3730	1813	0.447788	0.177336	2.52508	0.0115671	0.0417299	hypothetical protein
ABUW_2961	633.177	0.446828	0.17394	2.56886	0.0102034	0.0378925	FKBP-type peptidyl-prolyl cis-trans isomerase
ABUW_3361	3789.96	0.445578	0.136749	3.25837	0.00112055	0.0061074	holA, DNA polymerase III subunit delta
ABUW_1118	10327.3	0.445384	0.157427	2.82914	0.00466731	0.0200678	phosphate ABC transporter ATP-binding protein
ABUW_1148	3111.52	0.445287	0.151449	2.94018	0.0032802	0.0146998	BCCT family transporter
ABUW_0444	35777.4	0.443758	0.138939	3.19391	0.00140359	0.00735381	rnr, ribonuclease R
ABUW_1804	2794.53	0.44368	0.132661	3.34446	0.000824431	0.00466111	potassium uptake protein (TrkH)
ABUW_0396	13197.3	0.441453	0.139685	3.16034	0.00157586	0.00809953	acyl-CoA thioesterase II
ABUW_3638	70408.3	0.441418	0.14377	3.0703	0.00213845	0.0103322	pbpG, D-alanyl-D-alanine endopeptidase PBP7/8
ABUW_1541	1734.69	0.440679	0.147299	2.99174	0.00277396	0.0126599	alpha-E domain-containing protein
ABUW_3234	15464.1	0.439785	0.141739	3.10278	0.00191715	0.00945593	hypothetical protein
ABUW_2431	1765.97	0.438591	0.149179	2.94002	0.00328186	0.0146998	umuD, translesion error-prone DNA polymerase V
ABUW_1805	1732.54	0.438065	0.154748	2.83083	0.00464272	0.0199848	TrkA family potassium uptake protein
ABUW_1105	37897.8	0.436193	0.177513	2.45724	0.0140009	0.0489708	acyl-CoA desaturase
ABUW_0839	2615.88	0.435287	0.143098	3.04187	0.00235111	0.0111744	nuclear transport factor 2 family protein
ABUW_2228	1747.06	0.434308	0.153323	2.83265	0.00461645	0.0199112	TonB-dependent receptor btuB_2
ABUW_1091	6436.21	0.43244	0.159232	2.71578	0.006612	0.026532	csy3, type I-F CRISPR-associated protein Csy3
ABUW_2069	4382.12	0.432268	0.147845	2.92379	0.00345794	0.0153981	pqqC, pyrroloquinoline-quinone synthase PqqC
ABUW_2259	10268.1	0.43053	0.163195	2.63814	0.00833631	0.0320914	msbA, lipid A export permease/ATP-binding protein
ABUW_1622	4494.66	0.430512	0.135856	3.16888	0.00153027	0.00791892	transcriptional regulator
ABUW_0463	66101.7	0.429049	0.139983	3.06501	0.0021766	0.0104785	PhoH family protein
ABUW_0153	1037.99	0.429023	0.15356	2.79385	0.00520846	0.0218926	DUF721 domain-containing protein
ABUW_2507	5081.25	0.428493	0.171974	2.49161	0.0127164	0.0451874	CoA transferase
ABUW_1609	21288.4	0.426856	0.127383	3.35097	0.000805286	0.00459401	hfq, RNA chaperone Hfq
ABUW_3238	3019.26	0.424845	0.169248	2.51019	0.0120665	0.0431614	CoA pyrophosphatase
ABUW_0103	7801.97	0.423624	0.124256	3.40928	0.000651339	0.00381931	psd, phosphatidylserine decarboxylase
ABUW_0473	3197.4	0.422882	0.168933	2.50325	0.012306	0.0438523	hypothetical protein
ABUW_3180	20024.7	0.421781	0.140457	3.00291	0.00267408	0.0123079	bfmS, sensor histidine kinase BfmS
ABUW_2912	897.553	0.421338	0.167213	2.51977	0.011743	0.0422036	arylesterase
ABUW_0462	10725.4	0.420882	0.12693	3.31585	0.000913637	0.00507457	ybeY, rRNA maturation RNase YbeY
ABUW_2412	650.803	0.418336	0.169363	2.47005	0.0135094	0.0475148	LysR family transcriptional regulator
ABUW_2352	7460.16	0.416386	0.135211	3.07953	0.0020733	0.0100817	dapC, succinyldiaminopimelate transaminase
ABUW_0922	2980.23	0.414441	0.166213	2.49343	0.0126516	0.0449993	multidrug efflux RND transporter permease
ABUW_3477	707.561	0.413586	0.162249	2.54909	0.0108005	0.0396438	hypothetical protein
ABUW_1577	21553.1	0.412484	0.168169	2.4528	0.014175	0.0494885	AarF/ABC1/UbiB kinase family protein
ABUW_0096	23672.6	0.409869	0.127974	3.20274	0.00136126	0.00717655	hypothetical protein
ABUW_0944	20406.8	0.406822	0.149772	2.71628	0.00660204	0.0265202	FdhF/YdeP family oxidoreductase
ABUW_3462	1454.57	0.403731	0.151194	2.67028	0.00757872	0.0296266	leuD, 3-isopropylmalate dehydratase small subunit
ABUW_1110	54237.8	0.402268	0.155624	2.58487	0.00974143	0.0366077	aspartate aminotransferase family protein
ABUW_1064	5516.5	0.400816	0.125173	3.2021	0.00136431	0.00717655	glycosyltransferase family 2 protein
ABUW_2911	1545.93	0.400117	0.158983	2.51673	0.011845	0.0425298	ABC transporter ATP-binding protein
ABUW_0912	8984.13	0.397457	0.128565	3.09148	0.00199159	0.00976335	glpD, glycerol-3-phosphate dehydrogenase
ABUW_1803	11373.4	0.397448	0.15544	2.55693	0.0105602	0.0389124	phospholipase A
ABUW_0884	7202.77	0.396307	0.154013	2.57321	0.0100761	0.0375304	cation:proton antiporter
ABUW_3522	6718.65	0.394464	0.142072	2.77651	0.00549462	0.022822	UvrD-helicase domain-containing protein
ABUW_1680	7677.23	0.39327	0.124513	3.15846	0.00158606	0.00811889	DNA polymerase III subunit gamma/tau
ABUW_3382	4002.43	0.391915	0.128909	3.04024	0.00236387	0.0112069	iscX, Fe-S cluster assembly protein IscX
ABUW_3310	50795.6	0.388318	0.151976	2.55512	0.0106151	0.0390766	rsfS, ribosome silencing factor
ABUW_2351	15307.3	0.387393	0.143717	2.69552	0.00702794	0.0278763	glnD, [protein-PII] uridylyltransferase
ABUW_1139	4026.59	0.384993	0.151267	2.54513	0.0109237	0.039941	hypothetical protein
ABUW_0151	64397.2	0.384762	0.138381	2.78045	0.00542834	0.0226211	ftsZ, cell division protein FtsZ
ABUW_0392	3276.87	0.381294	0.13649	2.79356	0.00521308	0.0218926	recG, ATP-dependent DNA helicase RecG
ABUW_2368	1065.19	0.381231	0.152069	2.50696	0.0121775	0.0435174	LysR family transcriptional regulator
ABUW_1368	8926.81	0.38017	0.149553	2.54205	0.0110204	0.0401396	aminoacyl-histidine dipeptidase
ABUW_1590	17935.8	0.378028	0.123833	3.05272	0.00226777	0.0108601	outer membrane protein assembly factor
ABUW_1071	26916.6	0.377961	0.134186	2.81669	0.0048522	0.0206984	M61 family metallopeptidase
ABUW_3006	5135.26	0.376807	0.140345	2.68487	0.00725577	0.0286003	hypothetical protein
ABUW_2954	5144.28	0.375805	0.136125	2.76074	0.00576704	0.0237194	IclR family transcriptional regulator
ABUW_1906	1847.6	0.375416	0.138153	2.7174	0.0065798	0.0264589	LysR family transcriptional regulator
ABUW_0112	5502	0.374404	0.135957	2.75384	0.00588997	0.0240942	hypothetical protein
ABUW_1802	42911.5	0.372487	0.146745	2.53833	0.0111383	0.0405169	insulinase family protein
ABUW_1530	25790.8	0.372162	0.123806	3.00601	0.00264701	0.0121982	hypothetical protein
ABUW_3088	7059.66	0.371628	0.137306	2.70657	0.00679815	0.0271639	DNA primase
ABUW_1540	7993.93	0.367964	0.145031	2.53714	0.0111761	0.0405169	circularly permuted type 2 ATP-grasp protein
ABUW_0213	1181.55	0.364895	0.144485	2.52549	0.0115536	0.0417209	MFS transporter
ABUW_1732	14829.4	0.36434	0.130829	2.78487	0.00535499	0.0223593	glnG, nitrogen regulation protein NR(I)
ABUW_0986	5393.19	0.362821	0.137511	2.63849	0.00832769	0.0320908	DUF3106 domain-containing protein
ABUW_0987	8817.02	0.36277	0.144797	2.50537	0.0122323	0.0436535	hypothetical protein
ABUW_1060	2717.49	0.362234	0.146772	2.468	0.0135871	0.0477438	hypothetical protein
ABUW_3475	1845.07	0.360545	0.138154	2.60973	0.00906149	0.0343937	HAD-IA family hydrolase
ABUW_1061	6804.35	0.360247	0.141387	2.54796	0.0108356	0.0397238	wecB, UDP-N-acetylglucosamine 2-epimerase
ABUW_0883	11112	0.358755	0.140568	2.55219	0.0107049	0.0393693	neutral zinc metallopeptidase
ABUW_3476	4107	0.356918	0.134434	2.65497	0.00793154	0.0308151	RluA family pseudouridine synthase
ABUW_0104	12332.8	0.355779	0.122222	2.91093	0.00360354	0.0160214	alpha/beta fold hydrolase
ABUW_0711	7735.82	0.350698	0.130544	2.68644	0.00722178	0.0284959	DJ-1/PfpI family protein
ABUW_1808	4105.55	0.349225	0.130251	2.68117	0.00733662	0.028829	M48 family metallopeptidase
ABUW_1378	20453.9	0.349013	0.138921	2.51231	0.0119943	0.0429817	rhlB, ATP-dependent RNA helicase RhlB
ABUW_2580	5581.99	0.346993	0.138134	2.512	0.0120049	0.0429817	tssB, type VI secretion system contractile sheath
ABUW_3380	26998.4	0.345279	0.120709	2.86042	0.00423078	0.0184634	rlmN, 23S rRNA (adenine(2503)-C(2))-methyltransferase
ABUW_0610	6099.68	0.33948	0.13028	2.60577	0.00916693	0.0347049	YdiU family protein
ABUW_0706	3327.91	0.332813	0.129662	2.56676	0.0102653	0.0380479	threonine ammonia-lyase
ABUW_0983	5719.34	0.329861	0.126114	2.61557	0.00890777	0.0339122	hda, DnaA regulatory inactivator Hda
ABUW_3056	9333.62	0.329796	0.126832	2.60026	0.00931534	0.035181	arginyltransferase
ABUW_3142	12692.8	0.326203	0.122447	2.66404	0.00772094	0.0301204	dCTP deaminase
ABUW_0004	58790.4	0.321631	0.123431	2.60575	0.00916736	0.0347049	gyrB, DNA topoisomerase (ATP-hydrolyzing) subunit B
ABUW_1759	3869.86	0.317328	0.128699	2.46565	0.0136763	0.047924	S8 family peptidase
ABUW_3249	7711.16	0.312218	0.127466	2.44943	0.0143084	0.0498621	ATP phosphoribosyltransferase
ABUW_1072	106293	-0.312718	0.12297	-2.54303	0.0109895	0.0401044	NADP-dependent isocitrate dehydrogenase
ABUW_3125	30952.7	-0.315349	0.127997	-2.46372	0.0137502	0.0481384	bfr, bacterioferritin
ABUW_0641	48169.4	-0.317103	0.1227	-2.58438	0.00975541	0.0366239	carbohydrate porin
ABUW_0666	5037.99	-0.317198	0.129236	-2.4544	0.0141119	0.0493136	folate-binding protein YgfZ
ABUW_3371	17434.7	-0.321936	0.126877	-2.5374	0.011168	0.0405169	secB, protein-export chaperone SecB
ABUW_0051	10853	-0.325261	0.126908	-2.56297	0.0103781	0.0383535	HIT family protein
ABUW_0836	33130.3	-0.328161	0.124949	-2.62635	0.00863061	0.0330564	valine--tRNA ligase
ABUW_1362	6757.57	-0.336202	0.125263	-2.68396	0.00727548	0.0286481	dicarboxylate/amino acid:cation symporter
ABUW_3176	16434.7	-0.336686	0.131253	-2.56517	0.0103125	0.0381856	NADH-quinone oxidoreductase subunit B
ABUW_2365	2858.72	-0.342475	0.133586	-2.56371	0.010356	0.0383091	ahpF, alkyl hydroperoxide reductase subunit F
ABUW_0093	7084.4	-0.344287	0.12784	-2.6931	0.00707904	0.027991	nusB, transcription antitermination factor NusB
ABUW_0623	12101.2	-0.346165	0.136504	-2.53594	0.0112147	0.0406131	acetyl-CoA carboxylase carboxyltransferase
ABUW_3637	27216.2	-0.347131	0.125012	-2.77678	0.00548998	0.022822	threonine synthase
ABUW_0617	10776.4	-0.3511	0.136291	-2.5761	0.00999223	0.0373648	trpB, tryptophan synthase subunit beta
ABUW_3046	4585.37	-0.356934	0.139964	-2.55018	0.0107668	0.0395584	acyltransferase
ABUW_2567	5279.25	-0.358886	0.135253	-2.65345	0.00796744	0.0309228	tssK, type VI secretion system baseplate subunit TssK
ABUW_1196	1342.34	-0.360175	0.145581	-2.47405	0.0133591	0.0471479	xdhA, xanthine dehydrogenase small subunit
ABUW_0162	33050.8	-0.364281	0.1444	-2.52273	0.0116448	0.0419302	guaB, IMP dehydrogenase
ABUW_1611	2484.56	-0.365951	0.143062	-2.55798	0.0105282	0.0388324	nfsB, oxygen-insensitive NAD(P)H nitroreductase
ABUW_2914	4098.73	-0.367401	0.133011	-2.76219	0.00574152	0.0236401	alpha/beta hydrolase
ABUW_1242	38236.6	-0.36853	0.131484	-2.80284	0.00506552	0.0213915	septal ring lytic transglycosylase RlpA family
ABUW_0520	3688.33	-0.369848	0.132	-2.80189	0.00508047	0.0214308	YajQ family cyclic di-GMP-binding protein
ABUW_3542	48605.2	-0.3757	0.137703	-2.72834	0.00636548	0.0257612	nusA, transcription termination/antitermination
ABUW_0351	21004.4	-0.378891	0.13583	-2.78946	0.00527968	0.0221233	aspartate aminotransferase family protein
ABUW_3543	8586	-0.380217	0.139497	-2.72562	0.00641802	0.0258908	rimP, ribosome maturation factor RimP
ABUW_0190	2085.54	-0.38137	0.14899	-2.5597	0.0104763	0.0386786	TetR/AcrR family transcriptional regulator
ABUW_1220	43538.2	-0.381612	0.12136	-3.14445	0.00166398	0.0084042	NADP-dependent malic enzyme
ABUW_1206	5283.73	-0.383819	0.129414	-2.96582	0.00301873	0.013711	peptide MFS transporter
ABUW_2967	1754.49	-0.385659	0.154903	-2.48968	0.0127857	0.045391	MarC family protein
ABUW_0847	4740.81	-0.388676	0.152559	-2.54771	0.0108433	0.0397238	polyprenyl synthetase family protein
ABUW_3518	97500.4	-0.389788	0.141962	-2.74572	0.00603786	0.0246024	pnp, polyribonucleotide nucleotidyltransferase
ABUW_3356	6417.61	-0.389956	0.126207	-3.08982	0.00200275	0.00978893	ilvN, acetolactate synthase small subunit
ABUW_2904	6816.57	-0.39166	0.142198	-2.75433	0.00588129	0.0240847	alpha/beta hydrolase
ABUW_1068	29108.5	-0.393699	0.142891	-2.75524	0.00586491	0.0240436	peptidylprolyl isomerase
ABUW_0041	1895.63	-0.39402	0.145824	-2.70202	0.00689196	0.0274519	MFS transporter
ABUW_2578	22330.3	-0.395501	0.128187	-3.08533	0.00203324	0.00992516	type VI secretion system tube protein Hcp
ABUW_0140	737.413	-0.396163	0.160044	-2.47534	0.0133109	0.0470352	arsenate reductase
ABUW_0489	1505.48	-0.39842	0.14959	-2.66342	0.00773502	0.0301443	acetyl/propionyl/methylcrotonyl-CoA carboxylase
ABUW_0821	12754.9	-0.399318	0.134967	-2.95864	0.00309004	0.0139346	SPFH/Band 7/PHB domain protein
ABUW_3800	1262.94	-0.40073	0.147887	-2.70972	0.0067341	0.0269364	IS256-like element ISAba26 family transposase
ABUW_3043	3767.83	-0.400945	0.129213	-3.10299	0.00191577	0.00945593	rep, DNA helicase Rep
ABUW_2899	12844	-0.401898	0.145342	-2.76519	0.00568904	0.0234495	lysS, lysine--tRNA ligase
ABUW_0285	5759.71	-0.403085	0.127908	-3.15136	0.00162514	0.00824099	murF, UDP-N-acetylmuramoyl-tripeptide--D-alanyl-D-
ABUW_3317	1955.75	-0.405116	0.141052	-2.8721	0.0040775	0.0178355	MFS transporter
ABUW_0867	109356	-0.405416	0.14431	-2.80934	0.00496438	0.0210583	gltA, citrate (Si)-synthase
ABUW_0094	7868.06	-0.406165	0.135076	-3.00693	0.00263899	0.0121827	ribE, 6,7-dimethyl-8-ribityllumazine synthase
ABUW_3177	15060.6	-0.407595	0.134049	-3.04064	0.00236075	0.0112062	ndhC, NADH-quinone oxidoreductase subunit A
ABUW_2650	8522.16	-0.40858	0.149866	-2.7263	0.00640487	0.0258653	cysteine--tRNA ligase
ABUW_3540	2280.98	-0.408964	0.146772	-2.78638	0.00532996	0.0222846	ribosome-binding factor A
ABUW_2307	11931.4	-0.413224	0.156102	-2.64714	0.00811754	0.0314088	bioB, biotin synthase BioB
ABUW_3885	9329.62	-0.413929	0.137497	-3.01046	0.00260849	0.0120794	5-(carboxyamino)imidazole ribonucleotide
ABUW_3175	40349.1	-0.415836	0.122638	-3.39076	0.000696982	0.00403079	nuoC, NADH-quinone oxidoreductase subunit C/D
ABUW_1736	7691.81	-0.416735	0.132068	-3.15546	0.00160243	0.00816975	frr, ribosome recycling factor
ABUW_3478	33290.5	-0.421246	0.129378	-3.25593	0.00113022	0.00615124	Rne/Rng family ribonuclease
ABUW_2093	11457.3	-0.421811	0.16678	-2.52915	0.0114339	0.041328	GntP family permease
ABUW_2924	1279.87	-0.421951	0.15592	-2.7062	0.00680571	0.0271655	D-serine ammonia-lyase
ABUW_1345	15581.6	-0.422428	0.154924	-2.72668	0.0063975	0.0258631	yegQ, tRNA 5-hydroxyuridine modification protein YegQ
ABUW_3548	5396.86	-0.422792	0.140222	-3.01515	0.00256851	0.0119527	triose-phosphate isomerase
ABUW_2566	2218.49	-0.422815	0.139321	-3.03482	0.0024068	0.0113395	icmH, type IVB secretion system protein IcmH/DotU
ABUW_2874	6351.48	-0.429371	0.144957	-2.96205	0.00305596	0.0138303	membrane protein
ABUW_0969	5259.75	-0.429874	0.143316	-2.99948	0.00270437	0.0124172	serC, 3-phosphoserine/phosphohydroxythreonine
ABUW_2342	9723.94	-0.432662	0.174913	-2.47359	0.0133764	0.0471479	ychF, redox-regulated ATPase YchF
ABUW_0587	31205.6	-0.438868	0.131365	-3.34084	0.000835256	0.00471527	branched-chain amino acid transaminase
ABUW_2730	79895.2	-0.43957	0.167914	-2.61783	0.00884906	0.0337226	OmpA family protein
ABUW_1537	24147	-0.447494	0.174031	-2.57134	0.0101305	0.0376959	mnmG, tRNA uridine-5-carboxymethylaminomethyl(34)
ABUW_0335	1280	-0.447859	0.161655	-2.77046	0.00559767	0.0231232	NAD(P)H-dependent oxidoreductase
ABUW_0822	9344.18	-0.44821	0.142603	-3.14307	0.00167184	0.00842892	NfeD family protein
ABUW_3429	14738.8	-0.448425	0.149116	-3.00722	0.00263648	0.0121827	coniferyl aldehyde dehydrogenase
ABUW_1459	1263.12	-0.450092	0.160198	-2.80961	0.00496016	0.0210583	tRNA-Trp
ABUW_3393	4475.81	-0.453969	0.139585	-3.25228	0.00114481	0.00620394	eda, bifunctional 4-hydroxy-2-oxoglutarate
ABUW_2628	1434.43	-0.455882	0.175502	-2.59759	0.00938812	0.0353853	MFS transporter
ABUW_0366	16975.6	-0.455945	0.121176	-3.76266	0.000168116	0.00121764	glycine--tRNA ligase subunit beta
ABUW_3676	5001.11	-0.456414	0.149988	-3.043	0.00234233	0.0111467	TniB family NTP-binding protein
ABUW_3076	961.919	-0.456487	0.173278	-2.63442	0.00842821	0.0323466	BCCT family carnitine transporter
ABUW_1059	677.466	-0.458119	0.183619	-2.49495	0.0125976	0.0448494	VIT family protein
ABUW_1015	166515	-0.458465	0.146388	-3.13184	0.00173713	0.00871557	carO, ornithine uptake porin CarO type 3
ABUW_0434	831.288	-0.459019	0.180209	-2.54715	0.0108608	0.0397494	acyl-CoA dehydrogenase family protein
ABUW_1639	785.839	-0.459034	0.17418	-2.6354	0.00840385	0.0322858	Lrp/AsnC family transcriptional regulator
ABUW_0644	2214.26	-0.460403	0.1554	-2.9627	0.00304956	0.0138179	DUF934 domain-containing protein
ABUW_3073	1603.85	-0.462008	0.152748	-3.02464	0.00248932	0.0116581	NAD-dependent succinate-semialdehyde
ABUW_0745	7858.65	-0.462061	0.166763	-2.77077	0.0055924	0.0231232	N-6 DNA methylase
ABUW_0516	2274.15	-0.463388	0.161279	-2.87321	0.00406319	0.0177935	alpha/beta hydrolase
ABUW_1477	7610.96	-0.467826	0.154701	-3.02407	0.00249396	0.0116581	gltS, sodium/glutamate symporter
ABUW_3882	2414.78	-0.467849	0.165464	-2.82749	0.00469144	0.0201487	hypothetical protein
ABUW_3555	2032.27	-0.46885	0.176117	-2.66215	0.00776428	0.0302272	pyrimidine/purine nucleoside phosphorylase
ABUW_0322	32971.6	-0.469554	0.148603	-3.15979	0.00157882	0.00810377	trmD, tRNA (guanosine(37)-N1)-methyltransferase TrmD
ABUW_3403	7057.11	-0.469849	0.16568	-2.83588	0.00456991	0.0197612	TonB-dependent siderophore receptor pirA
ABUW_2973	27953.4	-0.470578	0.168832	-2.78726	0.00531561	0.0222492	mqo, malate dehydrogenase (quinone)
ABUW_1525	4481.96	-0.471509	0.133448	-3.53327	0.000410453	0.00256866	dicarboxylate/amino acid:cation symporter
ABUW_1614	8899.5	-0.472142	0.153488	-3.07609	0.00209737	0.0101726	peptidyl-prolyl cis-trans isomerase
ABUW_3352	4421.54	-0.473447	0.186216	-2.54246	0.0110076	0.0401316	TetR/AcrR family transcriptional regulator
ABUW_0723	4043.9	-0.47378	0.155869	-3.0396	0.00236892	0.0112168	thrH, bifunctional phosphoserine
ABUW_0195	4313.94	-0.474407	0.150163	-3.15927	0.00158164	0.00810723	DUF475 domain-containing protein
ABUW_2756	2336.57	-0.474812	0.192551	-2.4659	0.013667	0.047924	hypothetical protein
ABUW_0350	73890.3	-0.475633	0.135764	-3.50339	0.000459373	0.00281115	Glu/Leu/Phe/Val dehydrogenase
ABUW_2569	9123.54	-0.47686	0.147771	-3.22701	0.00125091	0.00670219	tssH, type VI secretion system ATPase TssH
ABUW_0453	1873.2	-0.47776	0.157298	-3.03729	0.00238718	0.0112892	fumarylacetoacetate hydrolase family protein
ABUW_3906	5424.22	-0.477917	0.174876	-2.73288	0.00627824	0.0254625	rpmH, 50S ribosomal protein L34
ABUW_0326	994.652	-0.479504	0.17781	-2.69672	0.00700267	0.0278052	truB, tRNA pseudouridine(55) synthase TruB
ABUW_0166	112238	-0.479576	0.184055	-2.60561	0.00917097	0.0347049	putative porin
ABUW_0142	1869.3	-0.481591	0.160589	-2.9989	0.00270952	0.0124258	pyrE, orotate phosphoribosyltransferase
ABUW_0152	4193.85	-0.481891	0.159578	-3.01979	0.00252949	0.0117856	UDP-3-O-acyl-N-acetylglucosamine deacetylase
ABUW_1452	23522.1	-0.48234	0.14063	-3.42985	0.000603918	0.00356669	rpsU, 30S ribosomal protein S21
ABUW_0826	52607.9	-0.484801	0.160838	-3.01422	0.0025764	0.01196	porin
ABUW_0265	2476.55	-0.485183	0.185605	-2.61406	0.00894742	0.0340289	hypothetical protein
ABUW_0021	1295.17	-0.4858	0.158856	-3.05812	0.00222729	0.0106797	TIGR04219 family outer membrane beta-barrel
ABUW_0910	9005.85	-0.486539	0.125529	-3.87591	0.000106226	0.000811258	MFS transporter
ABUW_2656	2565.38	-0.487933	0.162658	-2.99974	0.00270209	0.0124172	hypothetical protein
ABUW_3359	31790.7	-0.493059	0.129707	-3.80133	0.000143923	0.00106898	leucine--tRNA ligase
ABUW_0907	6491.69	-0.494355	0.135458	-3.64952	0.000262734	0.0017491	folD, bifunctional methylenetetrahydrofolate
ABUW_3541	118760	-0.498174	0.132865	-3.74946	0.000177216	0.0012664	infB, translation initiation factor IF-2
ABUW_1856	1208.2	-0.501164	0.173532	-2.88801	0.00387683	0.017059	winged helix-turn-helix transcriptional
ABUW_3074	2116.31	-0.502465	0.138071	-3.63918	0.000273511	0.0018113	Rieske 2Fe-2S domain-containing protein
ABUW_0007	3958.6	-0.504221	0.168531	-2.99185	0.00277289	0.0126599	ATP-binding cassette domain-containing protein
ABUW_0306	19942.2	-0.505077	0.127721	-3.95454	7.66819e-05	0.000610233	bfr, bacterioferritin
ABUW_2926	12085.1	-0.506152	0.156065	-3.24321	0.00118191	0.00637758	metH, methionine synthase
ABUW_1348	4420.12	-0.507784	0.141783	-3.58141	0.00034175	0.00220537	ferredoxin--NADP reductase
ABUW_2182	16212.8	-0.508994	0.158267	-3.21605	0.00129966	0.00690478	TonB-dependent receptor bfn
ABUW_0844	45544.5	-0.509867	0.153488	-3.32188	0.000894143	0.0049956	adeI, multidrug efflux RND transporter periplasmic
ABUW_3739	6536.82	-0.513913	0.16529	-3.10916	0.00187623	0.00932697	ATP synthase subunit I
ABUW_3042	771.28	-0.516028	0.163581	-3.15458	0.00160729	0.00818337	dut, dUTP diphosphatase
ABUW_3381	13504	-0.516464	0.13671	-3.7778	0.000158221	0.00115927	ndk, nucleoside-diphosphate kinase
ABUW_2723	3606.82	-0.516882	0.144681	-3.57257	0.000353491	0.00226569	ahpF, alkyl hydroperoxide reductase subunit F
ABUW_0920	16404.9	-0.517296	0.143174	-3.61305	0.000302614	0.00198322	MBL fold metallo-hydrolase
ABUW_1781	2544.97	-0.52416	0.162642	-3.22279	0.00126951	0.00677309	grxD, Grx4 family monothiol glutaredoxin
ABUW_3519	67576	-0.527701	0.122409	-4.31096	1.62545e-05	0.000155485	rpsO, 30S ribosomal protein S15
ABUW_2234	67661.3	-0.531535	0.124838	-4.25779	2.06454e-05	0.000193098	malate synthase G
ABUW_3821	26245.3	-0.532185	0.144273	-3.68873	0.000225374	0.00154379	DegT/DnrJ/EryC1/StrS aminotransferase family
ABUW_1122	13628.7	-0.534205	0.13106	-4.07602	4.58127e-05	0.000389974	purB, adenylosuccinate lyase
ABUW_2565	2678.02	-0.534352	0.149632	-3.57111	0.00035547	0.00227215	hypothetical protein
ABUW_0117	3236.74	-0.534834	0.199761	-2.67737	0.00742018	0.0291213	LysM peptidoglycan-binding domain-containing
ABUW_0536	1669.3	-0.534965	0.160957	-3.32365	0.000888484	0.00497131	queA, tRNA preQ1(34) S-adenosylmethionine
ABUW_2665	978.67	-0.535117	0.151484	-3.53251	0.000411636	0.00256883	hypothetical protein
ABUW_2732	5591.85	-0.535227	0.153879	-3.47822	0.000504748	0.00304942	aspartate carbamoyltransferase catalytic
ABUW_1465	755.507	-0.535345	0.170048	-3.14821	0.00164276	0.00831921	amino acid permease
ABUW_0818	10174.4	-0.535944	0.160083	-3.34792	0.0008142	0.00461705	prpF, 2-methylaconitate cis-trans isomerase PrpF
ABUW_0367	8579.21	-0.538854	0.138283	-3.89676	9.74895e-05	0.000753654	glyQ, glycine--tRNA ligase subunit alpha
ABUW_3432	4331.81	-0.538856	0.166745	-3.23162	0.00123091	0.00662316	cation:proton antiporter
ABUW_1655	560.937	-0.539676	0.207499	-2.60087	0.00929889	0.0351539	TonB-dependent siderophore receptor fhuE-1
ABUW_1464	2079.42	-0.541611	0.165275	-3.27703	0.00104907	0.00575922	CoA-acylating methylmalonate-semialdehyde
ABUW_1756	1281.4	-0.542536	0.194836	-2.78458	0.00535963	0.0223593	kynU, kynureninase
ABUW_1027	8144.73	-0.544206	0.137362	-3.96183	7.43768e-05	0.000595644	Do family serine endopeptidase
ABUW_1598	547.555	-0.546322	0.188209	-2.90274	0.00369913	0.0163887	DUF4198 domain-containing protein
ABUW_3425	16568.5	-0.546654	0.129406	-4.22432	2.39665e-05	0.000222513	MotA/TolQ/ExbB proton channel family protein
ABUW_2875	2037.71	-0.547047	0.172833	-3.16517	0.00154991	0.00798785	hypothetical protein
ABUW_0375	9805.66	-0.549948	0.192809	-2.8523	0.00434047	0.0188985	hypothetical protein
ABUW_1363	4953.78	-0.551192	0.174317	-3.16201	0.00156683	0.00806407	acyl-CoA dehydrogenase family protein
ABUW_1782	2190.52	-0.551282	0.15604	-3.53296	0.000410932	0.00256866	aspartate aminotransferase family protein
ABUW_3451	16205.3	-0.551535	0.123964	-4.44916	8.6207e-06	9.02078e-05	asd, aspartate-semialdehyde dehydrogenase
ABUW_1131	3226.03	-0.552384	0.133561	-4.13581	3.53698e-05	0.000312546	peptidoglycan DD-metalloendopeptidase family
ABUW_2644	9672.6	-0.553415	0.14999	-3.68967	0.000224545	0.0015409	TolC family protein
ABUW_2460	1238.95	-0.554874	0.19151	-2.89737	0.00376308	0.0166525	acyl-CoA dehydrogenase C-terminal
ABUW_0729	3961.87	-0.556283	0.136293	-4.08153	4.47403e-05	0.000382208	undecaprenyl-diphosphate phosphatase
ABUW_3520	808.377	-0.556896	0.225743	-2.46695	0.0136271	0.0478401	EstA family serine hydrolase
ABUW_3722	1035.31	-0.558792	0.148218	-3.77008	0.000163198	0.00118884	LysM peptidoglycan-binding domain-containing
ABUW_3778	8397.06	-0.559366	0.164514	-3.40011	0.000673585	0.0039134	enoyl-CoA hydratase/isomerase family protein
ABUW_3692	849.162	-0.559541	0.200089	-2.79646	0.00516654	0.0217696	trimeric intracellular cation channel family
ABUW_3615	5702.62	-0.560374	0.225995	-2.47958	0.0131536	0.0465589	response regulator transcription factor
ABUW_3630	4730.5	-0.562501	0.149827	-3.75433	0.000173809	0.00125407	UDP-N-acetylmuramoyl-L-alanine--D-glutamate
ABUW_2277	8664.8	-0.562766	0.177732	-3.16637	0.00154355	0.00797141	sstT, serine/threonine transporter SstT
ABUW_3780	4259.86	-0.563012	0.190437	-2.95643	0.00311227	0.0140182	acyl-CoA dehydrogenase family protein
ABUW_0320	21087.3	-0.565657	0.152753	-3.70309	0.000212989	0.00147133	rpsP, 30S ribosomal protein S16
ABUW_1451	51463.2	-0.568992	0.131394	-4.33042	1.48828e-05	0.000144184	GatB/YqeY domain-containing protein
ABUW_3838	2819.14	-0.569147	0.174053	-3.26996	0.00107562	0.00589644	carboxylating nicotinate-nucleotide
ABUW_3215	619.799	-0.570789	0.189441	-3.01301	0.00258672	0.0119933	LysR family transcriptional regulator
ABUW_3109	12506.7	-0.571136	0.126174	-4.52659	5.99422e-06	6.51734e-05	fabD, ACP S-malonyltransferase
ABUW_1798	2086.44	-0.572344	0.139941	-4.08989	4.31585e-05	0.000373252	Rieske (2Fe-2S) protein
ABUW_3220	1130.25	-0.572349	0.165481	-3.45869	0.000542799	0.0032329	tRNA-Arg
ABUW_3668	408.694	-0.572546	0.192422	-2.97548	0.00292532	0.0133026	metalloregulator ArsR/SmtB family transcription
ABUW_3402	32658.1	-0.572994	0.129726	-4.41696	1.00097e-05	0.000101654	trigger factor
ABUW_0638	2138.51	-0.573098	0.153363	-3.73689	0.000186313	0.00131425	acetyl-CoA C-acetyltransferase
ABUW_2224	8852.9	-0.574923	0.181583	-3.16617	0.00154462	0.00797141	Zn-dependent oligopeptidase
ABUW_2655	2524.24	-0.576018	0.184447	-3.12295	0.0017905	0.00894778	hypothetical protein
ABUW_1190	2587.35	-0.576449	0.169126	-3.4084	0.000653438	0.00381979	uroporphyrinogen decarboxylase
ABUW_0487	786.483	-0.577524	0.17913	-3.22405	0.0012639	0.00676222	acyl-CoA dehydrogenase family protein
ABUW_1818	825.607	-0.578262	0.162194	-3.56526	0.000363499	0.00231029	PadR family transcriptional regulator
ABUW_0009	32229.8	-0.578523	0.12962	-4.46321	8.07423e-06	8.51955e-05	hypothetical protein
ABUW_2969	5756.35	-0.578577	0.17789	-3.25245	0.00114413	0.00620394	BCCT family transporter
ABUW_2096	15754	-0.580552	0.162785	-3.56638	0.000361947	0.0023043	CoA transferase subunit A
ABUW_1921	440.116	-0.581138	0.181005	-3.21061	0.00132452	0.00701716	MFS transporter
ABUW_2213	2316.92	-0.584885	0.142106	-4.11584	3.85777e-05	0.00033827	glutathione S-transferase N-terminal
ABUW_1203	3711.26	-0.585997	0.136844	-4.28221	1.85045e-05	0.000175237	M1 family metallopeptidase
ABUW_3670	1388.6	-0.587522	0.151219	-3.88524	0.000102227	0.000787068	arsB, ACR3 family arsenite efflux transporter
ABUW_3449	24372.2	-0.588189	0.151529	-3.8817	0.00010373	0.00079702	gltP, glutamate/aspartate:proton symporter GltP
ABUW_3719	4750.47	-0.588371	0.169233	-3.47669	0.000507647	0.00306205	TonB-dependent copper receptor
ABUW_0653	4368.21	-0.588383	0.178932	-3.28831	0.0010079	0.00556486	methyltransferase
ABUW_2298	3687.63	-0.589279	0.167393	-3.52034	0.000431001	0.00265901	hypothetical protein
ABUW_3456	10705.4	-0.590778	0.163212	-3.6197	0.000294943	0.00194303	AraC family transcriptional regulator
ABUW_2616	790.11	-0.592219	0.234737	-2.52291	0.011639	0.0419302	hypothetical protein
ABUW_0857	6074.18	-0.592637	0.161288	-3.6744	0.000238405	0.00160859	APC family permease
ABUW_3584	3268.93	-0.592848	0.151965	-3.90122	9.57085e-05	0.000744443	TRAP transporter large permease subunit
ABUW_3299	434.458	-0.593597	0.191721	-3.09615	0.00196051	0.0096447	ComEA family DNA-binding protein
ABUW_3590	176840	-0.594176	0.150137	-3.95755	7.57218e-05	0.000603861	rpoB, DNA-directed RNA polymerase subunit beta
ABUW_3065	23370.1	-0.595345	0.176989	-3.36373	0.000768958	0.00441335	beta-ketoacyl-ACP synthase II
ABUW_0990	7595.07	-0.59563	0.169347	-3.51721	0.000436116	0.00268619	class 1 fructose-bisphosphatase
ABUW_3452	1572.35	-0.596	0.225307	-2.64528	0.0081624	0.031518	hypothetical protein
ABUW_0248	5903.57	-0.598374	0.186555	-3.2075	0.00133896	0.00708379	DUF805 domain-containing protein
ABUW_0488	393.507	-0.599688	0.206268	-2.90733	0.00364531	0.0161881	enoyl-CoA hydratase/isomerase family protein
ABUW_0201	1073.21	-0.59998	0.157117	-3.81868	0.000134166	0.00100439	amino acid permease
ABUW_2195	2193.66	-0.600328	0.152677	-3.93202	8.42362e-05	0.000666152	alkane 1-monooxygenase
ABUW_0192	349.619	-0.602164	0.200978	-2.99617	0.00273397	0.0125189	DUF1304 domain-containing protein
ABUW_3349	842.227	-0.602932	0.161249	-3.73913	0.00018466	0.00130746	hypothetical protein
ABUW_0916	71469	-0.604054	0.173088	-3.48987	0.00048326	0.00293834	Ig-like domain repeat protein
ABUW_1282	296.405	-0.605626	0.213437	-2.83749	0.00454699	0.0196846	hypothetical protein
ABUW_0115	897.107	-0.606978	0.153596	-3.95178	7.7572e-05	0.000616023	disulfide bond formation protein B
ABUW_1593	119624	-0.609073	0.124706	-4.88406	1.03924e-06	1.30786e-05	bifunctional aconitate hydratase
ABUW_1111	108163	-0.609433	0.175021	-3.48205	0.000497583	0.00301093	aldehyde dehydrogenase family protein
ABUW_2104	51697.3	-0.610065	0.162586	-3.75227	0.000175239	0.0012596	aspartate ammonia-lyase
ABUW_1978	1950.46	-0.61084	0.155983	-3.91606	9.0007e-05	0.000704435	NAD(P)/FAD-dependent oxidoreductase
ABUW_0484	1996.99	-0.614157	0.161635	-3.79966	0.000144894	0.00107199	DUF1446 domain-containing protein
ABUW_2216	942.671	-0.614242	0.234535	-2.61897	0.0088195	0.0336607	rpsT, 30S ribosomal protein S20
ABUW_0869	17206.3	-0.61505	0.149606	-4.11112	3.93743e-05	0.000344457	sdhD, succinate dehydrogenase, hydrophobic membrane
ABUW_2916	2789.21	-0.616354	0.13915	-4.42943	9.44836e-06	9.71057e-05	TonB-dependent siderophore receptor piuA
ABUW_1314	5034.42	-0.616636	0.227151	-2.71465	0.00663467	0.0265949	DUF4468 domain-containing protein
ABUW_1845	596.967	-0.622322	0.221824	-2.80547	0.00502428	0.0212648	YeeE/YedE family protein
ABUW_3350	5913.76	-0.624112	0.146389	-4.26339	2.01347e-05	0.000189125	peptide chain release factor 3
ABUW_0416	36846.6	-0.624762	0.140038	-4.46136	8.14399e-06	8.56929e-05	rplN, 50S ribosomal protein L14
ABUW_3729	6687.37	-0.624994	0.136496	-4.57884	4.67561e-06	5.20918e-05	glutathione peroxidase
ABUW_3257	919.267	-0.625348	0.206528	-3.02791	0.00246251	0.0115732	tRNA-Ile
ABUW_1399	533.285	-0.626152	0.195548	-3.20204	0.00136459	0.00717655	hypothetical protein
ABUW_2939	2979.19	-0.62668	0.144806	-4.32774	1.50649e-05	0.000145576	MFS transporter
ABUW_1726	28574.9	-0.627525	0.184851	-3.39477	0.000686868	0.00398447	D-amino acid dehydrogenase
ABUW_0321	39727.2	-0.628972	0.171163	-3.6747	0.000238127	0.00160859	rimM, ribosome maturation factor RimM
ABUW_1075	181.685	-0.630409	0.254251	-2.47948	0.0131575	0.0465589	hypothetical protein
ABUW_2675	2084.11	-0.63091	0.139311	-4.52877	5.93275e-06	6.49517e-05	hypothetical protein
ABUW_3669	567.28	-0.632287	0.185872	-3.40173	0.000669613	0.0038963	arsenate reductase ArsC
ABUW_1980	5306.48	-0.632479	0.136713	-4.62631	3.72241e-06	4.25997e-05	FAD-binding oxidoreductase
ABUW_3097	47762.5	-0.635601	0.153181	-4.14935	3.33415e-05	0.000296473	ribose-phosphate pyrophosphokinase
ABUW_3117	600.687	-0.636073	0.186274	-3.41471	0.000638506	0.00374986	bioD, ATP-dependent dethiobiotin synthetase BioD
ABUW_2913	3678.96	-0.638288	0.158057	-4.03833	5.38323e-05	0.000448668	carbonic anhydrase
ABUW_1976	1713.15	-0.638446	0.144842	-4.40787	1.04394e-05	0.000104893	adeC, multidrug efflux RND transporter outer membrane
ABUW_0286	7348.22	-0.640131	0.147423	-4.34213	1.41109e-05	0.000138477	phospho-N-acetylmuramoyl-pentapeptide-
ABUW_3596	14221.5	-0.640167	0.141729	-4.51684	6.27686e-06	6.79336e-05	secE, preprotein translocase subunit SecE
ABUW_2782	383.021	-0.645707	0.196493	-3.28616	0.00101563	0.00559184	OprD family porin
ABUW_0685	2715.48	-0.646432	0.244548	-2.64338	0.00820838	0.0316633	alpha/beta fold hydrolase
ABUW_3305	4594.09	-0.646483	0.190826	-3.38781	0.000704539	0.00406828	cysM, cysteine synthase CysM
ABUW_3757	1369.31	-0.647884	0.183837	-3.52423	0.000424713	0.00263308	DoxX family protein
ABUW_1432	639.123	-0.649623	0.198206	-3.27751	0.00104725	0.00575762	hypothetical protein
ABUW_3616	1988.42	-0.651746	0.217546	-2.99589	0.00273644	0.0125189	histidine kinase
ABUW_1207	43938.3	-0.652086	0.145514	-4.48127	7.42016e-06	7.93999e-05	glnA, type I glutamate--ammonia ligase
ABUW_1827	22624.1	-0.654541	0.122794	-5.33039	9.80015e-08	1.53401e-06	eno, phosphopyruvate hydratase
ABUW_0243	2651.41	-0.654558	0.184372	-3.5502	0.000384935	0.00243835	membrane protein
ABUW_0842	45503.4	-0.654573	0.131576	-4.97486	6.5295e-07	8.67851e-06	adeK, multidrug efflux RND transporter outer membrane
ABUW_0014	7117.43	-0.656644	0.157563	-4.1675	3.07957e-05	0.000277089	tyrosine--tRNA ligase
ABUW_3755	25214.5	-0.657487	0.141448	-4.64827	3.34733e-06	3.85401e-05	guaA, glutamine-hydrolyzing GMP synthase
ABUW_1553	136669	-0.657548	0.130262	-5.04788	4.4674e-07	6.08723e-06	cyoA, ubiquinol oxidase subunit II
ABUW_2221	2882.43	-0.658299	0.164916	-3.99172	6.55946e-05	0.000534349	ABC transporter ATP-binding protein
ABUW_0355	7474.21	-0.658602	0.154493	-4.26299	2.01707e-05	0.000189125	astE, succinylglutamate desuccinylase
ABUW_3677	13173.6	-0.659443	0.122313	-5.39145	6.98925e-08	1.14118e-06	DDE-type integrase/transposase/recombinase
ABUW_2781	453.517	-0.661222	0.190369	-3.47337	0.000513959	0.00309519	acyl-CoA dehydrogenase family protein
ABUW_1142	17564.4	-0.661555	0.151472	-4.3675	1.25678e-05	0.0001243	carbon starvation protein A
ABUW_0600	1103.82	-0.6628	0.153651	-4.31367	1.60567e-05	0.000153981	znuD, zinc piracy TonB-dependent receptor ZnuD
ABUW_3600	194.02	-0.663039	0.256427	-2.58569	0.00971856	0.0365735	tRNA-Gly
ABUW_0868	20894.6	-0.663535	0.174303	-3.80679	0.000140783	0.00104771	sdhC, succinate dehydrogenase, cytochrome b556
ABUW_2724	29673.9	-0.664584	0.181077	-3.67017	0.000242393	0.00162799	hypothetical protein
ABUW_0606	118180	-0.665582	0.263953	-2.5216	0.0116824	0.0420256	acyl-CoA dehydrogenase C-terminal
ABUW_3063	86150.8	-0.667861	0.138477	-4.82292	1.41475e-06	1.72317e-05	rpsL, 30S ribosomal protein S12
ABUW_0475	923	-0.66876	0.176539	-3.78817	0.000151762	0.00111626	tRNA-Ile
ABUW_0607	1340.72	-0.669051	0.220411	-3.03547	0.00240164	0.0113395	hypothetical protein
ABUW_0275	2751.2	-0.669534	0.159289	-4.20327	2.63088e-05	0.000241888	amino acid permease
ABUW_3823	6460.72	-0.669754	0.147017	-4.55561	5.2234e-06	5.75181e-05	sugar transferase
ABUW_3870	932.155	-0.669896	0.189423	-3.5365	0.000405459	0.00254707	tRNA-Ile
ABUW_0547	538.001	-0.671621	0.20055	-3.34889	0.000811351	0.00461705	toprim domain-containing protein
ABUW_1083	546.588	-0.673369	0.200333	-3.36125	0.000775912	0.00443981	DUF3144 domain-containing protein
ABUW_2470	1264.15	-0.678936	0.246682	-2.75227	0.00591834	0.0241841	3-hydroxyacyl-CoA dehydrogenase
ABUW_1638	598.534	-0.679528	0.193579	-3.51034	0.000447533	0.00274313	chorismate mutase
ABUW_0843	101822	-0.679876	0.161454	-4.21097	2.5428e-05	0.00023493	adeJ, multidrug efflux RND transporter permease
ABUW_3173	25327.3	-0.681255	0.120739	-5.64237	1.67723e-08	3.12973e-07	nuoF, NADH-quinone oxidoreductase subunit NuoF
ABUW_0259	5810.67	-0.683708	0.214692	-3.18461	0.00144951	0.00756301	bifunctional SulP family inorganic anion
ABUW_1791	524.491	-0.685278	0.181932	-3.76666	0.000165444	0.00120058	DUF2057 domain-containing protein
ABUW_3174	9073.49	-0.685906	0.127433	-5.38248	7.34655e-08	1.18926e-06	nuoE, NADH-quinone oxidoreductase subunit NuoE
ABUW_0697	306.199	-0.687679	0.210818	-3.26196	0.00110645	0.00603926	YdcF family protein
ABUW_0352	8956.45	-0.690149	0.125171	-5.51366	3.51456e-08	6.2211e-07	astA, arginine N-succinyltransferase
ABUW_0445	620.986	-0.691596	0.220505	-3.13642	0.00171024	0.00860346	tRNA-Ser
ABUW_2154	413.317	-0.692628	0.188201	-3.68025	0.000233007	0.00158462	cell envelope integrity protein TolA
ABUW_0532	2714.21	-0.693685	0.162396	-4.27155	1.94118e-05	0.000183371	yajC, preprotein translocase subunit YajC
ABUW_0509	954.345	-0.694099	0.193381	-3.58927	0.000331602	0.00215003	tRNA-Ile
ABUW_3397	29291.6	-0.696656	0.138048	-5.04646	4.50059e-07	6.11048e-06	fumarate hydratase
ABUW_0418	69799.3	-0.698225	0.147106	-4.74641	2.0706e-06	2.45876e-05	rplE, 50S ribosomal protein L5
ABUW_2223	2968.05	-0.69841	0.209729	-3.33006	0.000868265	0.00486556	ABC transporter permease
ABUW_0023	642.413	-0.699565	0.226172	-3.09307	0.00198098	0.00973277	methionine/alanine import family NSS transporter
ABUW_2823	16843.8	-0.702122	0.147336	-4.76544	1.88443e-06	2.24473e-05	argG, argininosuccinate synthase
ABUW_2748	26759.8	-0.705566	0.162703	-4.33652	1.44754e-05	0.000141686	alaS, alanine--tRNA ligase
ABUW_2162	544.13	-0.705642	0.219296	-3.21776	0.00129195	0.00687347	hypothetical protein
ABUW_3392	15027.9	-0.706114	0.13421	-5.26125	1.43079e-07	2.17664e-06	permease
ABUW_0486	1075.86	-0.706802	0.157981	-4.47397	7.67817e-06	8.12427e-05	acetyl-CoA carboxylase carboxyltransferase
ABUW_0709	1334.61	-0.706876	0.193193	-3.65891	0.000253287	0.00169815	DUF1176 domain-containing protein
ABUW_2869	3087.34	-0.707545	0.168526	-4.19844	2.68765e-05	0.000245596	gdhA, NADP-specific glutamate dehydrogenase
ABUW_0942	837.764	-0.710225	0.25951	-2.73679	0.00620424	0.0251903	TetR/AcrR family transcriptional regulator
ABUW_0470	500.996	-0.71073	0.220103	-3.22908	0.00124191	0.00666337	2OG-Fe(II) oxygenase
ABUW_3779	4564.41	-0.71395	0.194318	-3.67414	0.000238656	0.00160859	enoyl-CoA hydratase
ABUW_0614	1124.34	-0.717926	0.149376	-4.80616	1.53856e-06	1.86796e-05	cob(I)yrinic acid a,c-diamide
ABUW_3822	14190.2	-0.721161	0.159969	-4.50812	6.54033e-06	7.05833e-05	acetyltransferase
ABUW_3526	3365.11	-0.725194	0.19915	-3.64146	0.000271101	0.00180163	hypothetical protein
ABUW_0323	26429.2	-0.727156	0.149705	-4.85727	1.19018e-06	1.48302e-05	rplS, 50S ribosomal protein L19
ABUW_1222	1555.44	-0.727245	0.177477	-4.09769	4.17287e-05	0.000361713	16S rRNA (uracil(1498)-N(3))-methyltransferase
ABUW_0485	560.778	-0.727663	0.211171	-3.44585	0.000569273	0.00337466	SDR family oxidoreductase
ABUW_0042	1887.85	-0.727839	0.136718	-5.32366	1.017e-07	1.57886e-06	dkgB, 2,5-didehydrogluconate reductase DkgB
ABUW_0417	25416	-0.728805	0.129544	-5.62594	1.84505e-08	3.39275e-07	rplX, 50S ribosomal protein L24
ABUW_1116	2279.39	-0.72891	0.241006	-3.02445	0.00249085	0.0116581	pstC, phosphate ABC transporter permease subunit PstC
ABUW_2731	5496.21	-0.731362	0.139252	-5.25208	1.50394e-07	2.26969e-06	aspartate carbamoyltransferase
ABUW_3824	18093.2	-0.734296	0.149451	-4.9133	8.95571e-07	1.14997e-05	glycosyltransferase family 4 protein
ABUW_2636	874.339	-0.735064	0.169986	-4.32426	1.53047e-05	0.000147517	ferredoxin family protein
ABUW_0694	129.696	-0.742043	0.277265	-2.6763	0.00744406	0.0291604	tRNA-Val
ABUW_3061	285963	-0.742987	0.128669	-5.77439	7.72329e-09	1.51585e-07	fusA, elongation factor G
ABUW_3052	3963.83	-0.744978	0.163446	-4.55796	5.16538e-06	5.70451e-05	rhtC, threonine export protein RhtC
ABUW_3062	86451.9	-0.745799	0.140062	-5.32478	1.01075e-07	1.5756e-06	rpsG, 30S ribosomal protein S7
ABUW_0331	33059.3	-0.747	0.148817	-5.01958	5.17852e-07	6.95611e-06	serA, phosphoglycerate dehydrogenase
ABUW_2765	179.766	-0.748323	0.267745	-2.79491	0.00519148	0.0218504	class I SAM-dependent methyltransferase
ABUW_1050	49848.6	-0.749523	0.13136	-5.70587	1.15753e-08	2.19236e-07	glyceraldehyde-3-phosphate dehydrogenase
ABUW_1225	257.699	-0.750252	0.253552	-2.95897	0.00308673	0.0139346	peptidase C39
ABUW_1186	268.07	-0.75142	0.213999	-3.51132	0.000445884	0.00273745	basH, acinetobactin biosynthesis thioesterase BasH
ABUW_2599	1185.43	-0.752645	0.193974	-3.88014	0.000104396	0.000800509	hypothetical protein
ABUW_1552	202428	-0.755633	0.131169	-5.76076	8.37359e-09	1.63501e-07	cyoB, cytochrome o ubiquinol oxidase subunit I
ABUW_0655	40684	-0.756651	0.165333	-4.57654	4.72733e-06	5.25135e-05	typA, translational GTPase TypA
ABUW_0940	5627.54	-0.756796	0.168001	-4.50471	6.64642e-06	7.15245e-05	nitroreductase family protein
ABUW_3365	5963.4	-0.759589	0.147086	-5.16426	2.41388e-07	3.51684e-06	enoyl-ACP reductase
ABUW_3726	2356.64	-0.767887	0.223755	-3.43182	0.000599546	0.00354856	TetR/AcrR family transcriptional regulator
ABUW_1954	264.868	-0.768175	0.270566	-2.83914	0.00452353	0.0196054	hypothetical protein
ABUW_1981	2409.61	-0.771216	0.133178	-5.79088	7.00188e-09	1.38865e-07	hypothetical protein
ABUW_3602	4394.19	-0.772336	0.144223	-5.35514	8.54889e-08	1.34966e-06	tRNA-Thr
ABUW_1799	6160.38	-0.772652	0.140864	-5.48508	4.13285e-08	7.18131e-07	adenosine kinase
ABUW_1014	21334.2	-0.774074	0.156488	-4.94654	7.55446e-07	9.86768e-06	dapD, 2,3,4,5-tetrahydropyridine-2,6-dicarboxylate
ABUW_2327	10019.5	-0.776275	0.135289	-5.73791	9.58528e-09	1.862e-07	YebC/PmpR family DNA-binding transcriptional
ABUW_3714	890.579	-0.776403	0.189055	-4.10676	4.01242e-05	0.000349403	tRNA-Ile
ABUW_0620	852.723	-0.776478	0.246075	-3.15546	0.00160246	0.00816975	metal-dependent hydrolase
ABUW_3391	6643.72	-0.779221	0.153551	-5.07467	3.88162e-07	5.34675e-06	gluconokinase
ABUW_0419	31254.3	-0.779976	0.141877	-5.49755	3.85097e-08	6.72234e-07	rpsN, 30S ribosomal protein S14
ABUW_0786	1106.62	-0.780364	0.218619	-3.56951	0.000357647	0.00228075	hypothetical protein
ABUW_1708	6061.75	-0.780865	0.277694	-2.81197	0.00492394	0.0209572	molybdopterin-dependent oxidoreductase
ABUW_1550	10977.5	-0.780908	0.138681	-5.63097	1.79201e-08	3.31128e-07	cytochrome o ubiquinol oxidase subunit IV
ABUW_0440	9171.22	-0.782201	0.185434	-4.21821	2.46248e-05	0.000228065	TRAP transporter large permease subunit
ABUW_3570	6621.7	-0.783611	0.191823	-4.08508	4.40622e-05	0.000377619	lpxO, lipid A hydroxylase LpxO
ABUW_1676	8893.75	-0.784748	0.204677	-3.83408	0.000126036	0.000945397	hypothetical protein
ABUW_0692	467.661	-0.78623	0.181553	-4.33058	1.4872e-05	0.000144184	tRNA-Asp
ABUW_1800	1849.23	-0.787498	0.191082	-4.12125	3.76817e-05	0.000331179	TonB-dependent siderophore receptor
ABUW_1182	1080.61	-0.787659	0.272073	-2.89502	0.00379131	0.0167383	basG, acinetobactin biosynthesis histidine
ABUW_3355	25133.5	-0.791376	0.135869	-5.82457	5.72603e-09	1.1599e-07	ilvC, ketol-acid reductoisomerase
ABUW_1173	266.952	-0.793097	0.293791	-2.69953	0.00694383	0.0276295	bauD, ferric acinetobactin ABC transporter permease
ABUW_0642	80827.9	-0.793757	0.14679	-5.40742	6.39374e-08	1.06694e-06	glucose/quinate/shikimate family membrane-bound
ABUW_0494	71903.2	-0.795882	0.18249	-4.36124	1.29329e-05	0.000127563	rplM, 50S ribosomal protein L13
ABUW_0016	946.353	-0.796575	0.176933	-4.50214	6.72729e-06	7.21897e-05	tRNA-Ile
ABUW_2590	123.412	-0.798541	0.286123	-2.7909	0.00525616	0.0220491	NAD(P)H-dependent oxidoreductase
ABUW_2471	890.165	-0.80065	0.203904	-3.92661	8.61523e-05	0.000678472	3-oxoadipyl-CoA thiolase
ABUW_0076	1010.62	-0.801531	0.180079	-4.451	8.54729e-06	8.96873e-05	HutD family protein
ABUW_2464	190.255	-0.803651	0.242427	-3.31502	0.000916365	0.00508227	3-oxoacid CoA-transferase subunit B
ABUW_1582	884.033	-0.804679	0.182383	-4.41202	1.02409e-05	0.000103447	kdpB, potassium-transporting ATPase subunit KdpB
ABUW_3351	21421.5	-0.806443	0.168355	-4.79014	1.66662e-06	2.01698e-05	hypothetical protein
ABUW_1076	932.005	-0.806462	0.193932	-4.15848	3.20379e-05	0.000286382	hypothetical protein
ABUW_0521	6637.56	-0.807117	0.181671	-4.44275	8.88174e-06	9.19236e-05	sulfurtransferase
ABUW_2155	759.597	-0.807147	0.206108	-3.91614	8.99766e-05	0.000704435	hypothetical protein
ABUW_2749	16594.4	-0.807152	0.150243	-5.37231	7.77336e-08	1.24769e-06	aspartate kinase
ABUW_2752	750.769	-0.810516	0.198358	-4.08612	4.38644e-05	0.000376776	hypothetical protein
ABUW_2222	3472.42	-0.811809	0.202849	-4.00204	6.27976e-05	0.000514886	ABC transporter permease
ABUW_2033	490.275	-0.812281	0.254568	-3.19083	0.00141866	0.00742251	hypothetical protein
ABUW_3430	36154.9	-0.81238	0.162439	-5.00114	5.69909e-07	7.62832e-06	rpmB, 50S ribosomal protein L28
ABUW_0598	30218.3	-0.816259	0.168125	-4.85506	1.20351e-06	1.49472e-05	aspS, aspartate--tRNA ligase
ABUW_3145	361.68	-0.816625	0.201388	-4.05498	5.01379e-05	0.000421114	5'-methylthioadenosine/S-adenosylhomocysteine
ABUW_1796	3569.61	-0.816675	0.204532	-3.99289	6.52731e-05	0.000532876	hypothetical protein
ABUW_0428	39178	-0.818868	0.149486	-5.47789	4.30427e-08	7.445e-07	rpsM, 30S ribosomal protein S13
ABUW_0493	23750.8	-0.820786	0.185805	-4.41747	9.9864e-06	0.000101654	rpsI, 30S ribosomal protein S9
ABUW_2712	7992.14	-0.821619	0.310424	-2.64676	0.00812666	0.031412	ring-hydroxylating dioxygenase ferredoxin
ABUW_2270	414.744	-0.823355	0.204823	-4.01983	5.82411e-05	0.000478563	hypothetical protein
ABUW_0684	10209.4	-0.826324	0.229115	-3.60659	0.000310253	0.00202627	radical SAM protein
ABUW_2892	9588.9	-0.828433	0.134919	-6.14021	8.24149e-10	1.88065e-08	CitMHS family transporter
ABUW_0654	3333.81	-0.829297	0.180038	-4.60623	4.10028e-06	4.65025e-05	uracil-xanthine permease
ABUW_3508	19412.6	-0.831381	0.199166	-4.17432	2.98876e-05	0.000270389	hypothetical protein
ABUW_2709	660.327	-0.833971	0.170029	-4.90487	9.34909e-07	1.19013e-05	LysR family transcriptional regulator
ABUW_3443	1277.08	-0.837747	0.182711	-4.58509	4.53787e-06	5.08564e-05	zinc-binding alcohol dehydrogenase family
ABUW_2469	605.886	-0.83822	0.342364	-2.44833	0.0143519	0.0499678	SDR family oxidoreductase
ABUW_3707	165.523	-0.844218	0.258389	-3.26724	0.00108603	0.0059449	flavodoxin family protein
ABUW_2364	4077.93	-0.845389	0.229994	-3.6757	0.000237195	0.00160733	alpha/beta fold hydrolase
ABUW_2710	19369	-0.845611	0.270827	-3.12233	0.00179428	0.00895485	benA, benzoate 1,2-dioxygenase large subunit
ABUW_0656	7322.65	-0.847728	0.190603	-4.44762	8.68271e-06	9.05264e-05	mscL, large conductance mechanosensitive channel
ABUW_2055	8556.95	-0.848308	0.300485	-2.82313	0.00475577	0.0203328	type 1 fimbrial protein
ABUW_2785	696.744	-0.850401	0.189972	-4.47644	7.58966e-06	8.05312e-05	tannase/feruloyl esterase family alpha/beta
ABUW_0030	5789.18	-0.851575	0.165479	-5.14613	2.6592e-07	3.84468e-06	pyrimidine permease
ABUW_0371	479.62	-0.852697	0.193947	-4.39654	1.09989e-05	0.000109931	HPP family protein
ABUW_2296	12423.7	-0.853411	0.164678	-5.1823	2.19163e-07	3.21778e-06	methionine adenosyltransferase
ABUW_1041	2062.09	-0.85605	0.172219	-4.9707	6.67123e-07	8.81102e-06	PaaI family thioesterase
ABUW_0870	100110	-0.856576	0.142751	-6.00049	1.96721e-09	4.28263e-08	succinate dehydrogenase flavoprotein subunit
ABUW_3414	589.023	-0.857917	0.194217	-4.4173	9.99405e-06	0.000101654	DUF839 domain-containing protein
ABUW_2719	111159	-0.860732	0.155364	-5.54011	3.02285e-08	5.4012e-07	ahpC, peroxiredoxin
ABUW_1975	8714.6	-0.861619	0.15985	-5.39017	7.03895e-08	1.14436e-06	adeB, multidrug efflux RND transporter permease
ABUW_1974	2955.5	-0.862853	0.160638	-5.37141	7.81228e-08	1.24865e-06	adeA, multidrug efflux RND transporter periplasmic
ABUW_2714	1341.97	-0.864872	0.349795	-2.47251	0.0134167	0.0472329	benE, benzoate/H(+) symporter BenE
ABUW_3672	2901.3	-0.865569	0.131559	-6.57935	4.72523e-11	1.30651e-09	trxB, thioredoxin-disulfide reductase
ABUW_0116	4622.83	-0.866387	0.166388	-5.20704	1.91877e-07	2.83918e-06	type VI secretion system tip protein VgrG
ABUW_3585	3667.46	-0.868318	0.261567	-3.31968	0.000901206	0.00502025	alpha/beta fold hydrolase
ABUW_1143	1680.21	-0.868399	0.195657	-4.43837	9.06438e-06	9.35582e-05	YbdD/YjiX family protein
ABUW_2713	3415.19	-0.86848	0.312503	-2.77911	0.00545085	0.0226899	1,6-dihydroxycyclohexa-2,4-diene-1-carboxylate
ABUW_3790	164.58	-0.872439	0.282218	-3.09137	0.00199236	0.00976335	Lrp/AsnC ligand binding domain-containing
ABUW_2051	378.702	-0.872629	0.309711	-2.81756	0.00483901	0.0206653	hypothetical protein
ABUW_0918	75109.9	-0.872932	0.144832	-6.02719	1.6683e-09	3.67415e-08	groL, chaperonin GroEL
ABUW_1952	1398.41	-0.878102	0.206612	-4.25	2.13768e-05	0.000199447	GH3 auxin-responsive promoter family protein
ABUW_2589	184.005	-0.87851	0.253751	-3.46209	0.000535988	0.0032024	helix-turn-helix transcriptional regulator
ABUW_0643	8561.41	-0.879212	0.171951	-5.11316	3.16812e-07	4.4947e-06	nitrite/sulfite reductase
ABUW_0563	38816.4	-0.880341	0.161608	-5.44737	5.11199e-08	8.72262e-07	carbapenem-hydrolyzing class D beta-lactamase OXA-23
ABUW_3601	1903.91	-0.882013	0.141105	-6.25075	4.08484e-10	9.67086e-09	tRNA-Tyr
ABUW_3150	772.485	-0.882724	0.184734	-4.77837	1.76726e-06	2.11179e-05	LysE family translocator
ABUW_1551	56732.2	-0.88324	0.134824	-6.55105	5.71349e-11	1.53494e-09	cyoC, cytochrome o ubiquinol oxidase subunit III
ABUW_3130	909.34	-0.886799	0.237038	-3.74116	0.000183171	0.00129934	GntR family transcriptional regulator
ABUW_0531	24418.2	-0.887973	0.146929	-6.04356	1.50748e-09	3.3789e-08	secD, protein translocase subunit SecD
ABUW_3098	9617.69	-0.890839	0.138748	-6.42053	1.35797e-10	3.45233e-09	rplY, 50S ribosomal protein L25
ABUW_0998	2099.49	-0.891709	0.240418	-3.70899	0.000208085	0.00144629	amidohydrolase
ABUW_0865	5201.9	-0.8923	0.212504	-4.19897	2.68131e-05	0.000245596	rhodanese-related sulfurtransferase
ABUW_2269	29258.6	-0.894432	0.130825	-6.83687	8.09416e-12	2.45285e-10	fructose-bisphosphate aldolase class II
ABUW_2316	26118.1	-0.896752	0.198046	-4.528	5.9546e-06	6.50029e-05	DMT family transporter
ABUW_0704	4897.32	-0.900935	0.153868	-5.85524	4.76321e-09	9.806e-08	alanine:cation symporter family protein
ABUW_1210	20881	-0.902986	0.157528	-5.73222	9.91218e-09	1.90596e-07	hypothetical protein
ABUW_2011	485.343	-0.905271	0.250246	-3.61753	0.000297429	0.00195601	hypothetical protein
ABUW_0796	235.744	-0.907597	0.297877	-3.04688	0.00231231	0.0110315	DUF4236 domain-containing protein
ABUW_0430	86529.8	-0.908828	0.138398	-6.56675	5.14259e-11	1.40145e-09	rpsD, 30S ribosomal protein S4
ABUW_0263	584.054	-0.909389	0.252399	-3.60298	0.000314587	0.00204752	hypothetical protein
ABUW_3581	12057.5	-0.910257	0.137659	-6.61242	3.781e-11	1.06092e-09	htpG, molecular chaperone HtpG
ABUW_1931	382.595	-0.911069	0.22053	-4.13128	3.60747e-05	0.000317793	MFS transporter
ABUW_2711	4807.4	-0.912045	0.293729	-3.10506	0.00190243	0.00940835	benB, benzoate 1,2-dioxygenase small subunit
ABUW_2902	1965.14	-0.912137	0.190889	-4.77837	1.76724e-06	2.11179e-05	rubredoxin
ABUW_3431	1945.41	-0.913805	0.147992	-6.17469	6.62931e-10	1.53121e-08	rpmG, 50S ribosomal protein L33
ABUW_0871	27819.7	-0.914588	0.151987	-6.01756	1.77066e-09	3.87703e-08	succinate dehydrogenase iron-sulfur subunit
ABUW_0405	43786.7	-0.915329	0.163521	-5.59763	2.17306e-08	3.95749e-07	rpsJ, 30S ribosomal protein S10
ABUW_1137	19004.3	-0.922666	0.137004	-6.73459	1.64396e-11	4.86511e-10	rpmE, 50S ribosomal protein L31
ABUW_1583	233.618	-0.924786	0.270012	-3.42498	0.000614849	0.00361653	kdpC, potassium-transporting ATPase subunit KdpC
ABUW_3785	6455.17	-0.927969	0.194173	-4.77907	1.76106e-06	2.11179e-05	amino acid permease
ABUW_0875	58744.9	-0.928803	0.141432	-6.56712	5.12972e-11	1.40145e-09	sucC, ADP-forming succinate--CoA ligase subunit beta
ABUW_0421	75351.9	-0.932292	0.157043	-5.93653	2.91126e-09	6.19543e-08	rplF, 50S ribosomal protein L6
ABUW_2643	13318.2	-0.935214	0.161705	-5.78344	7.31887e-09	1.44395e-07	type I secretion system permease/ATPase
ABUW_0022	21707	-0.935691	0.204028	-4.5861	4.51613e-06	5.07629e-05	sodium-dependent transporter
ABUW_0353	15093.5	-0.936064	0.155095	-6.03541	1.58559e-09	3.51241e-08	astD, succinylglutamate-semialdehyde dehydrogenase
ABUW_3595	31719.2	-0.93903	0.169162	-5.55108	2.83907e-08	5.09686e-07	nusG, transcription termination/antitermination
ABUW_3678	4977.91	-0.943459	0.147176	-6.41043	1.45114e-10	3.6646e-09	heteromeric transposase endonuclease subunit
ABUW_3107	1934.19	-0.943475	0.146617	-6.43496	1.23505e-10	3.16105e-09	acpP, acyl carrier protein
ABUW_0467	62839.7	-0.945568	0.130982	-7.21907	5.23447e-13	1.92506e-11	malate dehydrogenase
ABUW_0855	2623.35	-0.94682	0.237661	-3.98391	6.77917e-05	0.000548707	helix-turn-helix transcriptional regulator
ABUW_1112	532.045	-0.952531	0.26416	-3.60588	0.000311098	0.00202829	Lrp/AsnC family transcriptional regulator
ABUW_0354	12315.5	-0.958295	0.151765	-6.31432	2.71349e-10	6.50551e-09	astB, N-succinylarginine dihydrolase
ABUW_2903	6953.48	-0.959923	0.21208	-4.52623	6.00463e-06	6.51734e-05	FAD-dependent oxidoreductase
ABUW_1042	307.825	-0.960464	0.259254	-3.70472	0.000211623	0.00146647	GFA family protein
ABUW_0394	4549.09	-0.960522	0.240765	-3.98946	6.6225e-05	0.000538327	adeT2, putative multidrug efflux protein AdeT2
ABUW_3108	13950	-0.961007	0.137525	-6.98785	2.7914e-12	9.11538e-11	fabG, 3-oxoacyl-ACP reductase FabG
ABUW_1950	970.03	-0.961085	0.254444	-3.77719	0.000158605	0.00115984	DHA2 family efflux MFS transporter permease
ABUW_3172	59744.6	-0.963311	0.124727	-7.72333	1.13325e-14	5.11042e-13	nuoG, NADH-quinone oxidoreductase subunit NuoG
ABUW_2121	1729.82	-0.968472	0.223627	-4.33074	1.48606e-05	0.000144184	sulfite exporter TauE/SafE family protein
ABUW_1237	276.749	-0.970378	0.270381	-3.58893	0.00033204	0.00215003	DUF3465 domain-containing protein
ABUW_2022	483.684	-0.971844	0.205418	-4.73106	2.23355e-06	2.62754e-05	hypothetical protein
ABUW_0429	28506.9	-0.975598	0.161237	-6.0507	1.44215e-09	3.25171e-08	rpsK, 30S ribosomal protein S11
ABUW_2621	3081.73	-0.981773	0.210587	-4.66208	3.13022e-06	3.61502e-05	hypothetical protein
ABUW_0407	41611.2	-0.983286	0.162847	-6.03809	1.55953e-09	3.47501e-08	rplD, 50S ribosomal protein L4
ABUW_1820	295.435	-0.983556	0.320171	-3.07197	0.0021265	0.0102924	nuclear transport factor 2 family protein
ABUW_0420	48861.8	-0.983605	0.159595	-6.16311	7.13277e-10	1.63751e-08	rpsH, 30S ribosomal protein S8
ABUW_2970	2475.53	-0.984603	0.295334	-3.33387	0.000856482	0.00482791	betI, transcriptional regulator BetI
ABUW_2971	11082.1	-0.987959	0.264677	-3.73269	0.000189443	0.00133385	betB, betaine-aldehyde dehydrogenase
ABUW_0959	53108.7	-0.989414	0.159532	-6.20199	5.57545e-10	1.29569e-08	FAD-binding protein
ABUW_1504	128.922	-0.997209	0.311793	-3.19831	0.00138238	0.0072527	uraH, hydroxyisourate hydrolase
ABUW_3457	2646.32	-0.998863	0.175948	-5.67703	1.3705e-08	2.5828e-07	infA, translation initiation factor IF-1
ABUW_0075	2913.97	-1.00001	0.22808	-4.38447	1.16266e-05	0.000115292	hutC, histidine utilization repressor
ABUW_2000	544.784	-1.00395	0.189972	-5.28472	1.25899e-07	1.93864e-06	hypothetical protein
ABUW_3682	548.859	-1.01018	0.283868	-3.55863	0.000372795	0.00236541	dihydrodipicolinate synthase family protein
ABUW_1184	1461.12	-1.01212	0.197381	-5.12775	2.93222e-07	4.19141e-06	barA, acinetobactin export ABC transporter
ABUW_0649	874843	-1.01253	0.181153	-5.58935	2.27918e-08	4.13088e-07	OmpA family protein
ABUW_2054	26813.5	-1.01422	0.352503	-2.87721	0.00401212	0.0175902	fimbrial biogenesis outer membrane usher
ABUW_2542	387.915	-1.01779	0.216465	-4.70185	2.57813e-06	3.01418e-05	aldehyde dehydrogenase (NADP(+))
ABUW_2851	1849.14	-1.01857	0.360724	-2.82368	0.00474754	0.0203206	cation transporter
ABUW_2555	136.388	-1.02272	0.290935	-3.51527	0.000439308	0.00270146	soxR, redox-sensitive transcriptional activator SoxR
ABUW_0425	59488	-1.02284	0.157888	-6.47829	9.27661e-11	2.40683e-09	rplO, 50S ribosomal protein L15
ABUW_3798	2821.4	-1.03034	0.140326	-7.34253	2.09594e-13	8.10144e-12	SDR family NAD(P)-dependent oxidoreductase
ABUW_0795	167.343	-1.03053	0.253025	-4.07284	4.64427e-05	0.000393164	hypothetical protein
ABUW_0426	152424	-1.03083	0.161509	-6.38251	1.74204e-10	4.31298e-09	secY, preprotein translocase subunit SecY
ABUW_3589	184534	-1.03482	0.17464	-5.92545	3.11452e-09	6.59095e-08	rpoC, DNA-directed RNA polymerase subunit beta'
ABUW_2788	172.745	-1.0376	0.257485	-4.02974	5.58385e-05	0.000462837	kdgD, 5-dehydro-4-deoxyglucarate dehydratase
ABUW_3593	55895.3	-1.04063	0.158654	-6.5591	5.4135e-11	1.46474e-09	rplA, 50S ribosomal protein L1
ABUW_0422	31623.6	-1.0479	0.156026	-6.71617	1.86564e-11	5.43618e-10	rplR, 50S ribosomal protein L18
ABUW_3502	47454.2	-1.04893	0.277914	-3.77429	0.000160462	0.00117116	electron transfer flavoprotein-ubiquinone
ABUW_3480	121.457	-1.05	0.396629	-2.64731	0.00811357	0.0314088	tRNA-Lys
ABUW_1773	1881.95	-1.05469	0.30771	-3.42754	0.000609071	0.00358812	alpha/beta fold hydrolase
ABUW_2972	7402.04	-1.06732	0.338638	-3.15182	0.00162259	0.0082391	betA, choline dehydrogenase
ABUW_0958	67371	-1.06784	0.192016	-5.56121	2.67912e-08	4.83262e-07	electron transfer flavoprotein subunit beta/FixA
ABUW_1768	2675.91	-1.07026	0.199859	-5.3551	8.55115e-08	1.34966e-06	MarR family transcriptional regulator
ABUW_0781	179.715	-1.07218	0.250103	-4.28695	1.81143e-05	0.000172405	hypothetical protein
ABUW_0913	67702.7	-1.07856	0.152171	-7.08781	1.36248e-12	4.64963e-11	phosphoenolpyruvate carboxykinase (GTP)
ABUW_1170	5764.81	-1.08064	0.280765	-3.8489	0.000118649	0.000897094	basB, acinetobactin non-ribosomal peptide synthetase
ABUW_0848	38666.6	-1.08186	0.156255	-6.92369	4.40035e-12	1.37756e-10	rplU, 50S ribosomal protein L21
ABUW_3301	2955.59	-1.08238	0.25782	-4.19818	2.69066e-05	0.000245596	SDR family oxidoreductase
ABUW_0406	103004	-1.08894	0.164027	-6.63881	3.16222e-11	9.00639e-10	rplC, 50S ribosomal protein L3
ABUW_0431	130043	-1.08931	0.154232	-7.06275	1.63242e-12	5.42423e-11	rpoA, DNA-directed RNA polymerase subunit alpha
ABUW_0423	62458.8	-1.09279	0.16535	-6.60895	3.87066e-11	1.07809e-09	rpsE, 30S ribosomal protein S5
ABUW_0530	10399.3	-1.09532	0.154516	-7.0887	1.35374e-12	4.64963e-11	secF, protein translocase subunit SecF
ABUW_1079	12246.3	-1.10156	0.271556	-4.05649	4.98154e-05	0.000419335	LysR family transcriptional regulator
ABUW_3737	17003.4	-1.10292	0.173138	-6.37017	1.88816e-10	4.61443e-09	atpE, F0F1 ATP synthase subunit C
ABUW_2359	15408.1	-1.10335	0.139464	-7.91141	2.5448e-15	1.25815e-13	type II asparaginase
ABUW_3285	21820.4	-1.10523	0.189389	-5.8358	5.35345e-09	1.09616e-07	rpmI, 50S ribosomal protein L35
ABUW_3167	29537.2	-1.1072	0.146459	-7.55976	4.03809e-14	1.71868e-12	nuoL, NADH-quinone oxidoreductase subunit L
ABUW_0917	6619.32	-1.10828	0.156762	-7.0698	1.55159e-12	5.20125e-11	co-chaperone GroES
ABUW_1114	26054.2	-1.11616	0.18426	-6.05751	1.38241e-09	3.13567e-08	amino acid permease
ABUW_1844	3970.98	-1.12041	0.177678	-6.30582	2.86677e-10	6.82976e-09	hypothetical protein
ABUW_0695	65.606	-1.12183	0.370997	-3.02383	0.00249596	0.0116581	tRNA-Asp
ABUW_3284	24736.3	-1.12488	0.193216	-5.82187	5.81931e-09	1.17253e-07	rplT, 50S ribosomal protein L20
ABUW_2627	360.208	-1.12774	0.209611	-5.38014	7.44295e-08	1.19974e-06	DUF2147 domain-containing protein
ABUW_0782	401.897	-1.13346	0.195192	-5.80692	6.36326e-09	1.27535e-07	hypothetical protein
ABUW_2783	117.884	-1.14427	0.418891	-2.73167	0.00630136	0.0255289	DUF3237 domain-containing protein
ABUW_3594	56411.2	-1.14595	0.159084	-7.20346	5.87044e-13	2.11783e-11	rplK, 50S ribosomal protein L11
ABUW_0427	13953.7	-1.1522	0.152082	-7.57616	3.55945e-14	1.53218e-12	rpmJ, 50S ribosomal protein L36
ABUW_3169	6211.77	-1.15416	0.161268	-7.1568	8.25816e-13	2.92354e-11	nuoJ, NADH-quinone oxidoreductase subunit J
ABUW_2237	1387.67	-1.15547	0.262981	-4.39373	1.11421e-05	0.00011107	NAD(P)/FAD-dependent oxidoreductase
ABUW_2554	4554.44	-1.15563	0.165989	-6.9621	3.35244e-12	1.08539e-10	DUF333 domain-containing protein
ABUW_0727	2749.29	-1.15876	0.239077	-4.84679	1.25472e-06	1.54817e-05	fatty acid desaturase family protein
ABUW_2466	625.46	-1.17072	0.301809	-3.87902	0.00010488	0.000802598	MFS transporter
ABUW_0038	67.0789	-1.17469	0.387351	-3.03263	0.00242431	0.0114078	hypothetical protein
ABUW_1174	396.296	-1.17782	0.241032	-4.88655	1.02618e-06	1.29573e-05	bauC, ferric acinetobactin ABC transporter permease
ABUW_0876	42512	-1.17788	0.143173	-8.22698	1.91995e-16	1.06952e-14	sucD, succinate--CoA ligase subunit alpha
ABUW_2467	843.554	-1.1784	0.283995	-4.14938	3.33383e-05	0.000296473	acyl-CoA dehydrogenase family protein
ABUW_0849	4677.79	-1.18144	0.173002	-6.82902	8.54965e-12	2.57032e-10	rpmA, 50S ribosomal protein L27
ABUW_3060	321069	-1.19636	0.143457	-8.33949	7.46117e-17	4.41608e-15	tuf, elongation factor Tu
ABUW_1949	1341.55	-1.19817	0.319677	-3.74806	0.000178211	0.00126892	HlyD family secretion protein
ABUW_3171	19596.8	-1.19913	0.140091	-8.55966	1.13197e-17	7.14651e-16	nuoH, NADH-quinone oxidoreductase subunit NuoH
ABUW_1185	1504.71	-1.20231	0.180334	-6.66713	2.6086e-11	7.48589e-10	barB, acinetobactin export ABC transporter
ABUW_2759	320.829	-1.20632	0.444928	-2.71127	0.00670258	0.0268387	metal-dependent hydrolase
ABUW_1141	14540.8	-1.20651	0.158534	-7.61037	2.73317e-14	1.20387e-12	efp, elongation factor P
ABUW_3571	15963.6	-1.20719	0.316699	-3.81177	0.000137976	0.00103087	hypothetical protein
ABUW_1951	676.09	-1.20895	0.237835	-5.08312	3.71278e-07	5.13285e-06	hypothetical protein
ABUW_0198	315.831	-1.21793	0.294496	-4.13564	3.53966e-05	0.000312546	AzlD domain-containing protein
ABUW_0128	1052.95	-1.21875	0.180607	-6.74805	1.49849e-11	4.4695e-10	ion channel protein Tsx
ABUW_2888	151795	-1.22084	0.146562	-8.32983	8.09552e-17	4.71782e-15	isocitrate lyase
ABUW_2798	4667.14	-1.22284	0.331745	-3.68607	0.000227745	0.00155721	amino acid permease
ABUW_0409	84992	-1.22453	0.155756	-7.86183	3.7857e-15	1.81522e-13	rplB, 50S ribosomal protein L2
ABUW_3313	1326.75	-1.23187	0.208708	-5.90235	3.58362e-09	7.41789e-08	NAD(P) transhydrogenase subunit alpha
ABUW_1224	56322	-1.23426	0.137207	-8.99566	2.34815e-19	1.85308e-17	adenosylhomocysteinase
ABUW_3166	26886.9	-1.23554	0.165708	-7.45617	8.90758e-14	3.58956e-12	nuoM, NADH-quinone oxidoreductase subunit M
ABUW_1675	36961.9	-1.24017	0.318058	-3.89919	9.6513e-05	0.000747631	3-oxoacyl-ACP reductase
ABUW_0519	6119.37	-1.24074	0.269174	-4.60943	4.0377e-06	4.59304e-05	DUF4442 domain-containing protein
ABUW_0410	26944.7	-1.24535	0.173088	-7.19486	6.25237e-13	2.23434e-11	rpsS, 30S ribosomal protein S19
ABUW_3738	60052.3	-1.24545	0.182133	-6.83816	8.02144e-12	2.45042e-10	atpB, F0F1 ATP synthase subunit A
ABUW_2465	264.104	-1.24647	0.233017	-5.34925	8.83187e-08	1.38818e-06	3-oxoacid CoA-transferase subunit A
ABUW_2271	8277	-1.24676	0.157355	-7.92323	2.31426e-15	1.16885e-13	phosphoglycerate kinase
ABUW_3312	9867.04	-1.25022	0.192974	-6.47868	9.25299e-11	2.40683e-09	NAD(P)(+) transhydrogenase (Re/Si-specific)
ABUW_1235	88731.6	-1.25235	0.180791	-6.92708	4.29613e-12	1.35632e-10	rpsB, 30S ribosomal protein S2
ABUW_1115	2918.9	-1.25267	0.252958	-4.95207	7.34279e-07	9.62439e-06	substrate-binding domain-containing protein
ABUW_1113	75873.4	-1.25869	0.176288	-7.13994	9.33685e-13	3.27482e-11	alpha-keto acid decarboxylase family protein
ABUW_3567	1173.5	-1.26594	0.235834	-5.36794	7.96413e-08	1.26757e-06	thioesterase family protein
ABUW_3168	5203.2	-1.2682	0.179014	-7.08435	1.39695e-12	4.72467e-11	nuoK, NADH-quinone oxidoreductase subunit NuoK
ABUW_2642	7618.81	-1.26973	0.168697	-7.5267	5.20394e-14	2.19028e-12	HlyD family type I secretion periplasmic adaptor
ABUW_2828	5230.28	-1.27732	0.143467	-8.90322	5.42506e-19	4.1939e-17	TonB-dependent receptor
ABUW_3599	1676.63	-1.28736	0.186199	-6.91391	4.71484e-12	1.46392e-10	tRNA-Thr
ABUW_1192	97440.1	-1.29082	0.198581	-6.50021	8.02071e-11	2.10989e-09	DUF3015 family protein
ABUW_3736	25043.9	-1.2925	0.157262	-8.21875	2.05641e-16	1.12894e-14	F0F1 ATP synthase subunit B
ABUW_3314	10677	-1.30038	0.199943	-6.50376	7.83364e-11	2.07509e-09	Re/Si-specific NAD(P)(+) transhydrogenase
ABUW_0432	24310.2	-1.30136	0.152833	-8.51495	1.66662e-17	1.03494e-15	rplQ, 50S ribosomal protein L17
ABUW_0424	15312.2	-1.3046	0.18925	-6.89354	5.44201e-12	1.67596e-10	rpmD, 50S ribosomal protein L30
ABUW_0118	168.263	-1.30507	0.396926	-3.28793	0.00100925	0.00556486	hypothetical protein
ABUW_2933	8090.87	-1.3185	0.175801	-7.5	6.3819e-14	2.59942e-12	galactose mutarotase
ABUW_1697	4935.3	-1.3284	0.153846	-8.63463	5.89156e-18	3.9153e-16	accB, acetyl-CoA carboxylase biotin carboxyl carrier
ABUW_2056	9752.13	-1.32932	0.326408	-4.07256	4.64988e-05	0.000393164	DUF4882 family protein
ABUW_3165	27386	-1.33088	0.169878	-7.8343	4.71448e-15	2.17786e-13	nuoN, NADH-quinone oxidoreductase subunit NuoN
ABUW_2799	4836.92	-1.3314	0.329711	-4.03807	5.38923e-05	0.000448668	astA, arginine N-succinyltransferase
ABUW_1953	421.687	-1.33603	0.326811	-4.08807	4.34968e-05	0.000375025	TolC family protein
ABUW_3390	27840.9	-1.33853	0.19885	-6.73134	1.68111e-11	4.93646e-10	NADP-dependent glyceraldehyde-3-phosphate
ABUW_3663	117.225	-1.34236	0.326626	-4.10978	3.9604e-05	0.000345668	signal peptidase II
ABUW_2445	456.035	-1.34675	0.261298	-5.15408	2.54883e-07	3.69922e-06	hypothetical protein
ABUW_2313	647.909	-1.35556	0.178238	-7.60532	2.84192e-14	1.23738e-12	fimbrial protein
ABUW_2318	3424.35	-1.35689	0.251103	-5.40374	6.52642e-08	1.0843e-06	cytosine permease
ABUW_1236	25781.4	-1.36448	0.145031	-9.40819	5.04774e-21	5.1678e-19	elongation factor Ts
ABUW_2784	59.118	-1.36495	0.452828	-3.01428	0.00257594	0.01196	PaaI family thioesterase
ABUW_3208	140.859	-1.37041	0.395024	-3.46918	0.000522045	0.0031389	substrate-binding domain-containing protein
ABUW_3598	170709	-1.37642	0.143018	-9.62411	6.32499e-22	7.48721e-20	tuf, elongation factor Tu
ABUW_3735	26766	-1.3877	0.169563	-8.18401	2.74559e-16	1.46483e-14	F0F1 ATP synthase subunit delta
ABUW_2418	97.9836	-1.38964	0.321632	-4.32058	1.55621e-05	0.000149618	LysE family translocator
ABUW_2800	5821.51	-1.3945	0.288006	-4.84191	1.28595e-06	1.57643e-05	aspartate aminotransferase family protein
ABUW_0408	31438.7	-1.39683	0.186202	-7.50167	6.30096e-14	2.59435e-12	rplW, 50S ribosomal protein L23
ABUW_0237	12196.7	-1.39873	0.218527	-6.40071	1.54657e-10	3.87974e-09	aqpZ, aquaporin Z
ABUW_0212	383.084	-1.407	0.276694	-5.08504	3.67544e-07	5.09984e-06	tRNA-Thr
ABUW_3804	160.868	-1.41145	0.36055	-3.91472	9.05106e-05	0.000706915	zinc ribbon-containing protein
ABUW_3170	11133	-1.4178	0.157382	-9.00862	2.08665e-19	1.71831e-17	nuoI, NADH-quinone oxidoreductase subunit NuoI
ABUW_3734	94574.5	-1.43777	0.18419	-7.80588	5.90901e-15	2.69678e-13	F0F1 ATP synthase subunit alpha
ABUW_1819	1696.65	-1.442	0.281129	-5.12934	2.90763e-07	4.17201e-06	NADPH-dependent 2,4-dienoyl-CoA reductase
ABUW_2309	55.6181	-1.44247	0.434948	-3.31642	0.000911782	0.00507171	hypothetical protein
ABUW_0199	1151.49	-1.44605	0.335664	-4.30802	1.64719e-05	0.000157168	AzlC family ABC transporter permease
ABUW_1223	9698.69	-1.45306	0.145284	-10.0015	1.50154e-23	2.03137e-21	metF, methylenetetrahydrofolate reductase [NAD(P)H]
ABUW_1546	42107	-1.45443	0.172388	-8.43692	3.25813e-17	1.99062e-15	rplI, 50S ribosomal protein L9
ABUW_2558	1524.31	-1.46681	0.194959	-7.52372	5.32384e-14	2.21612e-12	GNAT family N-acetyltransferase
ABUW_2151	3732.24	-1.50543	0.289438	-5.20123	1.97974e-07	2.918e-06	alpha/beta fold hydrolase
ABUW_3592	86646.3	-1.52518	0.210511	-7.24514	4.32002e-13	1.60434e-11	rplJ, 50S ribosomal protein L10
ABUW_1696	18609.6	-1.52778	0.125921	-12.1329	7.07346e-34	2.67943e-31	accC, acetyl-CoA carboxylase biotin carboxylase
ABUW_1769	403.747	-1.53428	0.216268	-7.09433	1.29976e-12	4.51697e-11	PEGA domain-containing protein
ABUW_3681	530.498	-1.53429	0.346406	-4.42918	9.45934e-06	9.71057e-05	aldolase
ABUW_1548	41129.8	-1.54552	0.186844	-8.2717	1.32065e-16	7.57974e-15	rpsF, 30S ribosomal protein S6
ABUW_0412	61151.6	-1.55904	0.177904	-8.76335	1.89529e-18	1.40772e-16	rpsC, 30S ribosomal protein S3
ABUW_0411	30016.3	-1.56311	0.196638	-7.94919	1.87731e-15	9.60978e-14	rplV, 50S ribosomal protein L22
ABUW_0941	3057.51	-1.5706	0.274705	-5.7174	1.08165e-08	2.05894e-07	SDR family oxidoreductase
ABUW_3278	34121.1	-1.59321	0.145269	-10.9673	5.48969e-28	8.66456e-26	hypothetical protein
ABUW_1547	19045	-1.62041	0.188555	-8.59385	8.41052e-18	5.49294e-16	rpsR, 30S ribosomal protein S18
ABUW_2556	99.3719	-1.62142	0.450342	-3.60041	0.000317713	0.00206431	hypothetical protein
ABUW_1175	868.147	-1.62841	0.169723	-9.5945	8.43263e-22	9.67963e-20	bauE, ferric acinetobactin ABC transporter ATP-binding
ABUW_2145	170.565	-1.64799	0.422623	-3.89944	9.64169e-05	0.000747631	hypothetical protein
ABUW_3732	89678	-1.64899	0.205645	-8.01863	1.06927e-15	5.62556e-14	atpD, F0F1 ATP synthase subunit beta
ABUW_0413	68670.3	-1.66689	0.194162	-8.58507	9.07807e-18	5.82843e-16	rplP, 50S ribosomal protein L16
ABUW_3731	24975.9	-1.67758	0.213351	-7.863	3.7504e-15	1.81522e-13	F0F1 ATP synthase subunit epsilon
ABUW_3591	48300.2	-1.67842	0.241257	-6.95697	3.4768e-12	1.11611e-10	rplL, 50S ribosomal protein L7/L12
ABUW_0415	56738	-1.72284	0.197312	-8.73155	2.51203e-18	1.79539e-16	rpsQ, 30S ribosomal protein S17
ABUW_3207	491.953	-1.74136	0.330358	-5.27112	1.35595e-07	2.0711e-06	MFS transporter
ABUW_1910	1317.41	-1.75217	0.296112	-5.91726	3.27351e-09	6.81322e-08	amidohydrolase
ABUW_3733	55861	-1.75334	0.198704	-8.82389	1.10547e-18	8.37502e-17	atpG, F0F1 ATP synthase subunit gamma
ABUW_3479	10001.9	-1.76639	0.66689	-2.64869	0.00808041	0.0313292	long-chain-acyl-CoA synthetase
ABUW_0414	21247.6	-1.76996	0.196632	-9.00135	2.22956e-19	1.79693e-17	rpmC, 50S ribosomal protein L29
ABUW_1599	3873.78	-1.77103	0.134735	-13.1445	1.82939e-39	7.69971e-37	LysR family transcriptional regulator
ABUW_2606	2654.96	-1.8336	0.335016	-5.47318	4.42033e-08	7.611e-07	LamB/YcsF family protein
ABUW_2605	1570.82	-1.8473	0.386454	-4.78014	1.7517e-06	2.11179e-05	putative hydro-lyase
ABUW_2122	9249.06	-1.87114	0.216252	-8.65261	5.0334e-18	3.40474e-16	TIGR01244 family phosphatase
ABUW_2310	1096.06	-1.9747	0.268345	-7.35882	1.85543e-13	7.24576e-12	type 1 fimbrial protein
ABUW_2311	408.588	-1.98902	0.343425	-5.7917	6.96795e-09	1.38865e-07	fimbria/pilus periplasmic chaperone
ABUW_2604	1573.82	-2.00281	0.312983	-6.3991	1.56291e-10	3.89493e-09	5-oxoprolinase/urea amidolyase family protein
ABUW_0187	25905.2	-2.085	0.223501	-9.32883	1.07049e-20	1.02926e-18	omp33-36, porin Omp33-36
ABUW_0400	2939.87	-2.08552	0.223595	-9.32722	1.08687e-20	1.02926e-18	Rrf2 family transcriptional regulator
ABUW_1176	2218.62	-2.10053	0.188703	-11.1314	8.82366e-29	1.51927e-26	bauB, siderophore-binding periplasmic lipoprotein
ABUW_2123	2638.81	-2.1079	0.322165	-6.54293	6.03239e-11	1.6092e-09	MBL fold metallo-hydrolase
ABUW_0081	1394.77	-2.10919	0.367652	-5.73694	9.64037e-09	1.86315e-07	hutG, formimidoylglutamase
ABUW_1177	7379.26	-2.11584	0.222593	-9.50538	1.99314e-21	2.22059e-19	bauA, TonB-dependent ferric acinetobactin receptor
ABUW_2358	46392.2	-2.1314	0.20466	-10.4144	2.13211e-25	3.10632e-23	dicarboxylate/amino acid:cation symporter
ABUW_0078	34077.7	-2.29841	0.775717	-2.96295	0.00304706	0.0138179	hutH, histidine ammonia-lyase
ABUW_0077	71644.9	-2.37894	0.773088	-3.0772	0.00208956	0.0101478	hutU, urocanate hydratase
ABUW_2052	288738	-2.39485	0.76201	-3.14281	0.00167332	0.00842892	type 1 fimbrial protein
ABUW_0080	5915.81	-2.51439	0.674796	-3.72615	0.000194428	0.00136388	imidazolonepropionase
ABUW_3196	13264.2	-2.51805	0.146938	-17.1369	7.878e-66	4.97364e-63	flavin reductase
ABUW_2603	4799.43	-2.56657	0.321176	-7.99115	1.33684e-15	6.93692e-14	ATP-grasp domain-containing protein
ABUW_0079	16009.2	-2.71821	0.737918	-3.68362	0.000229943	0.00156659	amino acid permease
ABUW_2822	3928.27	-2.78131	0.354809	-7.8389	4.54494e-15	2.12546e-13	NADPH-dependent 2,4-dienoyl-CoA reductase
ABUW_0401	33227.7	-3.24408	0.208625	-15.5498	1.59549e-54	8.63389e-52	flavohemoprotein
ABUW_2387	2069.04	-4.31257	0.176399	-24.4478	5.30557e-132	4.0195e-129	hypothetical protein
ABUW_0615	6765.05	-4.35664	0.158894	-27.4186	1.6471e-165	1.5598e-162	TonB-dependent receptor
ABUW_2557	5682.81	-4.41677	0.144109	-30.6487	2.7511e-206	3.47373e-203	epoxyqueuosine reductase QueH
ABUW_2687	258.756	-5.00825	0.418595	-11.9644	5.45772e-33	1.87944e-30	hypothetical protein
ABUW_3197	43984.4	-6.62291	0.153905	-43.0325	0	0	methionine synthase
ABUW_3198	37502.4	-8.33111	0.249677	-33.3676	4.04743e-244	7.66584e-241	DUF1852 domain-containing protein
ABUW_1056	6033.51	0.308189	0.125971	2.44652	0.0144243	0.0501279	DUF1615 domain-containing protein
ABUW_0981	11293.1	-0.312925	0.127935	-2.44597	0.0144464	0.0501587	purM, phosphoribosylformylglycinamidine cyclo-ligase
ABUW_1315	3059.4	-0.641601	0.262791	-2.44149	0.0146268	0.0507382	hypothetical protein
ABUW_2163	9961.37	0.351868	0.144302	2.43842	0.0147514	0.0511239	DUF2797 domain-containing protein
ABUW_2982	57.9504	0.940631	0.385918	2.43738	0.014794	0.0512246	energy transducer TonB
ABUW_0724	86974.1	-0.400511	0.164437	-2.43565	0.0148652	0.0513771	outer membrane protein transport protein
ABUW_2354	3978.18	0.344471	0.141413	2.43592	0.0148538	0.0513771	AraC family transcriptional regulator
ABUW_1080	15036.9	-0.394349	0.162096	-2.43281	0.0149822	0.0516401	L-cystine transporter
ABUW_3333	226.167	0.626345	0.257445	2.43293	0.0149772	0.0516401	hypothetical protein
ABUW_3625	2407.34	0.384779	0.158153	2.43296	0.0149762	0.0516401	NUDIX domain-containing protein
ABUW_2598	1407.33	-0.734055	0.301814	-2.43214	0.0150097	0.0516881	hypothetical protein
ABUW_0715	15446.1	-0.343584	0.141345	-2.43081	0.0150652	0.0518044	rod shape-determining protein
ABUW_2468	564.618	-0.872545	0.358973	-2.43067	0.0150709	0.0518044	enoyl-CoA hydratase
ABUW_1786	7502.61	0.400753	0.164922	2.42996	0.0151004	0.0518588	hypothetical protein
ABUW_1576	5706.31	0.422142	0.173835	2.42841	0.0151652	0.0520341	HesA/MoeB/ThiF family protein
ABUW_1005	2506.11	0.385394	0.158765	2.42745	0.0152052	0.0521244	NIF3 1
ABUW_3649	1034.61	0.402041	0.166053	2.42116	0.015471	0.0529875	hypothetical protein
ABUW_1117	3013.63	-0.409125	0.169088	-2.4196	0.0155374	0.0531669	pstA, phosphate ABC transporter permease PstA
ABUW_2727	1623.79	-0.499318	0.206417	-2.41897	0.0155644	0.0532112	trmB, tRNA (guanosine(46)-N7)-methyltransferase TrmB
ABUW_3655	11492	-0.324284	0.134162	-2.41711	0.0156444	0.0534363	glnK, P-II family nitrogen regulator
ABUW_1476	1769.72	-1.96126	0.813119	-2.41202	0.0158646	0.0540423	alpha/beta fold hydrolase
ABUW_2106	2473.83	0.379658	0.15739	2.41221	0.015856	0.0540423	MFS transporter
ABUW_2199	1203.41	0.369588	0.153207	2.41234	0.0158504	0.0540423	phasin family protein
ABUW_3377	14200.1	0.304882	0.126549	2.4092	0.0159877	0.0544127	ispG, flavodoxin-dependent
ABUW_2607	4251.04	-2.10078	0.872764	-2.40704	0.0160825	0.0546864	divalent metal cation transporter
ABUW_2285	11680.3	-0.437441	0.181888	-2.40501	0.016172	0.0549413	putP, sodium/proline symporter PutP
ABUW_2156	3054.15	0.582187	0.242182	2.40392	0.0162203	0.0550558	hypothetical protein
ABUW_3491	1535.73	-0.359797	0.149866	-2.40079	0.0163595	0.0554789	HopJ type III effector protein
ABUW_2923	7966.72	0.415428	0.173217	2.3983	0.0164712	0.0558075	hypothetical protein
ABUW_1584	3392.91	0.337536	0.140914	2.39533	0.0166054	0.0562121	sensor histidine kinase KdpD
ABUW_2305	1782.89	0.37657	0.157482	2.39119	0.016794	0.0567996	bifunctional ADP-dependent NAD(P)H-hydrate
ABUW_1227	19033.6	0.379734	0.158996	2.38833	0.0169254	0.0571929	acyl-CoA dehydrogenase
ABUW_1074	7753.64	-0.339608	0.142506	-2.38311	0.0171669	0.0579574	icd, NADP-dependent isocitrate dehydrogenase
ABUW_3787	7505.37	0.667687	0.280398	2.38121	0.0172559	0.0582058	RidA family protein
ABUW_1055	2370.64	0.412978	0.173488	2.38044	0.0172921	0.0582761	HAD-IB family hydrolase
ABUW_3424	4764.05	-0.385961	0.162184	-2.37977	0.0173235	0.0583303	biopolymer transporter ExbD
ABUW_3309	6878.32	0.364815	0.153694	2.37364	0.0176135	0.059254	TIM barrel protein
ABUW_0780	32.3535	-1.2267	0.517087	-2.37233	0.0176763	0.0594044	hypothetical protein
ABUW_2198	4566.82	-0.358394	0.15109	-2.37205	0.0176896	0.0594044	HU family DNA-binding protein
ABUW_2333	59876.7	0.412319	0.173962	2.37017	0.0177801	0.0596556	amino acid ABC transporter substrate-binding
ABUW_0215	557.551	-0.57304	0.241866	-2.36924	0.0178247	0.0597522	DMT family transporter
ABUW_0829	2448.37	0.353945	0.149485	2.36777	0.0178956	0.0599049	two-component system sensor histidine kinase
ABUW_2043	86.4093	-0.79471	0.335655	-2.36764	0.0179019	0.0599049	hypothetical protein
ABUW_2294	3080.47	0.420019	0.17758	2.36524	0.0180186	0.0601892	OsmC family protein
ABUW_2736	1708.35	0.437455	0.184941	2.36538	0.0180117	0.0601892	CinA family protein
ABUW_0049	730.068	-0.38293	0.161928	-2.36482	0.018039	0.0602041	M23 family metallopeptidase
ABUW_0678	2668.43	-0.388069	0.164592	-2.35777	0.0183851	0.0613054	pilG, twitching motility response regulator PilG
ABUW_0010	1379.22	-0.363941	0.154513	-2.35541	0.0185024	0.0616421	hypothetical protein
ABUW_1982	1490.82	-0.390459	0.165889	-2.35373	0.018586	0.0618662	outer membrane protein transport protein
ABUW_1727	1717.49	0.349706	0.148701	2.35174	0.0186858	0.0621439	hypothetical protein
ABUW_2312	527.997	-0.527119	0.224718	-2.34569	0.0189919	0.0630992	fimbrial biogenesis outer membrane usher
ABUW_2901	2066.07	0.535812	0.228452	2.34541	0.0190064	0.0630992	SRPBCC domain-containing protein
ABUW_3586	3562.85	0.302112	0.128839	2.34487	0.0190336	0.0631065	DUF4442 domain-containing protein
ABUW_3644	5282.26	0.346446	0.147768	2.34452	0.0190517	0.0631065	lptG, LPS export ABC transporter permease LptG
ABUW_3694	37764	0.352863	0.150514	2.34438	0.0190586	0.0631065	TerC family protein
ABUW_1044	132.738	-0.631209	0.270216	-2.33594	0.0194942	0.0644926	hypothetical protein
ABUW_2367	352.751	-0.469327	0.200996	-2.33501	0.0195431	0.0645979	chromate transporter
ABUW_0856	379.42	-0.757178	0.324464	-2.33363	0.0196151	0.0646666	flavodoxin family protein
ABUW_1000	4527.85	0.32439	0.138975	2.33415	0.0195878	0.0646666	ruvA, Holliday junction branch migration protein RuvA
ABUW_3621	1028.93	0.402735	0.172563	2.33385	0.0196038	0.0646666	EamA family transporter
ABUW_0218	1469.97	-0.343733	0.147471	-2.33085	0.0197612	0.0650918	aldo/keto reductase
ABUW_2498	2609.22	0.392084	0.168297	2.32972	0.019821	0.0652319	flavin reductase family protein
ABUW_3400	57755.2	0.321888	0.138285	2.32772	0.0199267	0.0655229	clpX, ATP-dependent Clp protease ATP-binding subunit
ABUW_1829	2870.26	0.362262	0.155761	2.32576	0.0200315	0.0658104	ftsB, cell division protein FtsB
ABUW_3781	11686.5	-0.47849	0.206025	-2.32248	0.0202069	0.0663291	AMP-binding protein
ABUW_2844	1808.73	0.406631	0.175145	2.32169	0.0202497	0.0664121	alpha/beta hydrolase
ABUW_1106	172.316	-0.603879	0.26035	-2.31949	0.0203687	0.0667445	DUF4442 domain-containing protein
ABUW_2857	9404.48	0.287237	0.123977	2.31686	0.0205114	0.0671541	UPF0149 family protein
ABUW_1661	71019.8	0.390787	0.168806	2.31501	0.0206126	0.0674272	universal stress protein
ABUW_1001	13667.8	0.324442	0.140222	2.31377	0.0206801	0.067546	deoxyguanosinetriphosphate triphosphohydrolase
ABUW_2124	1986.54	0.368501	0.159276	2.3136	0.0206894	0.067546	sigma-54-dependent Fis family transcriptional
ABUW_2272	3873.82	0.354035	0.153039	2.31337	0.0207024	0.067546	DUF2237 domain-containing protein
ABUW_2564	1020.48	-0.371873	0.161046	-2.30911	0.0209375	0.0682542	M15 family metallopeptidase
ABUW_0390	2778.24	0.402444	0.174387	2.30777	0.0210122	0.0683212	NUDIX domain-containing protein
ABUW_2739	408.467	0.442701	0.191804	2.30809	0.020994	0.0683212	GNAT family N-acetyltransferase
ABUW_3886	7008.91	-0.360418	0.156167	-2.30789	0.0210051	0.0683212	purE, 5-(carboxyamino)imidazole ribonucleotide mutase
ABUW_0347	9138.44	-0.519261	0.225128	-2.30652	0.0210818	0.0683886	amino acid permease
ABUW_2775	1328.89	0.354511	0.153668	2.307	0.0210549	0.0683886	GntR family transcriptional regulator
ABUW_3648	3237.53	0.391417	0.169707	2.30642	0.0210871	0.0683886	hypothetical protein
ABUW_1046	2729.55	0.309432	0.134236	2.30513	0.0211592	0.0685637	hypothetical protein
ABUW_1358	34397.1	0.325318	0.141157	2.30465	0.0211864	0.0685654	mrcB, penicillin-binding protein 1B
ABUW_2114	191.677	0.543291	0.235788	2.30415	0.021214	0.0685654	GntR family transcriptional regulator
ABUW_3661	141.722	-0.774365	0.336059	-2.30425	0.0212086	0.0685654	ISL3-like element ISPpu12 family transposase
ABUW_0712	13531.7	-0.296168	0.128586	-2.30328	0.0212633	0.0686661	gatB, Asp-tRNA(Asn)/Glu-tRNA(Gln) amidotransferase
ABUW_2777	480.489	-0.446479	0.194041	-2.30095	0.0213944	0.0689719	mhpT, 3-(3-hydroxy-phenyl)propionate transporter MhpT
ABUW_3423	14221.9	0.444064	0.192985	2.30102	0.0213902	0.0689719	msrA, peptide-methionine (S)-S-oxide reductase MsrA
ABUW_0652	6091.34	-0.344341	0.149682	-2.30048	0.0214209	0.0689986	amino acid permease
ABUW_1052	1286.87	0.485388	0.21125	2.29769	0.0215793	0.0694497	hypothetical protein
ABUW_1517	218.794	0.527304	0.229541	2.29722	0.0216065	0.0694783	nuclear transport factor 2 family protein
ABUW_1533	6636.23	0.358484	0.156228	2.29462	0.021755	0.0698965	fis, DNA-binding transcriptional regulator Fis
ABUW_3626	1699.39	0.35795	0.156188	2.29179	0.021918	0.0703604	cpdA, 3',5'-cyclic-AMP phosphodiesterase
ABUW_3445	4920.48	-0.340653	0.148691	-2.29101	0.0219626	0.0704441	ATP-binding cassette domain-containing protein
ABUW_0851	5260.38	0.334099	0.145896	2.28998	0.0220223	0.0704529	DUF3298 domain-containing protein
ABUW_2346	522.744	-0.494609	0.216017	-2.28968	0.0220398	0.0704529	hypothetical protein
ABUW_2353	141.738	0.619073	0.270269	2.29059	0.0219874	0.0704529	LysE family translocator
ABUW_2637	10366.7	0.375515	0.163998	2.28976	0.0220353	0.0704529	hypothetical protein
ABUW_3291	5990.98	0.323745	0.141499	2.28797	0.0221392	0.0707111	acyl-CoA synthetase
ABUW_0801	1107.54	0.583891	0.255252	2.28751	0.0221662	0.0707378	KilA-N domain-containing protein
ABUW_2192	15066	0.419923	0.183908	2.28334	0.0224105	0.071457	AarF/ABC1/UbiB kinase family protein
ABUW_1447	4243.88	0.310389	0.136035	2.28169	0.0225075	0.071706	M48 family metalloprotease
ABUW_2350	14371.8	0.308375	0.135206	2.28078	0.0225616	0.071818	purT, formate-dependent phosphoribosylglycinamide
ABUW_2231	335.735	0.66165	0.29062	2.27669	0.022805	0.0725316	biopolymer transporter ExbD
ABUW_0999	6576.83	0.34875	0.153234	2.27593	0.02285	0.0726141	ruvB, Holliday junction branch migration DNA helicase
ABUW_1289	308.599	0.599887	0.263757	2.27439	0.0229423	0.0728462	hypothetical protein
ABUW_3717	804.633	0.356901	0.156949	2.27399	0.0229666	0.0728621	DUF2236 domain-containing protein
ABUW_3618	800.104	-0.416073	0.183049	-2.27301	0.0230255	0.0729879	oxidative damage protection protein
ABUW_1385	1141.26	-0.4018	0.176877	-2.27163	0.0231086	0.07319	IS256-like element ISAba26 family transposase
ABUW_1350	5066.8	0.318466	0.14052	2.26634	0.0234308	0.0741485	MgtC/SapB family protein
ABUW_0438	7401.12	-0.36603	0.161881	-2.26111	0.0237525	0.0750451	hypothetical protein
ABUW_1635	1369.89	-0.556447	0.246097	-2.26109	0.0237537	0.0750451	glutathione S-transferase family protein
ABUW_0181	68902.2	0.732678	0.325177	2.25317	0.0242487	0.076545	hypothetical protein
ABUW_1295	548.917	-0.56832	0.252635	-2.24957	0.0244762	0.0771376	hypothetical protein
ABUW_2089	164.586	0.586232	0.260599	2.24956	0.0244771	0.0771376	dienelactone hydrolase family protein
ABUW_0687	1124.51	0.437375	0.194464	2.24913	0.024504	0.0771579	entericidin A/B family lipoprotein
ABUW_1710	1151.65	0.346074	0.15413	2.24534	0.0247466	0.0778573	MoaD/ThiS family protein
ABUW_3640	2885.29	0.363492	0.161942	2.24459	0.0247947	0.077944	PAS domain-containing sensor histidine kinase
ABUW_3406	8305.59	0.314093	0.139989	2.2437	0.0248515	0.0780577	homoserine O-acetyltransferase
ABUW_1168	1837.85	0.777272	0.346899	2.24063	0.0250499	0.0786157	bauF, acinetobactin utilization protein BauF
ABUW_0184	78861.6	0.402025	0.17975	2.23658	0.0253141	0.0792161	cation acetate symporter
ABUW_0663	1076.74	0.393337	0.175834	2.23698	0.0252874	0.0792161	AEC family transporter
ABUW_1311	1805.7	-0.30816	0.137735	-2.23733	0.0252646	0.0792161	DUF3800 domain-containing protein
ABUW_3268	3728.45	0.297702	0.133116	2.23641	0.0253249	0.0792161	mechanosensitive ion channel family protein
ABUW_2083	294.913	0.614362	0.274905	2.23481	0.0254296	0.0794779	antC, anthranilate 1,2-dioxygenase electron transfer
ABUW_1895	511.37	0.512557	0.229466	2.2337	0.0255031	0.0796421	TetR/AcrR family transcriptional regulator
ABUW_1554	4358.7	-0.303087	0.135743	-2.2328	0.0255623	0.0797611	RDD family protein
ABUW_1010	1320.95	0.540543	0.242314	2.23075	0.0256974	0.0801167	diphthine--ammonia ligase
ABUW_1088	8242.6	0.329567	0.147791	2.22996	0.0257503	0.0802155	cas3f, type I-F CRISPR-associated helicase Cas3
ABUW_0143	672.987	0.492117	0.221499	2.22176	0.0262997	0.0818597	TonB-dependent siderophore receptor
ABUW_3521	2886.65	0.349423	0.157539	2.21801	0.0265544	0.0825845	recD, exodeoxyribonuclease V subunit alpha
ABUW_1848	581.495	0.396033	0.178613	2.21727	0.0266049	0.0826737	pcaU, IclR family transcriptional regulator PcaU
ABUW_2568	3290.04	-0.310134	0.139956	-2.21594	0.0266957	0.082888	tssA, type VI secretion system protein TssA
ABUW_3444	1511.88	0.333569	0.150768	2.21247	0.0269342	0.0835599	SlyX family protein
ABUW_2780	7183.08	-0.350425	0.158507	-2.21078	0.0270508	0.0838531	AMP-binding protein
ABUW_0301	17359.2	0.410709	0.185909	2.20919	0.0271611	0.0841262	LemA family protein
ABUW_0505	5141.25	-0.346808	0.157246	-2.20552	0.027418	0.0847367	OmpA family protein
ABUW_1188	1459.89	-0.612583	0.277746	-2.20555	0.0274156	0.0847367	basJ, acinetobactin biosynthesis isochorismate
ABUW_1775	5783.25	0.432263	0.196001	2.20541	0.0274253	0.0847367	hypothetical protein
ABUW_1677	8090.9	-0.380459	0.172573	-2.20462	0.0274807	0.0848385	serine hydrolase
ABUW_2991	296.216	0.460502	0.209327	2.19992	0.0278124	0.0857926	OprD family outer membrane porin
ABUW_3463	7287.15	0.348778	0.158681	2.19798	0.0279508	0.0860937	leuC, 3-isopropylmalate dehydratase large subunit
ABUW_3664	246.677	-0.715249	0.325469	-2.19759	0.0279782	0.0860937	cation transporter
ABUW_3769	628.291	-0.366558	0.166795	-2.19766	0.0279735	0.0860937	outer membrane lipoprotein-sorting protein
ABUW_0458	2877.73	-0.382331	0.174208	-2.19468	0.0281863	0.0866638	xanthine phosphoribosyltransferase
ABUW_3041	12770.3	0.500657	0.228276	2.19321	0.0282924	0.0869194	phosphomannomutase/phosphoglucomutase
ABUW_3903	50187.9	-0.279341	0.127425	-2.19221	0.0283645	0.0870702	yidC, membrane protein insertase YidC
ABUW_1104	29965.7	0.448329	0.204656	2.19065	0.028477	0.0873449	ferredoxin reductase
ABUW_2297	12740	0.487054	0.222397	2.19002	0.0285228	0.0874145	hypothetical protein
ABUW_0216	1945.05	-0.327857	0.149866	-2.18767	0.0286939	0.0878679	hypothetical protein
ABUW_1835	539.101	0.400908	0.183312	2.18702	0.0287411	0.0879414	pcaD, 3-oxoadipate enol-lactonase
ABUW_3587	2394.95	-0.591185	0.270373	-2.18655	0.0287751	0.0879743	hypothetical protein
ABUW_3728	868.265	-0.696919	0.318891	-2.18544	0.0288563	0.0881513	helix-turn-helix domain-containing protein
ABUW_2669	179.063	0.577849	0.264535	2.1844	0.0289331	0.0883149	terL, phage terminase large subunit
ABUW_2772	1694.61	-0.613243	0.281214	-2.1807	0.0292058	0.0890754	MFS transporter
ABUW_1319	6545.57	0.413448	0.189643	2.18014	0.0292473	0.0891303	hypothetical protein
ABUW_0797	878.506	-0.397349	0.182432	-2.17807	0.0294006	0.0895254	hypothetical protein
ABUW_0281	4708.17	0.279748	0.128574	2.17577	0.0295726	0.0899766	rsmH, 16S rRNA (cytosine(1402)-N(4))-methyltransferase
ABUW_0963	148.619	0.638441	0.293483	2.17539	0.0296008	0.0899903	glycosyltransferase family 2 protein
ABUW_0977	6549.31	-0.368755	0.169607	-2.17417	0.0296922	0.0901957	lysophospholipid acyltransferase family protein
ABUW_3225	1254.5	0.321121	0.147769	2.17313	0.0297709	0.0902899	multidrug efflux SMR transporter
ABUW_3582	2677.19	0.308847	0.142106	2.17335	0.0297541	0.0902899	DUF1311 domain-containing protein
ABUW_1757	615.939	-0.425205	0.195722	-2.1725	0.0298182	0.090361	amino acid permease
ABUW_3831	27614.3	0.324424	0.149388	2.17169	0.0298791	0.0904732	polysaccharide biosynthesis/export family
ABUW_3045	47992.7	-0.562024	0.258852	-2.17122	0.0299146	0.0905085	OmpA family protein
ABUW_0193	129.395	-0.605133	0.27886	-2.17003	0.0300049	0.0907091	GlpM family protein
ABUW_0982	32040.2	0.261805	0.120697	2.16911	0.0300742	0.0908461	AI-2E family transporter
ABUW_3296	6381.79	-0.296246	0.136665	-2.16767	0.0301835	0.0911036	panB, 3-methyl-2-oxobutanoate
ABUW_2515	64.4675	1.16323	0.536775	2.16707	0.0302295	0.09117	hypothetical protein
ABUW_3860	227.725	-0.490451	0.226506	-2.16528	0.030366	0.0915087	TDT family transporter
ABUW_1344	482.448	-0.430467	0.198901	-2.16423	0.0304465	0.0916314	YfhL family 4Fe-4S dicluster ferredoxin
ABUW_3784	1015.19	-0.455419	0.210441	-2.16412	0.0304551	0.0916314	LysR family transcriptional regulator
ABUW_2090	349.366	0.49733	0.230066	2.16169	0.0306424	0.0921218	MFS transporter
ABUW_0188	1190.88	-0.361711	0.167362	-2.16125	0.0306763	0.0921505	GGDEF domain-containing protein
ABUW_1926	325.549	0.474524	0.219601	2.16085	0.0307073	0.0921705	MFS transporter
ABUW_2118	3107.72	0.309698	0.143392	2.15979	0.0307886	0.0923415	AraC family transcriptional regulator
ABUW_3706	89.0877	-0.692316	0.320988	-2.15683	0.0310189	0.0929585	DUF2938 domain-containing protein
ABUW_1455	1727.86	0.338571	0.157085	2.15534	0.0311353	0.0932336	ATP-binding protein
ABUW_0374	65192.7	-1.45777	0.67677	-2.15401	0.0312394	0.0933239	acyl-CoA dehydrogenase C-terminal
ABUW_1689	2212.9	0.327049	0.151824	2.15413	0.03123	0.0933239	alpha/beta hydrolase
ABUW_2112	81.8748	0.896279	0.416026	2.15438	0.0312103	0.0933239	ferredoxin family protein
ABUW_3369	23867	-0.290539	0.134904	-2.15367	0.0312663	0.0933307	rhodanese-like domain-containing protein
ABUW_2787	609.868	-0.396725	0.184463	-2.1507	0.0315	0.0939542	aldehyde dehydrogenase (NADP(+))
ABUW_0180	4893.96	0.270922	0.125998	2.15021	0.0315386	0.0939953	response regulator transcription factor
ABUW_1606	2881.02	0.287633	0.133826	2.14931	0.0316101	0.0941344	tsaE, tRNA
ABUW_2639	21899.8	0.344592	0.160412	2.14817	0.0317004	0.0943291	universal stress protein
ABUW_1479	1550.11	-0.381084	0.177609	-2.14564	0.0319019	0.0948542	LysR family transcriptional regulator
ABUW_2936	4034.47	-0.334948	0.156258	-2.14355	0.0320688	0.0952757	glutaminase
ABUW_3904	3836.8	-0.313908	0.146471	-2.14314	0.0321016	0.0952985	yidD, membrane protein insertion efficiency factor
ABUW_0622	20686.2	-0.290205	0.135432	-2.14282	0.0321278	0.0953017	tryptophan synthase subunit alpha
ABUW_0341	13674.6	0.281381	0.131434	2.14085	0.0322864	0.0956971	ParA family protein
ABUW_3250	21220	0.260969	0.121932	2.14029	0.0323315	0.0957557	murA, UDP-N-acetylglucosamine
ABUW_0830	122.218	0.642425	0.300666	2.13668	0.0326244	0.0965479	phosphatase PAP2 family protein
ABUW_1724	405.135	-0.503695	0.235869	-2.13549	0.0327211	0.0966136	hypothetical protein
ABUW_2617	26316.9	-0.262627	0.122964	-2.13581	0.0326951	0.0966136	RHS domain-containing protein
ABUW_2937	772.063	0.433171	0.202846	2.13546	0.0327231	0.0966136	def, peptide deformylase
ABUW_2371	39.7643	1.00342	0.470388	2.13317	0.0329107	0.0970918	arsC, arsenate reductase (glutaredoxin)
ABUW_0726	620.038	0.402532	0.188761	2.13249	0.0329664	0.0971194	AraC family transcriptional regulator
ABUW_1499	879.775	-0.380376	0.178377	-2.13243	0.0329714	0.0971194	DMT family transporter
ABUW_0074	602.247	-0.358973	0.168728	-2.12752	0.0333768	0.0982372	acyltransferase
ABUW_3523	7746.05	0.305052	0.143441	2.12667	0.0334474	0.0983687	exodeoxyribonuclease V subunit gamma
ABUW_3078	1018.58	0.337588	0.158836	2.12539	0.0335539	0.0986051	LysR family transcriptional regulator
ABUW_0364	2149.7	-0.34009	0.1601	-2.12424	0.0336502	0.0988115	DUF262 domain-containing protein
ABUW_1092	5030.17	0.378888	0.178428	2.12348	0.0337138	0.0989216	cas6f, type I-F CRISPR-associated endoribonuclease
ABUW_3080	658591	-0.403949	0.190265	-2.12308	0.0337467	0.0989417	tRNA-Met
ABUW_3410	945.27	-0.403682	0.190309	-2.12119	0.0339054	0.09933	hypothetical protein
ABUW_1509	133.113	0.630116	0.297481	2.11817	0.0341604	0.0999997	acyl-CoA desaturase
ABUW_0133	61906.3	0.306159	0.144709	2.11569	0.0343711	0.100461	HPF/RaiA family ribosome-associated protein
ABUW_0399	4334.33	-0.275862	0.130383	-2.11579	0.0343625	0.100461	YihA family ribosome biogenesis GTP-binding
ABUW_2086	50.223	0.918833	0.434959	2.11246	0.034647	0.10119	flavin reductase family protein
ABUW_0338	4091.79	0.320424	0.151764	2.11133	0.0347437	0.101394	yccS, TIGR01666 family membrane protein
ABUW_0994	4579.96	0.392201	0.186077	2.10773	0.035054	0.102221	tolA, cell envelope integrity protein TolA
ABUW_1081	1208.02	-0.315231	0.14991	-2.1028	0.0354837	0.103394	PhzF family phenazine biosynthesis protein
ABUW_0629	37325.1	-0.259559	0.123513	-2.10147	0.0355995	0.103652	secA, preprotein translocase subunit SecA
ABUW_2392	1788.57	0.309807	0.147536	2.09988	0.0357398	0.10398	PLP-dependent aminotransferase family protein
ABUW_1564	2431.52	0.453922	0.216374	2.09786	0.0359179	0.104418	hypothetical protein
ABUW_0482	524.549	-0.520326	0.248348	-2.09515	0.0361579	0.104955	TetR family transcriptional regulator
ABUW_0736	14.2225	1.648	0.786557	2.0952	0.0361528	0.104955	hypothetical protein
ABUW_3633	810.598	0.472246	0.22548	2.09441	0.0362237	0.105065	ferrous iron transport protein A
ABUW_1478	927.798	-0.332441	0.158759	-2.094	0.03626	0.10509	cyclase family protein
ABUW_1581	866.158	-0.68793	0.328674	-2.09305	0.0363451	0.105256	kdpA, potassium-transporting ATPase subunit KdpA
ABUW_3701	2002.54	-0.36958	0.176651	-2.09215	0.036425	0.105407	RidA family protein
ABUW_0361	827.561	-0.450744	0.215645	-2.09021	0.0365985	0.105828	LysR family transcriptional regulator
ABUW_2301	3034.08	0.353603	0.169206	2.08977	0.0366383	0.105863	N-acetyltransferase
ABUW_2981	281.758	0.581765	0.27845	2.0893	0.0366809	0.105905	biliverdin-producing heme oxygenase
ABUW_0175	30960	0.291792	0.139904	2.08566	0.0370092	0.106771	acs, acetate--CoA ligase
ABUW_2302	4595.02	0.336128	0.161291	2.08398	0.0371619	0.10713	helix-turn-helix transcriptional regulator
ABUW_0274	1305.54	0.398942	0.19155	2.08271	0.0372776	0.107147	hypothetical protein
ABUW_1150	424.349	0.460777	0.221301	2.08213	0.0373306	0.107147	aldehyde dehydrogenase family protein
ABUW_1335	523.001	0.38821	0.18647	2.08189	0.0373526	0.107147	adeG, multidrug efflux RND transporter permease
ABUW_1792	17772.6	-0.28405	0.136441	-2.08185	0.0373564	0.107147	cyd operon YbgE family protein
ABUW_2450	14110	-0.368509	0.177019	-2.08175	0.0373655	0.107147	AMP-binding protein
ABUW_3281	6785.34	-0.274948	0.132065	-2.08192	0.0373496	0.107147	pheS, phenylalanine--tRNA ligase subunit alpha
ABUW_3718	104.867	-0.618968	0.297092	-2.08342	0.037213	0.107147	hypothetical protein
ABUW_0616	3988.57	-0.320418	0.153949	-2.08132	0.0374043	0.107177	phosphoribosylanthranilate isomerase
ABUW_2236	1656.8	-0.32163	0.154575	-2.08074	0.0374581	0.10725	AraC family transcriptional regulator
ABUW_0191	4953.66	-0.322403	0.155562	-2.07251	0.0382181	0.10918	zinc-binding dehydrogenase
ABUW_1022	1151.91	0.382213	0.184421	2.0725	0.0382189	0.10918	pabC, aminodeoxychorismate lyase
ABUW_2680	138.921	0.570373	0.275185	2.07269	0.0382012	0.10918	hypothetical protein
ABUW_2284	1389.57	0.567767	0.274069	2.07162	0.038301	0.109333	NAD-dependent deacylase
ABUW_2760	1147.38	0.454128	0.219282	2.07098	0.0383609	0.109421	pirin family protein
ABUW_0111	8242.28	0.261009	0.12611	2.06968	0.0384819	0.109601	DUF445 domain-containing protein
ABUW_2446	645.914	0.409308	0.197748	2.06984	0.038467	0.109601	LysR family transcriptional regulator
ABUW_0888	2567.71	-0.279078	0.134906	-2.06868	0.0385757	0.109786	metalloprotease
ABUW_0037	12147.2	-0.354383	0.171486	-2.06654	0.0387779	0.110278	dnaJ, molecular chaperone DnaJ
ABUW_0376	3228.63	0.270882	0.131118	2.06595	0.0388334	0.110353	aroE, shikimate dehydrogenase
ABUW_3347	1467.33	0.351514	0.170273	2.06442	0.0389781	0.110681	TatD family hydrolase
ABUW_3727	6298.19	-1.3042	0.632781	-2.06106	0.0392969	0.111503	MFS transporter
ABUW_0095	30549.5	-0.270454	0.131355	-2.05896	0.0394983	0.111921	bifunctional
ABUW_1567	4547.68	-0.291857	0.141754	-2.05891	0.0395033	0.111921	prfA, peptide chain release factor 1
ABUW_3008	1914.73	1.40229	0.682183	2.0556	0.0398214	0.112738	DUF927 domain-containing protein
ABUW_2962	294.108	-0.437515	0.212904	-2.05499	0.0398798	0.112819	YaeQ family protein
ABUW_0887	1542.92	0.368904	0.179768	2.05211	0.040159	0.113524	CapA family protein
ABUW_0271	5313.48	0.379853	0.185178	2.05128	0.0402393	0.113559	hypothetical protein
ABUW_1966	1081.54	0.419761	0.204656	2.05106	0.0402614	0.113559	LysR family transcriptional regulator
ABUW_2009	136.891	0.58077	0.283135	2.05122	0.0402459	0.113559	replication initiation factor domain-containing
ABUW_2170	20956.8	-0.340198	0.165981	-2.04963	0.040401	0.113868	3-deoxy-7-phosphoheptulonate synthase
ABUW_0553	3946.19	-0.307748	0.150183	-2.04916	0.0404466	0.113912	BRCT domain-containing protein
ABUW_0703	2825.66	-0.329127	0.160837	-2.04634	0.040723	0.114605	hypothetical protein
ABUW_0343	4936.07	0.459633	0.224724	2.04533	0.0408227	0.114801	hypothetical protein
ABUW_2191	3689.6	0.366419	0.179226	2.04446	0.0409085	0.114956	hypothetical protein
ABUW_3316	233.115	-0.465662	0.227891	-2.04336	0.0410173	0.115177	RidA family protein
ABUW_2254	7761.88	0.292056	0.143001	2.04234	0.0411177	0.115288	TatD family hydrolase
ABUW_3617	16136.4	-0.296128	0.144975	-2.04261	0.0410908	0.115288	argH, argininosuccinate lyase
ABUW_0088	4022.12	-0.374684	0.183498	-2.0419	0.0411615	0.115325	hypothetical protein
ABUW_2097	30589.6	-0.264056	0.129421	-2.04029	0.0413215	0.115688	CoA transferase subunit B
ABUW_0886	1374.11	0.345568	0.169666	2.03676	0.0416746	0.11659	hypothetical protein
ABUW_0819	2380.24	-0.282855	0.13892	-2.03609	0.0417409	0.11669	polyprenyl synthetase family protein
ABUW_3777	3847.36	-0.410016	0.201412	-2.0357	0.0417802	0.116714	MHS family MFS transporter
ABUW_3048	10594.1	0.350102	0.172011	2.03534	0.0418164	0.116729	minC, septum site-determining protein MinC
ABUW_2204	9234.06	-0.281126	0.138282	-2.03299	0.0420533	0.117303	iscA, iron-sulfur cluster assembly protein IscA
ABUW_0200	521.741	-0.583074	0.287074	-2.0311	0.0422452	0.117752	helix-turn-helix transcriptional regulator
ABUW_1667	188.2	0.522071	0.257383	2.02839	0.042521	0.118433	MgtC/SapB family protein
ABUW_3360	6437.4	0.262359	0.129557	2.02505	0.0428621	0.119296	hypothetical protein
ABUW_2896	26562.5	0.328457	0.162373	2.02286	0.0430879	0.119836	cysD, sulfate adenylyltransferase subunit CysD
ABUW_1653	353.749	0.450421	0.222949	2.02029	0.0433536	0.120487	hypothetical protein
ABUW_0474	9881.16	0.701304	0.347376	2.01886	0.0435013	0.120752	16S ribosomal RNA
ABUW_2248	4953.06	-0.286239	0.14179	-2.01875	0.0435128	0.120752	6-carboxytetrahydropterin synthase
ABUW_2057	7678.75	-0.31824	0.157897	-2.01549	0.0438536	0.121609	S-(hydroxymethyl)glutathione dehydrogenase/class
ABUW_3652	6526.59	0.264925	0.131571	2.01355	0.0440566	0.122082	ribD, bifunctional
ABUW_1850	1695.77	0.288423	0.143276	2.01306	0.0441088	0.122138	acyl-CoA dehydrogenase family protein
ABUW_0691	221.854	-0.478718	0.238066	-2.01086	0.0443401	0.12264	tRNA-Val
ABUW_3832	8014.27	0.326566	0.162412	2.01072	0.0443549	0.12264	low molecular weight phosphotyrosine protein
ABUW_2846	124.875	0.576674	0.286934	2.00978	0.0444546	0.122826	YraN family protein
ABUW_3874	474.511	0.589742	0.2935	2.00934	0.0445009	0.122864	hypothetical protein
ABUW_1298	40.5648	-0.937445	0.467089	-2.007	0.0447501	0.12325	hypothetical protein
ABUW_1462	1265.14	0.321787	0.160302	2.00738	0.0447097	0.12325	LysR family transcriptional regulator
ABUW_2127	346.73	0.500237	0.249161	2.00768	0.0446769	0.12325	acetoin reductase
ABUW_2217	3967.16	0.309784	0.154367	2.0068	0.044771	0.12325	phosphoglycerate mutase family protein
ABUW_3081	2419	-0.287812	0.143727	-2.0025	0.0452309	0.124426	YfhL family 4Fe-4S dicluster ferredoxin
ABUW_2591	846.135	0.313506	0.15659	2.00209	0.0452755	0.124458	uca, urea carboxylase
ABUW_0110	9081.82	0.329656	0.164909	1.99902	0.0456062	0.125277	pyridoxal phosphate-dependent aminotransferase
ABUW_2654	276.019	-0.500266	0.250546	-1.99671	0.045857	0.125874	hypothetical protein
ABUW_0538	248.054	-0.528698	0.264902	-1.99582	0.0459533	0.125956	site-specific integrase
ABUW_1719	989.026	0.298432	0.149516	1.99599	0.0459351	0.125956	hypothetical protein
ABUW_1789	9074.5	0.27894	0.139785	1.99549	0.0459893	0.125959	ftsY, signal recognition particle-docking protein
ABUW_1852	1494.97	0.322049	0.161412	1.9952	0.0460208	0.125959	histidine phosphatase family protein
ABUW_1181	1143.39	-0.712619	0.357316	-1.99437	0.046112	0.126117	basF, acinetobactin biosynthesis bifunctional
ABUW_0500	1195.36	-0.406725	0.204041	-1.99335	0.0462227	0.126329	hypothetical protein
ABUW_1495	106.863	0.701503	0.351995	1.99293	0.0462687	0.126363	hypothetical protein
ABUW_3339	632.933	0.347818	0.174614	1.99193	0.0463792	0.126483	hypothetical protein
ABUW_3465	2068.04	0.270172	0.135626	1.99203	0.0463674	0.126483	LysR family transcriptional regulator
ABUW_0202	1632.24	0.282801	0.142275	1.9877	0.0468451	0.127478	PLP-dependent aminotransferase family protein
ABUW_1187	54.5031	-0.943655	0.474668	-1.98803	0.0468081	0.127478	basI, acinetobactin biosynthesis phosphopantetheinyl
ABUW_1824	4845.05	-0.37339	0.187837	-1.98784	0.0468297	0.127478	hypothetical protein
ABUW_0204	7793.51	-0.373772	0.188127	-1.98681	0.0469438	0.127655	NAD-dependent succinate-semialdehyde
ABUW_2500	1993.2	0.383475	0.19307	1.9862	0.0470113	0.127747	amino acid synthesis family protein
ABUW_1456	4460.97	0.315719	0.159115	1.98422	0.0472314	0.128096	DUF3336 domain-containing protein
ABUW_1722	29192.4	0.395946	0.199556	1.98413	0.0472412	0.128096	fumC, class II fumarate hydratase
ABUW_3764	19.1719	-1.3539	0.682271	-1.9844	0.0472115	0.128096	tRNA-Gly
ABUW_3862	35847.2	-0.239302	0.120638	-1.98365	0.0472954	0.128151	ileS, isoleucine--tRNA ligase
ABUW_0015	9844.11	0.664788	0.33561	1.98084	0.0476098	0.12866	16S ribosomal RNA
ABUW_2149	686.723	0.39046	0.197071	1.98132	0.0475559	0.12866	hypothetical protein
ABUW_2478	961.306	-0.57034	0.287941	-1.98075	0.047619	0.12866	acyl-CoA dehydrogenase family protein
ABUW_3455	1256.31	0.374353	0.188961	1.98111	0.0475788	0.12866	truA, tRNA pseudouridine(38-40) synthase TruA
ABUW_1062	1933.26	0.311334	0.157354	1.97856	0.0478661	0.129143	hypothetical protein
ABUW_1287	319.228	0.420667	0.212605	1.97863	0.0478574	0.129143	hypothetical protein
ABUW_0039	3444.17	-0.286325	0.144893	-1.97611	0.0481424	0.129796	dapB, 4-hydroxy-tetrahydrodipicolinate reductase
ABUW_0647	14444.3	-0.384671	0.19473	-1.9754	0.0482225	0.129899	thiolase family protein
ABUW_2166	107.609	0.933863	0.472802	1.97517	0.048249	0.129899	hypothetical protein
ABUW_0950	3793.86	0.27804	0.140819	1.97445	0.0483309	0.130026	radA, DNA repair protein RadA
ABUW_2146	6629.51	0.340428	0.172615	1.97218	0.0485889	0.130628	HRDC domain-containing protein
ABUW_1618	323.431	0.473284	0.240162	1.97069	0.0487598	0.130995	eutC, ethanolamine ammonia-lyase subunit EutC
ABUW_1654	782.076	0.31655	0.160712	1.96968	0.0488754	0.131026	N-acetyltransferase
ABUW_3258	9637.38	0.660585	0.335329	1.96996	0.0488429	0.131026	16S ribosomal RNA
ABUW_3902	2505.79	-0.278411	0.141308	-1.97024	0.0488103	0.131026	mnmE, tRNA uridine-5-carboxymethylaminomethyl(34)
ABUW_1660	2587.94	0.327142	0.166485	1.96499	0.0494151	0.132379	ABC-F family ATP-binding cassette
ABUW_3715	9709.26	0.652748	0.332422	1.96361	0.0495751	0.132714	16S ribosomal RNA
ABUW_3627	15366.4	-0.248265	0.126463	-1.96314	0.0496302	0.132768	dksA, RNA polymerase-binding protein DksA
ABUW_0136	12087.1	0.267066	0.13609	1.96243	0.0497128	0.132807	dsbD, protein-disulfide reductase DsbD
ABUW_0686	4885.72	0.248333	0.126545	1.96241	0.049715	0.132807	dapE, succinyl-diaminopimelate desuccinylase
ABUW_0047	1108.59	0.288025	0.1471	1.95802	0.0502282	0.134036	DNA-3-methyladenine glycosylase I
ABUW_1713	5455.63	0.335015	0.171113	1.95786	0.050246	0.134036	molybdopterin molybdotransferase MoeA
ABUW_0804	2325.56	0.262319	0.134009	1.95747	0.0502919	0.134065	tape measure protein
ABUW_1886	10437	0.46684	0.239122	1.95231	0.0509019	0.135595	alpha/beta hydrolase
ABUW_0599	681.823	0.448307	0.229727	1.95148	0.0510003	0.135762	DUF4184 family protein
ABUW_0333	3219.21	0.265884	0.136293	1.95083	0.0510772	0.135871	hypothetical protein
ABUW_1744	7740.63	-0.276136	0.141693	-1.94884	0.0513146	0.136311	fabZ, 3-hydroxyacyl-ACP dehydratase FabZ
ABUW_3342	1558.69	-0.289488	0.148525	-1.94908	0.0512854	0.136311	dusA, tRNA dihydrouridine(20/20a) synthase DusA
ABUW_3181	23788.5	0.351249	0.180286	1.94829	0.0513797	0.136389	bfmR, response regulator transcription factor BfmR
ABUW_3233	5653.37	0.301249	0.154755	1.94662	0.0515804	0.136825	fghA, S-formylglutathione hydrolase
ABUW_1511	70.7483	0.735694	0.378051	1.94602	0.0516526	0.136921	DUF1365 domain-containing protein
ABUW_3236	2246.88	-0.260047	0.133704	-1.94494	0.0517819	0.137168	tsaB, tRNA
ABUW_1132	14663	-0.253423	0.130409	-1.94329	0.0519812	0.137441	LysR family transcriptional regulator
ABUW_2117	461.613	0.470668	0.242188	1.9434	0.051968	0.137441	helix-turn-helix transcriptional regulator
ABUW_3538	619.834	-0.33861	0.174255	-1.94319	0.0519938	0.137441	monovalent cation/H+ antiporter subunit F
ABUW_3202	197.908	-0.501599	0.258233	-1.94243	0.0520854	0.137587	fatty acid desaturase
ABUW_0309	22888.2	0.246895	0.127171	1.94145	0.0522039	0.137708	bifunctional (p)ppGpp
ABUW_3092	4563.48	-0.27945	0.143938	-1.94147	0.0522017	0.137708	ispE, 4-(cytidine
ABUW_1316	989.816	0.295699	0.15246	1.93951	0.0524389	0.138135	tape measure protein
ABUW_2579	24007.3	0.298537	0.15391	1.93969	0.0524179	0.138135	tssC, type VI secretion system contractile sheath
ABUW_1755	227.813	-0.446704	0.230792	-1.93553	0.0529257	0.139321	Lrp/AsnC family transcriptional regulator
ABUW_2077	298.485	0.428235	0.221389	1.93431	0.0530749	0.139616	ATP-binding cassette domain-containing protein
ABUW_2987	308.368	0.565724	0.292556	1.93373	0.0531464	0.139707	sigma-70 family RNA polymerase sigma factor
ABUW_1894	1522.71	0.298301	0.154316	1.93305	0.05323	0.13983	MBL fold metallo-hydrolase
ABUW_0501	5146.93	0.289329	0.149899	1.93016	0.0535874	0.140672	hflX, GTPase HflX
ABUW_2496	2554.15	0.292084	0.151537	1.92748	0.0539201	0.141349	aldehyde dehydrogenase
ABUW_3020	4725.37	-0.331848	0.172167	-1.92748	0.0539195	0.141349	EmrA/EmrK family multidrug efflux transporter
ABUW_3806	47817.4	0.348221	0.180771	1.92631	0.0540656	0.141632	acnD, Fe/S-dependent 2-methylisocitrate dehydratase
ABUW_3553	2089.81	0.260888	0.135487	1.92557	0.0541586	0.141778	DMT family transporter
ABUW_1636	1134.38	-0.362582	0.188745	-1.92102	0.0547292	0.143173	SDR family NAD(P)-dependent oxidoreductase
ABUW_0496	10502.6	0.238428	0.124233	1.9192	0.0549592	0.143576	rsmA, 16S rRNA
ABUW_2210	13718.1	0.260929	0.13595	1.9193	0.054947	0.143576	mfd, transcription-repair coupling factor
ABUW_1594	1214.75	-0.34745	0.181068	-1.91889	0.0549986	0.14358	hypothetical protein
ABUW_3102	3516.06	0.284108	0.148195	1.91712	0.0552231	0.144067	DUF2157 domain-containing protein
ABUW_3121	2071.85	0.28909	0.150875	1.91608	0.0553545	0.14431	alpha/beta fold hydrolase
ABUW_3796	644.98	0.314583	0.164288	1.91482	0.0555153	0.14463	DUF1003 domain-containing protein
ABUW_3437	3127.58	0.309991	0.161995	1.91359	0.0556731	0.144941	UvrD-helicase domain-containing protein
ABUW_0065	137.017	0.518627	0.271139	1.91277	0.0557774	0.145014	DUF523 domain-containing protein
ABUW_0300	413.4	-0.550516	0.287809	-1.91278	0.0557757	0.145014	metal-dependent hydrolase
ABUW_2536	200340	-0.372704	0.194902	-1.91226	0.0558423	0.145083	paaZ, phenylacetic acid degradation bifunctional
ABUW_2320	397.411	0.403086	0.210866	1.91158	0.0559306	0.145207	LysR family transcriptional regulator
ABUW_3470	4514.47	0.326442	0.170796	1.9113	0.0559666	0.145207	MBL fold metallo-hydrolase
ABUW_0508	9725.38	0.643537	0.336846	1.91048	0.0560714	0.145379	16S ribosomal RNA
ABUW_2771	410.89	-0.615212	0.322378	-1.90836	0.0563452	0.145989	OprD family outer membrane porin
ABUW_0721	18270.8	-0.345969	0.181534	-1.9058	0.0566759	0.146745	wax ester/triacylglycerol synthase family
ABUW_2622	121.231	0.680335	0.357305	1.90407	0.0569008	0.147227	hypothetical protein
ABUW_3871	9718.77	0.653066	0.343242	1.90264	0.0570873	0.147609	16S ribosomal RNA
ABUW_1770	2794.83	-0.270378	0.142138	-1.90222	0.0571423	0.14765	PTS transporter subunit EIIC
ABUW_3148	13157.8	-0.277092	0.145805	-1.90043	0.0573769	0.148155	metG, methionine--tRNA ligase
ABUW_3547	3458.8	-0.269406	0.14185	-1.89923	0.0575341	0.14846	secG, preprotein translocase subunit SecG
ABUW_1051	2870.98	0.337951	0.178092	1.89762	0.0577463	0.148906	hypothetical protein
ABUW_2522	5884	-0.393803	0.207658	-1.8964	0.057907	0.149219	AAA family ATPase
ABUW_1674	98216.9	-1.50068	0.792479	-1.89366	0.0582704	0.150053	acetyl-CoA C-acetyltransferase
ABUW_1706	936.677	0.35999	0.190296	1.89174	0.0585259	0.150609	nitrate reductase
ABUW_1984	278.322	-0.407531	0.215513	-1.89098	0.0586266	0.150766	helix-turn-helix transcriptional regulator
ABUW_0627	1703.78	0.290931	0.153932	1.89	0.0587579	0.151001	MBL fold metallo-hydrolase
ABUW_3474	1254.76	0.303714	0.160787	1.88893	0.0589019	0.151268	YafY family transcriptional regulator
ABUW_3315	828.386	0.375222	0.19888	1.88668	0.0592038	0.15194	DMT family transporter
ABUW_3743	4331.73	0.24904	0.132074	1.88561	0.0593475	0.152206	znuB, zinc ABC transporter permease subunit ZnuB
ABUW_1735	8856.31	-0.290187	0.153959	-1.88484	0.0594515	0.15237	pyrH, UMP kinase
ABUW_1430	712.307	0.365254	0.194002	1.88274	0.0597361	0.152995	lytic transglycosylase domain-containing
ABUW_0163	29304.2	0.291949	0.155173	1.88144	0.0599118	0.153342	glmM, phosphoglucosamine mutase
ABUW_2696	797.262	-0.301508	0.16035	-1.88031	0.0600663	0.153634	transposase
ABUW_3279	9435.71	0.343256	0.182622	1.8796	0.0601626	0.153776	integration host factor subunit alpha
ABUW_0961	228.292	0.474149	0.25232	1.87916	0.0602227	0.153826	glycosyltransferase family 39 protein
ABUW_3645	9879.74	0.23133	0.123164	1.87823	0.0603502	0.154048	lptF, LPS export ABC transporter permease LptF
ABUW_3629	7751.08	-0.240316	0.128219	-1.87427	0.0608935	0.15533	ftsW, putative lipid II flippase FtsW
ABUW_0459	8443.94	0.307176	0.163935	1.87376	0.0609632	0.155403	DUF3108 domain-containing protein
ABUW_0995	1756.16	0.329234	0.175807	1.8727	0.0611093	0.155461	tolR, protein TolR
ABUW_1508	168.196	0.50735	0.270871	1.87303	0.0610638	0.155461	lipocalin family protein
ABUW_1883	57.3993	-0.741517	0.395898	-1.873	0.0610686	0.155461	GguC protein
ABUW_3900	235.483	-0.407207	0.217509	-1.87214	0.0611872	0.155555	dmeF, CDF family Co(II)/Ni(II) efflux transporter
ABUW_1473	241.058	-0.582329	0.311192	-1.87129	0.0613051	0.155646	hypothetical protein
ABUW_2859	23659	0.444265	0.237394	1.87142	0.0612863	0.155646	cell division protein ZapA
ABUW_0108	1898.4	0.323161	0.172793	1.87022	0.0614529	0.155917	SDR family NAD(P)-dependent oxidoreductase
ABUW_2363	33573.1	0.306828	0.164149	1.86921	0.0615942	0.156171	hypothetical protein
ABUW_1745	8771.51	-0.233062	0.12471	-1.86883	0.0616463	0.156198	lpxA, acyl-ACP--UDP-N-acetylglucosamine
ABUW_3287	366.493	0.399445	0.213797	1.86834	0.0617145	0.156266	DedA family protein
ABUW_3839	140.181	0.505981	0.271041	1.8668	0.0619289	0.156705	hypothetical protein
ABUW_3024	3952.72	0.247151	0.132442	1.8661	0.0620274	0.156849	TIGR01777 family oxidoreductase
ABUW_0448	363.495	-0.574472	0.307957	-1.86543	0.0621211	0.156981	HAD-IB family hydrolase
ABUW_1797	672.863	-0.336583	0.180608	-1.8636	0.0623773	0.157419	DUF1449 family protein
ABUW_3357	28057.3	-0.235075	0.12613	-1.86375	0.0623575	0.157419	acetolactate synthase 3 large subunit
ABUW_3753	747.027	-0.348979	0.187305	-1.86316	0.0624392	0.15747	PadR family transcriptional regulator
ABUW_3036	11122	-0.260698	0.140169	-1.85989	0.0629012	0.158529	hypothetical protein
ABUW_3760	6034.34	0.343189	0.184612	1.85898	0.0630306	0.15875	hypothetical protein
ABUW_0513	7335.83	0.26809	0.144268	1.85828	0.0631293	0.158893	dihydrolipoyl dehydrogenase
ABUW_3846	15009.8	-0.297607	0.16025	-1.85714	0.0632917	0.159196	thiol:disulfide interchange protein DsbA/DsbL
ABUW_3067	3178.65	-1.45075	0.781685	-1.85593	0.0634633	0.159522	pirin family protein
ABUW_1084	794.119	-0.297469	0.160424	-1.85427	0.0637005	0.160011	hypothetical protein
ABUW_2827	43.0104	0.869981	0.469547	1.85281	0.0639097	0.160431	tRNA-Glu
ABUW_3422	6186.6	0.231971	0.125279	1.85164	0.0640771	0.160744	DUF4105 domain-containing protein
ABUW_3124	6465.96	-0.294195	0.159117	-1.84892	0.064469	0.161621	MFS transporter
ABUW_2820	6625.88	-0.234473	0.127	-1.84624	0.064857	0.162486	hypothetical protein
ABUW_0381	253841	0.223411	0.121101	1.84483	0.0650617	0.162891	DEAD/DEAH box helicase
ABUW_0863	1645.31	-0.284455	0.154448	-1.84175	0.0655112	0.163908	hypothetical protein
ABUW_2147	4701.63	0.234357	0.127269	1.84142	0.0655595	0.16392	recR, recombination protein RecR
ABUW_3247	3647.68	-0.25834	0.140343	-1.84077	0.0656547	0.163942	histidinol-phosphate transaminase
ABUW_3411	68.8719	-0.674753	0.366557	-1.84078	0.0656531	0.163942	Sec-independent protein translocase subunit
ABUW_2793	834.942	0.343958	0.187221	1.83717	0.0661842	0.165155	AraC family transcriptional regulator
ABUW_1260	35.0011	-0.916436	0.499178	-1.83589	0.0663739	0.165361	hypothetical protein
ABUW_3103	15610	0.252965	0.137801	1.83573	0.0663978	0.165361	ribB, 3,4-dihydroxy-2-butanone-4-phosphate synthase
ABUW_3467	2794.99	0.254036	0.138367	1.83596	0.0663637	0.165361	RNA pyrophosphohydrolase
ABUW_2835	1325.27	0.336213	0.183331	1.83391	0.0666679	0.165925	NADH:flavin oxidoreductase/NADH oxidase family
ABUW_1379	4409.22	0.540954	0.295127	1.83295	0.0668097	0.166169	hypothetical protein
ABUW_2168	102.95	0.596698	0.325763	1.8317	0.0669967	0.166525	hypothetical protein
ABUW_2964	1039.08	0.271121	0.148059	1.83117	0.0670756	0.166611	GTP-binding protein
ABUW_1119	46939.1	0.248083	0.13557	1.82993	0.0672605	0.166961	sohB, protease SohB
ABUW_0150	32151.8	0.24018	0.131382	1.8281	0.0675341	0.167312	ftsA, cell division protein FtsA
ABUW_0997	1383.31	-0.303428	0.165937	-1.82857	0.0674639	0.167312	ybgC, tol-pal system-associated acyl-CoA thioesterase
ABUW_1860	8925.46	0.264424	0.144624	1.82836	0.0674961	0.167312	nuclear transport factor 2 family protein
ABUW_2990	251.994	-0.474417	0.25956	-1.82778	0.067583	0.167323	MFS transporter
ABUW_2479	824.807	-0.521858	0.285663	-1.82683	0.0677256	0.167348	MFS transporter
ABUW_2577	4434.6	0.334056	0.18283	1.82714	0.0676783	0.167348	tssE, type VI secretion system baseplate subunit TssE
ABUW_3515	8906.52	0.332414	0.181951	1.82694	0.0677086	0.167348	DnaJ domain-containing protein
ABUW_2701	5871.94	-0.256247	0.140463	-1.8243	0.0681063	0.168179	LysE family transporter
ABUW_3572	167036	0.23291	0.127956	1.82023	0.0687237	0.169593	fadB, fatty acid oxidation complex subunit alpha FadB
ABUW_1630	59462.2	0.2973	0.163381	1.81967	0.0688087	0.169629	pepN, aminopeptidase N
ABUW_2214	2118.22	-0.306705	0.168561	-1.81955	0.0688276	0.169629	rraA, ribonuclease E activity regulator RraA
ABUW_3286	1695.99	-0.363587	0.20046	-1.81376	0.0697141	0.171702	nreB, nickel resistance MFS transporter NreB
ABUW_3742	5227.56	0.227264	0.125341	1.81316	0.0698065	0.171817	znuC, zinc ABC transporter ATP-binding protein ZnuC
ABUW_2917	7280.06	0.229333	0.126634	1.81099	0.0701427	0.172533	nfuA, Fe-S biogenesis protein NfuA
ABUW_2349	7821.38	0.232742	0.128608	1.8097	0.0703421	0.172844	tautomerase family protein
ABUW_3820	33171.8	-0.254169	0.140457	-1.80958	0.0703606	0.172844	polysaccharide biosynthesis protein
ABUW_0369	3745.59	0.337943	0.187082	1.80639	0.0708578	0.17384	putative DNA modification/repair radical SAM
ABUW_2100	3253.64	0.243061	0.134544	1.80655	0.0708329	0.17384	LysR family transcriptional regulator
ABUW_0645	99.967	-0.66389	0.367606	-1.80598	0.070921	0.173883	quaternary ammonium transporter
ABUW_2157	322.26	0.41678	0.230831	1.80557	0.0709857	0.173929	GFA family protein
ABUW_3675	2901.07	-0.272449	0.150923	-1.80521	0.0710417	0.173953	TniQ family protein
ABUW_0071	42501.3	-0.301252	0.167096	-1.80287	0.071409	0.174447	amino acid permease
ABUW_0261	8018.72	0.242182	0.134428	1.80158	0.0716118	0.174447	aminotransferase class I/II-fold pyridoxal
ABUW_0960	41600.8	-0.222437	0.123466	-1.80161	0.0716074	0.174447	gyrA, DNA gyrase subunit A
ABUW_1326	47.6184	0.794365	0.440885	1.80175	0.0715846	0.174447	lysozyme
ABUW_1529	15048.1	0.224383	0.124537	1.80174	0.0715869	0.174447	methionine ABC transporter ATP-binding protein
ABUW_1991	250.765	0.397295	0.220514	1.80167	0.0715966	0.174447	DUF2523 domain-containing protein
ABUW_2909	1747.13	0.263718	0.146341	1.80208	0.0715325	0.174447	rhomboid family intramembrane serine protease
ABUW_3899	1298.06	0.300589	0.166736	1.80279	0.0714213	0.174447	DsbC family protein
ABUW_2136	4099.52	-0.261665	0.14529	-1.80099	0.0717045	0.174561	aroC, chorismate synthase
ABUW_0529	4581.85	-0.228096	0.126766	-1.79934	0.0719648	0.175082	coaBC, bifunctional phosphopantothenoylcysteine
ABUW_0196	7545.31	0.274312	0.152906	1.794	0.0728136	0.177033	MFS transporter
ABUW_0176	305.243	-0.363072	0.202519	-1.79278	0.0730073	0.177221	cysteine hydrolase
ABUW_1035	1854.83	0.284788	0.15885	1.79282	0.073002	0.177221	recO, DNA repair protein RecO
ABUW_3607	2499.96	-0.23922	0.133446	-1.79264	0.073031	0.177221	general secretion pathway protein
ABUW_2966	3713.48	0.320013	0.178834	1.78944	0.0735434	0.17835	acyl-CoA thioesterase
ABUW_1339	456.411	0.33016	0.184828	1.78631	0.0740497	0.179348	ABC transporter substrate-binding protein
ABUW_2576	8436.31	0.336565	0.188404	1.7864	0.0740339	0.179348	tssF, type VI secretion system baseplate subunit TssF
ABUW_2053	16107.4	-1.1165	0.625205	-1.78581	0.0741302	0.179428	molecular chaperone
ABUW_3773	241.124	-0.484532	0.271375	-1.78547	0.0741848	0.179446	fatty acyl-AMP ligase
ABUW_1003	4870.71	-0.268448	0.15065	-1.78193	0.0747607	0.180723	multidrug effflux MFS transporter
ABUW_0135	14690.5	0.259591	0.145726	1.78137	0.0748521	0.180829	transporter
ABUW_1591	31874.9	0.232001	0.130327	1.78014	0.0750524	0.181082	translocation/assembly module TamB
ABUW_2455	39280.3	-0.274158	0.153994	-1.78032	0.0750242	0.181082	acetyl/propionyl/methylcrotonyl-CoA carboxylase
ABUW_2161	7842.28	0.240799	0.135332	1.77932	0.0751879	0.181293	DUF937 domain-containing protein
ABUW_0637	2699.75	-0.243395	0.13683	-1.77881	0.0752708	0.181378	enoyl-CoA hydratase/isomerase family protein
ABUW_0137	1296.59	0.261377	0.146975	1.77837	0.0753424	0.181435	GGDEF domain-containing protein
ABUW_1712	3468.59	0.236002	0.132741	1.77792	0.0754178	0.181501	bifunctional molybdenum cofactor biosynthesis
ABUW_3583	88200.6	-0.293305	0.16518	-1.77567	0.0757873	0.182274	outer membrane beta-barrel protein
ABUW_2895	30827.6	0.264477	0.149087	1.77398	0.0760663	0.182829	cysN, sulfate adenylyltransferase subunit CysN
ABUW_0481	1194.64	-0.38612	0.21797	-1.77144	0.0764882	0.183621	acyl-CoA dehydrogenase family protein
ABUW_1948	364.747	0.448365	0.253112	1.77141	0.0764924	0.183621	iaaH, indoleacetamide hydrolase
ABUW_0495	8135.66	0.233792	0.13205	1.77049	0.0766458	0.183872	pdxA, 4-hydroxythreonine-4-phosphate dehydrogenase
ABUW_2197	18038.1	-0.240302	0.135775	-1.76985	0.0767513	0.184009	SurA N-terminal domain-containing protein
ABUW_3213	8077.42	-0.520266	0.294128	-1.76885	0.0769197	0.184296	MFS transporter
ABUW_2059	1989.73	0.372114	0.210554	1.76731	0.0771759	0.184793	catalase family protein
ABUW_3858	3401.14	-0.264019	0.149526	-1.76571	0.077444	0.185318	TetR/AcrR family transcriptional regulator
ABUW_2758	280.198	-0.461844	0.261824	-1.76395	0.0777406	0.18591	SDR family NAD(P)-dependent oxidoreductase
ABUW_3016	3796.48	0.237447	0.134782	1.76171	0.0781176	0.186694	hypothetical protein
ABUW_0206	26398.4	0.301549	0.171295	1.76041	0.0783386	0.187104	hydrolase
ABUW_2282	5148.45	0.253945	0.14429	1.75996	0.0784138	0.187165	AraC family transcriptional regulator
ABUW_3525	4292.56	0.2399	0.136345	1.7595	0.0784926	0.187235	polyphosphate--AMP phosphotransferase
ABUW_1415	19.4725	1.1721	0.666379	1.75891	0.0785929	0.187357	hypothetical protein
ABUW_3033	9839.78	0.261311	0.148746	1.75676	0.078959	0.188111	fur, ferric iron uptake transcriptional regulator
ABUW_1683	1109.58	0.277629	0.158213	1.75478	0.0792967	0.188797	acyl-CoA thioesterase
ABUW_0433	12488.4	-0.320997	0.183106	-1.75306	0.079591	0.189379	NAD(P)/FAD-dependent oxidoreductase
ABUW_2898	14515.8	-0.281642	0.160743	-1.75213	0.0797523	0.189643	capsule assembly Wzi family protein
ABUW_3639	22643.3	0.253493	0.144713	1.7517	0.0798262	0.1897	response regulator
ABUW_2361	2759.7	0.236457	0.135014	1.75136	0.0798848	0.18972	RNA methyltransferase
ABUW_2801	529.115	-0.336411	0.192315	-1.74927	0.0802437	0.190453	Lrp/AsnC family transcriptional regulator
ABUW_1555	181136	0.228748	0.130889	1.74764	0.0805263	0.191004	ppsA, phosphoenolpyruvate synthase
ABUW_3775	131.593	0.510379	0.292234	1.74647	0.0807291	0.191365	DUF4902 domain-containing protein
ABUW_1597	41.5544	-1.2301	0.704535	-1.74597	0.0808166	0.191453	membrane protein
ABUW_1776	29327.5	0.310296	0.177884	1.74437	0.0810938	0.191989	heme-binding protein
ABUW_0716	4343.56	-0.245104	0.140663	-1.74248	0.0814239	0.192651	mreC, rod shape-determining protein MreC
ABUW_1668	591.528	-0.312443	0.179415	-1.74146	0.0816035	0.192955	benzoate/H(+) symporter BenE family transporter
ABUW_0283	14380.2	0.223852	0.12874	1.7388	0.0820703	0.193455	ftsI, penicillin-binding protein PBP3
ABUW_1248	3934.48	-0.244256	0.140447	-1.73914	0.0820106	0.193455	ABC transporter ATP-binding protein
ABUW_1806	8399.69	-0.2449	0.1408	-1.73935	0.0819731	0.193455	ilvA, threonine ammonia-lyase, biosynthetic
ABUW_2014	929.046	0.278654	0.160234	1.73904	0.0820271	0.193455	hypothetical protein
ABUW_3399	1338.82	-0.307111	0.176597	-1.73905	0.0820254	0.193455	DUF2846 domain-containing protein
ABUW_0456	5545.47	-0.2334	0.134281	-1.73815	0.0821852	0.193485	YihY family inner membrane protein
ABUW_1138	8918.11	0.243427	0.140033	1.73836	0.0821478	0.193485	EAL domain-containing protein
ABUW_1258	18.3719	1.37329	0.790842	1.73649	0.0824772	0.194052	hypothetical protein
ABUW_2537	7164.4	0.234166	0.135015	1.73438	0.0828509	0.19481	L-serine ammonia-lyase
ABUW_1662	36.1891	0.88573	0.51094	1.73353	0.0830012	0.195043	hypothetical protein
ABUW_0988	42527.3	0.245959	0.141964	1.73255	0.0831765	0.195097	RNA polymerase sigma factor
ABUW_2454	15109.4	-0.261207	0.150756	-1.73265	0.0831574	0.195097	enoyl-CoA hydratase/isomerase family protein
ABUW_3711	378.984	-0.546573	0.315477	-1.73253	0.0831789	0.195097	rrf, 5S ribosomal RNA
ABUW_3366	62514.7	0.23048	0.133089	1.73177	0.0833152	0.195296	Bax inhibitor-1/YccA family protein
ABUW_1245	2003.25	-0.266377	0.15391	-1.73073	0.0835001	0.195608	hypothetical protein
ABUW_1457	346.926	0.444423	0.256854	1.73025	0.0835849	0.195686	protein kinase
ABUW_2105	1544.87	-0.254643	0.147226	-1.7296	0.0837012	0.195769	TonB-dependent siderophore receptor
ABUW_2789	357.505	-0.372244	0.215235	-1.72948	0.083724	0.195769	gudD, glucarate dehydratase
ABUW_0307	1367.03	0.329021	0.190589	1.72634	0.0842869	0.196843	bacterioferritin-associated ferredoxin
ABUW_2645	5148.18	0.265841	0.153984	1.72642	0.0842718	0.196843	lptB, LPS export ABC transporter ATP-binding protein
ABUW_3516	9765.73	0.385257	0.223475	1.72394	0.0847184	0.197728	MerR family transcriptional regulator
ABUW_2795	64.2938	-0.744608	0.432387	-1.72209	0.0850537	0.198389	hypothetical protein
ABUW_1671	12848.2	0.274496	0.15949	1.72109	0.0852343	0.198688	tal, transaldolase
ABUW_3826	5814.14	-0.314215	0.182623	-1.72056	0.08533	0.198788	hypothetical protein
ABUW_1024	1615.6	0.25846	0.15031	1.7195	0.0855225	0.198881	dTMP kinase
ABUW_3304	2345.13	-0.266307	0.154877	-1.71948	0.0855271	0.198881	3'-5' exonuclease
ABUW_3763	1547.19	0.266892	0.1552	1.71967	0.0854927	0.198881	BolA family transcriptional regulator
ABUW_0881	10310.4	-0.224254	0.130448	-1.7191	0.0855955	0.198918	trpS, tryptophan--tRNA ligase
ABUW_2693	90.6149	-0.567546	0.330255	-1.71851	0.085704	0.198928	hypothetical protein
ABUW_2843	5613.13	0.287841	0.167495	1.7185	0.0857052	0.198928	nudC, NAD(+) diphosphatase
ABUW_1515	925.026	0.275713	0.160555	1.71725	0.0859333	0.199336	response regulator transcription factor
ABUW_1592	851.131	-0.304933	0.177754	-1.71548	0.0862578	0.199966	hypothetical protein
ABUW_2876	4508.91	-0.266869	0.155717	-1.71381	0.086564	0.200553	mrdA, penicillin-binding protein 2
ABUW_2659	31.2296	-0.929992	0.542748	-1.71349	0.0866229	0.200567	hypothetical protein
ABUW_2399	508.513	0.550573	0.321486	1.71259	0.0867887	0.200828	biotin-independent malonate decarboxylase
ABUW_2253	3290.16	0.269028	0.15717	1.71171	0.0869506	0.20108	TetR/AcrR family transcriptional regulator
ABUW_3794	8054.88	0.350305	0.204707	1.71125	0.0870346	0.201151	ribonuclease E inhibitor RraB
ABUW_3345	1915.48	0.263397	0.154076	1.70952	0.0873538	0.201766	tRNA threonylcarbamoyladenosine dehydratase
ABUW_0278	21018	-0.249259	0.145881	-1.70864	0.0875172	0.20202	glutamate--tRNA ligase
ABUW_2559	4619.47	0.236574	0.1385	1.70811	0.0876163	0.202126	winged helix-turn-helix domain-containing
ABUW_3744	1308.73	-0.311118	0.1824	-1.70569	0.0880654	0.203038	LysE family transporter
ABUW_3537	1932.26	-0.394375	0.231405	-1.70426	0.0883322	0.203529	Na+/H+ antiporter subunit E
ABUW_0447	275.017	-0.399251	0.234516	-1.70245	0.0886717	0.204187	tRNA-Arg
ABUW_3128	13389.4	0.273219	0.160765	1.6995	0.0892257	0.205338	cell division protein ZipA
ABUW_0659	6906.09	0.223825	0.131724	1.6992	0.089281	0.205341	mutM, bifunctional DNA-formamidopyrimidine
ABUW_2676	124.62	0.643813	0.379227	1.6977	0.0895649	0.205869	hypothetical protein
ABUW_1431	1357.52	-0.329397	0.194149	-1.69662	0.0897688	0.206212	hypothetical protein
ABUW_3881	318.943	-0.582157	0.343315	-1.69569	0.0899441	0.20649	matrixin family metalloprotease
ABUW_1516	95.3466	0.576604	0.340354	1.69413	0.0902407	0.207045	chalcone isomerase family protein
ABUW_1518	133.389	-0.463856	0.273906	-1.69349	0.090363	0.207187	GNAT family N-acetyltransferase
ABUW_3865	9610.42	0.287314	0.169684	1.69323	0.090412	0.207187	NAD(P)H-dependent oxidoreductase
ABUW_0624	5346.29	-0.222919	0.131833	-1.69092	0.0908519	0.20807	folC, bifunctional tetrahydrofolate
ABUW_1958	9924.67	0.284306	0.168267	1.68961	0.0911029	0.208518	DEAD/DEAH box helicase family protein
ABUW_3825	2752.94	-0.351704	0.208513	-1.68673	0.091656	0.209658	oligosaccharide repeat unit polymerase
ABUW_1867	517.849	0.329823	0.195887	1.68374	0.0922313	0.210846	tynA, primary-amine oxidase
ABUW_0264	619.668	-0.277191	0.164733	-1.68267	0.0924386	0.210848	hypothetical protein
ABUW_2959	4094.44	0.259542	0.154252	1.68259	0.0924547	0.210848	pgaC, poly-beta-1,6 N-acetyl-D-glucosamine synthase
ABUW_3697	3461.02	0.253494	0.150615	1.68305	0.092365	0.210848	mdtD, multidrug transporter subunit MdtD
ABUW_3851	988.466	-0.366606	0.217856	-1.68279	0.0924157	0.210848	RcnB family protein
ABUW_1469	1253.14	0.408172	0.242731	1.68158	0.0926508	0.211168	class I SAM-dependent methyltransferase
ABUW_0874	73835.9	-0.251947	0.149976	-1.67992	0.0929722	0.211773	lpdA, dihydrolipoyl dehydrogenase
ABUW_1128	3499.89	0.314192	0.187114	1.67914	0.0931242	0.211773	hypothetical protein
ABUW_2668	174.779	0.45529	0.271157	1.67906	0.0931399	0.211773	DUF1073 domain-containing protein
ABUW_3496	1735.02	0.349331	0.208029	1.67924	0.0931054	0.211773	DNA gyrase inhibitor YacG
ABUW_2256	1130.61	0.342487	0.204047	1.67847	0.0932554	0.211908	DNA polymerase III subunit delta'
ABUW_0086	1345.84	-0.292743	0.174515	-1.67747	0.0934514	0.212227	DNA cytosine methyltransferase
ABUW_3493	2945.22	-0.221839	0.132363	-1.67599	0.093741	0.212757	GFA family protein
ABUW_0107	1965.8	0.270905	0.161762	1.67472	0.0939894	0.213193	TetR/AcrR family transcriptional regulator
ABUW_3409	2196.25	-0.230356	0.137625	-1.67379	0.0941716	0.213478	rdgB, RdgB/HAM1 family non-canonical purine NTP
ABUW_0783	18.8026	-1.12463	0.672992	-1.67109	0.094704	0.214428	hypothetical protein
ABUW_2703	9050.12	0.441616	0.264248	1.67122	0.0946783	0.214428	four-helix bundle copper-binding protein
ABUW_2268	12923.7	0.311053	0.186394	1.6688	0.0951578	0.215327	peptidylprolyl isomerase
ABUW_2442	386.573	0.334965	0.200768	1.66842	0.0952327	0.215368	hypothetical protein
ABUW_0098	25497.2	-0.242079	0.14518	-1.66744	0.095427	0.215679	hypothetical protein
ABUW_2260	1727.43	0.243154	0.145869	1.66693	0.0955278	0.215778	biopolymer transporter ExbD
ABUW_3433	8701.54	0.348165	0.20929	1.66355	0.0962016	0.21717	hypothetical protein
ABUW_1183	26.1591	-1.12023	0.674351	-1.66121	0.0966722	0.218103	hypothetical protein
ABUW_1146	1517.3	0.236514	0.142497	1.65978	0.0969589	0.218248	aminopeptidase P family protein
ABUW_1205	11810.1	-0.203928	0.122864	-1.65978	0.0969578	0.218248	aminopeptidase P family protein
ABUW_2267	19224	0.258679	0.155795	1.66038	0.0968372	0.218248	LPS-assembly protein LptD
ABUW_2452	29858.8	-0.376281	0.226711	-1.65974	0.0969671	0.218248	isovaleryl-CoA dehydrogenase
ABUW_0232	8245.65	-0.222335	0.134149	-1.65738	0.0974434	0.21919	potassium transporter Kup
ABUW_0019	353.39	-0.607082	0.366481	-1.65652	0.0976168	0.219449	rrf, 5S ribosomal RNA
ABUW_2448	2826.19	-0.401729	0.242655	-1.65556	0.0978107	0.219755	hypothetical protein
ABUW_0312	11279.9	0.21323	0.128863	1.6547	0.0979849	0.219886	ispH, 4-hydroxy-3-methylbut-2-enyl diphosphate
ABUW_3003	568.958	-0.338296	0.204443	-1.65471	0.0979825	0.219886	hypothetical protein
ABUW_2817	47469.2	0.208879	0.126395	1.65259	0.0984148	0.22072	type VI secretion system tip protein VgrG
ABUW_0099	21639.1	0.249638	0.151249	1.65051	0.0988396	0.221148	hypothetical protein
ABUW_0471	19328.8	0.205844	0.124702	1.65068	0.0988032	0.221148	23S rRNA (adenine(2030)-N(6))-methyltransferase
ABUW_2761	155.815	-0.459333	0.278191	-1.65114	0.0987095	0.221148	TetR/AcrR family transcriptional regulator
ABUW_3413	219.637	-0.386484	0.234135	-1.65069	0.0988017	0.221148	tatC, twin-arginine translocase subunit TatC
ABUW_1127	11525.5	-0.20817	0.126241	-1.64899	0.0991498	0.221712	dacC, D-alanyl-D-alanine carboxypeptidase PBP5/6
ABUW_1087	2381.73	0.234625	0.142339	1.64835	0.0992805	0.221873	cas1f, type I-F CRISPR-associated endonuclease Cas1
ABUW_0491	6461.35	0.213179	0.129407	1.64735	0.0994869	0.222203	ClpXP protease specificity-enhancing factor
ABUW_1441	463.069	0.354396	0.215227	1.64662	0.099637	0.222407	hypothetical protein
ABUW_2543	103.603	-0.515259	0.313157	-1.64537	0.0998937	0.222849	abaF, fosfomycin efflux MFS transporter AbaF
ABUW_3905	8798.48	-0.294218	0.178903	-1.64457	0.100059	0.223087	rnpA, ribonuclease P protein component
ABUW_3066	3586.19	-0.23995	0.146173	-1.64154	0.100685	0.224349	hemJ, protoporphyrinogen oxidase HemJ
ABUW_2205	5555.85	0.225941	0.137782	1.63985	0.101037	0.225002	hscB, Fe-S protein assembly co-chaperone HscB
ABUW_0693	273.018	-0.352051	0.21521	-1.63585	0.101871	0.226706	tRNA-Asp
ABUW_2733	81.4115	0.620193	0.379182	1.63561	0.101922	0.226706	hypothetical protein
ABUW_0334	657.647	-0.40782	0.249404	-1.63518	0.102011	0.226771	antibiotic biosynthesis monooxygenase
ABUW_2426	340.742	0.395992	0.242216	1.63487	0.102076	0.226783	response regulator transcription factor
ABUW_0601	8673.63	-0.204088	0.1249	-1.63401	0.102256	0.227049	phospholipase D family protein
ABUW_2930	371.539	0.308068	0.18859	1.63354	0.102356	0.227138	SDR family oxidoreductase
ABUW_2092	6621.21	-0.212784	0.130322	-1.63275	0.102521	0.227371	3-hydroxybutyrate dehydrogenase
ABUW_0477	32698.3	0.392793	0.24071	1.63181	0.10272	0.227678	23S ribosomal RNA
ABUW_0823	3348.34	-0.224432	0.137878	-1.62776	0.103576	0.229345	patatin-like phospholipase family protein
ABUW_2829	70.4326	-0.710054	0.436237	-1.62768	0.103593	0.229345	hypothetical protein
ABUW_2263	3172.44	0.212451	0.130712	1.62534	0.10409	0.230312	ParA family protein
ABUW_1549	9554.72	-0.206654	0.127236	-1.62418	0.104338	0.230726	cyoE, heme o synthase
ABUW_3306	9423.64	0.204604	0.126256	1.62054	0.105115	0.232309	response regulator
ABUW_0246	4444.85	-0.236093	0.14581	-1.61918	0.105408	0.232819	hisA, 1-(5-phosphoribosyl)-5-[(5-
ABUW_1737	5041.52	-0.208639	0.129043	-1.61682	0.105917	0.233807	uppS, di-trans,poly-cis-decaprenylcistransferase
ABUW_0257	45274	0.24953	0.154478	1.61532	0.106242	0.23398	ompR, two-component system response regulator OmpR
ABUW_1302	40.8259	0.731412	0.452777	1.61539	0.106226	0.23398	hypothetical protein
ABUW_1730	11326.5	0.21741	0.134572	1.61556	0.106189	0.23398	argF, ornithine carbamoyltransferase
ABUW_2034	93.6369	-0.524925	0.324816	-1.61607	0.10608	0.23398	hypothetical protein
ABUW_0833	586.893	-0.367484	0.227861	-1.61276	0.106797	0.235065	AEC family transporter
ABUW_1760	745.151	0.274469	0.170304	1.61165	0.107039	0.235461	SulP family inorganic anion transporter
ABUW_3364	3126.12	-0.248602	0.154316	-1.611	0.10718	0.235635	adeC, AdeC/AdeK/OprM family multidrug efflux complex
ABUW_1033	24851.8	0.194195	0.120647	1.60962	0.107481	0.236021	era, GTPase Era
ABUW_2232	322.908	0.344384	0.213946	1.60968	0.107468	0.236021	biopolymer transporter ExbD
ABUW_2690	17547.4	0.271308	0.168609	1.6091	0.107595	0.236135	cold-shock protein
ABUW_0083	849.203	-0.287886	0.17902	-1.60813	0.107807	0.236373	HAD family hydrolase
ABUW_3216	5146.65	-1.40136	0.871473	-1.60803	0.107828	0.236373	zinc-binding dehydrogenase
ABUW_3267	4047.2	0.213211	0.132693	1.6068	0.108099	0.236829	hypothetical protein
ABUW_2932	451.736	0.335546	0.208968	1.60573	0.108333	0.237205	hypothetical protein
ABUW_3612	2923.87	-0.230143	0.143452	-1.60432	0.108643	0.237747	hypothetical protein
ABUW_2980	99.5975	0.50502	0.314987	1.60331	0.108867	0.238099	YbaN family protein
ABUW_2934	1263.49	-0.250045	0.156048	-1.60237	0.109075	0.238416	MFS transporter
ABUW_1784	7319.66	0.296443	0.18508	1.60171	0.10922	0.238597	DUF2750 domain-containing protein
ABUW_3762	1418.08	0.272473	0.170382	1.59918	0.10978	0.239681	SirB2 family protein
ABUW_1135	1522.75	-0.252508	0.157945	-1.59872	0.109884	0.239707	gloA, lactoylglutathione lyase
ABUW_1738	8505.1	-0.197954	0.123833	-1.59856	0.109918	0.239707	phosphatidate cytidylyltransferase
ABUW_1919	533.711	-0.354643	0.222244	-1.59574	0.110548	0.24094	hypothetical protein
ABUW_1471	817.364	0.505779	0.317015	1.59544	0.110613	0.240945	NirD/YgiW/YdeI family stress tolerance protein
ABUW_1333	31918.2	-0.247588	0.155273	-1.59453	0.110817	0.24125	serine hydroxymethyltransferase
ABUW_2058	8739.25	-0.327445	0.205401	-1.59417	0.110897	0.241286	hypothetical protein
ABUW_1837	246.779	0.347916	0.218311	1.59367	0.111009	0.24139	pcaC, 4-carboxymuconolactone decarboxylase
ABUW_0872	180511	0.260807	0.163851	1.59174	0.111443	0.242066	2-oxoglutarate dehydrogenase E1 component
ABUW_1194	4425.28	0.274306	0.172337	1.59169	0.111454	0.242066	class C extended-spectrum beta-lactamase ADC-11
ABUW_3877	1194.22	0.231123	0.145229	1.59144	0.111512	0.242066	LysR family transcriptional regulator
ABUW_2818	25.946	-1.02714	0.645552	-1.5911	0.111586	0.242089	TetR/AcrR family transcriptional regulator
ABUW_3212	4891.31	-0.365123	0.229545	-1.59063	0.111692	0.24218	CoA transferase
ABUW_1698	1933.56	-0.274424	0.17272	-1.58884	0.112097	0.24278	aroQ, type II 3-dehydroquinate dehydratase
ABUW_2879	940.203	-0.253266	0.159376	-1.58911	0.112035	0.24278	ureG, urease accessory protein UreG
ABUW_3642	2940.35	0.222685	0.140239	1.5879	0.112309	0.2431	peptidase S41
ABUW_2504	5125.76	0.241529	0.152233	1.58658	0.112609	0.243607	catalase family peroxidase
ABUW_2870	617.653	-0.309814	0.195306	-1.5863	0.112671	0.243607	RnfABCDGE type electron transport complex
ABUW_0733	10.8316	1.37567	0.86788	1.58509	0.112946	0.24393	AlpA family phage regulatory protein
ABUW_2329	114.76	0.454086	0.286476	1.58507	0.112949	0.24393	hypothetical protein
ABUW_2925	15741.2	-0.203515	0.128479	-1.58404	0.113186	0.244301	inorganic phosphate transporter
ABUW_0892	10603.9	-0.257232	0.162545	-1.58253	0.113529	0.244902	greA, transcription elongation factor GreA
ABUW_1197	2264.9	-0.237217	0.150002	-1.58143	0.113781	0.245305	xdhB, xanthine dehydrogenase molybdopterin binding
ABUW_1807	3790.57	0.214372	0.135751	1.57916	0.114299	0.246283	rpiA, ribose-5-phosphate isomerase RpiA
ABUW_3875	1072.83	0.374302	0.237125	1.5785	0.114451	0.246471	hypothetical protein
ABUW_3256	200.513	-0.472338	0.299901	-1.57498	0.115262	0.248074	tRNA-Ala
ABUW_1711	3883.5	0.219292	0.139375	1.5734	0.115626	0.248577	molybdenum cofactor biosynthesis protein MoaE
ABUW_2815	1009.77	-0.348089	0.22123	-1.57343	0.11562	0.248577	hypothetical protein
ABUW_0765	1.76034	-4.16236	2.64752	-1.57217	0.11591	0.249046	tRNA-Arg
ABUW_1312	1808.25	0.21539	0.137187	1.57005	0.116403	0.249824	ORF6N domain-containing protein
ABUW_3872	2112.46	-0.253106	0.161209	-1.57005	0.116404	0.249824	peptidyl-prolyl cis-trans isomerase
ABUW_2360	13650.1	0.205812	0.13137	1.56666	0.117193	0.251375	dnaE, DNA polymerase III subunit alpha
ABUW_3093	96.6517	-0.510244	0.325758	-1.56633	0.117272	0.251402	tRNA-Gln
ABUW_0119	348.594	-0.363013	0.231881	-1.56552	0.117462	0.251666	hypothetical protein
ABUW_3698	1122.05	0.251273	0.160566	1.56492	0.117601	0.251822	glycoside hydrolase family 25 protein
ABUW_0146	6072.53	0.202808	0.129808	1.56237	0.118202	0.252965	murG, undecaprenyldiphospho-muramoylpentapeptide
ABUW_1526	8784.73	0.28975	0.185643	1.56079	0.118573	0.253615	hypothetical protein
ABUW_0688	496.413	0.280015	0.179552	1.55952	0.118873	0.254114	DUF1853 family protein
ABUW_0710	1401.92	0.25038	0.160649	1.55855	0.119103	0.254462	hypothetical protein
ABUW_2571	748.079	-0.251334	0.161378	-1.55743	0.119369	0.254887	OmpA family protein
ABUW_2007	57.114	-0.666487	0.429087	-1.55327	0.120359	0.256856	hypothetical protein
ABUW_1604	905.374	-0.267447	0.172263	-1.55256	0.120529	0.257075	type II toxin-antitoxin system RelB/DinJ family
ABUW_3673	1279.89	-0.245853	0.158478	-1.55134	0.12082	0.25755	NAD(P)/FAD-dependent oxidoreductase
ABUW_2206	25407	0.274502	0.177153	1.54952	0.121256	0.257938	hscA, Fe-S protein assembly chaperone HscA
ABUW_2790	257.508	-0.428843	0.276755	-1.54954	0.121252	0.257938	MFS transporter
ABUW_3712	32260	0.37783	0.243793	1.5498	0.12119	0.257938	23S ribosomal RNA
ABUW_3850	5194.88	0.271548	0.175255	1.54945	0.121274	0.257938	RcnB family protein
ABUW_2160	357.498	-0.300842	0.194302	-1.54832	0.121544	0.258367	porin
ABUW_3559	7699.82	0.202183	0.130711	1.5468	0.121911	0.259001	ruvX, Holliday junction resolvase RuvX
ABUW_0247	1312.14	0.225415	0.145829	1.54574	0.122167	0.25916	3'-5' exonuclease domain-containing protein 2
ABUW_1645	107.724	0.721883	0.467044	1.54564	0.122191	0.25916	TetR/AcrR family transcriptional regulator
ABUW_1836	789.9	0.268539	0.173701	1.54599	0.122108	0.25916	MFS transporter
ABUW_0540	209.201	-0.357501	0.231344	-1.54532	0.122268	0.259179	hypothetical protein
ABUW_1707	409.591	0.289558	0.187497	1.54433	0.122508	0.259541	NTP transferase domain-containing protein
ABUW_3699	1236.86	0.266587	0.172705	1.5436	0.122686	0.259773	dinB, DNA polymerase IV
ABUW_1628	2005.67	0.209974	0.136091	1.5429	0.122855	0.259986	hypothetical protein
ABUW_0189	32250.4	0.245406	0.159282	1.5407	0.123389	0.260971	uvrA, excinuclease ABC subunit UvrA
ABUW_2905	12093.9	0.208452	0.135349	1.54011	0.123533	0.260983	hydrogen peroxide-inducible genes activator
ABUW_3849	21600.4	0.290261	0.188466	1.54012	0.12353	0.260983	YciK family oxidoreductase
ABUW_0238	382.276	-0.295891	0.192403	-1.53787	0.12408	0.261993	AraC family transcriptional regulator
ABUW_1872	6407.17	0.301898	0.196938	1.53296	0.125286	0.264392	pcaF, 3-oxoadipyl-CoA thiolase
ABUW_0476	221.693	-0.497116	0.324613	-1.53141	0.125667	0.265048	tRNA-Ala
ABUW_2025	877.795	0.243335	0.158972	1.53068	0.125849	0.265285	hypothetical protein
ABUW_0980	2883.15	-0.244143	0.159603	-1.52969	0.126094	0.265505	phosphoribosylglycinamide formyltransferase
ABUW_3139	5349.98	0.22506	0.147112	1.52986	0.126052	0.265505	hypothetical protein
ABUW_3485	668.197	0.246217	0.161136	1.52801	0.126511	0.266236	DMT family transporter
ABUW_0288	1922.88	-0.214945	0.140845	-1.52611	0.126983	0.267079	methyltransferase domain-containing protein
ABUW_3100	6977.75	-0.23156	0.151863	-1.5248	0.127309	0.267618	aspartate 1-decarboxylase
ABUW_0018	33056.4	0.379145	0.248795	1.52393	0.127527	0.267647	23S ribosomal RNA
ABUW_0056	4576.58	0.204369	0.134111	1.52389	0.127537	0.267647	replication-associated recombination protein A
ABUW_1560	168.144	-0.410342	0.26919	-1.52436	0.127419	0.267647	pgaD, poly-beta-1,6-N-acetyl-D-glucosamine
ABUW_2808	1822.15	-0.22955	0.150689	-1.52333	0.127676	0.267647	amino acid permease
ABUW_3609	5145.2	-0.215834	0.141661	-1.5236	0.12761	0.267647	H-NS histone family protein
ABUW_2716	1496.27	-0.294794	0.193557	-1.52304	0.12775	0.267653	OprD family outer membrane porin
ABUW_0971	10892.3	-0.231573	0.152103	-1.52247	0.12789	0.267799	hypothetical protein
ABUW_1078	95.1038	-0.615684	0.404595	-1.52173	0.128077	0.268041	YbfB/YjiJ family MFS transporter
ABUW_0120	176.024	-0.717418	0.472278	-1.51906	0.128748	0.269	DUF1311 domain-containing protein
ABUW_1652	78.6165	0.722861	0.475843	1.51912	0.128733	0.269	hypothetical protein
ABUW_1750	1552.96	0.211369	0.139104	1.51951	0.128635	0.269	HAD-IA family hydrolase
ABUW_2856	9869.77	0.188757	0.124349	1.51797	0.129022	0.269425	pepP, Xaa-Pro aminopeptidase
ABUW_0539	330.497	-0.313742	0.206842	-1.51682	0.129313	0.269585	hypothetical protein
ABUW_3255	32492	0.379979	0.250557	1.51654	0.129384	0.269585	23S ribosomal RNA
ABUW_3472	1635.59	-0.264947	0.174688	-1.51669	0.129346	0.269585	DUF1345 domain-containing protein
ABUW_3765	7.54335	-2.17689	1.43499	-1.51701	0.129265	0.269585	tRNA-Gly
ABUW_0113	2567.29	0.20989	0.138448	1.51602	0.129515	0.26971	DUF924 domain-containing protein
ABUW_0059	13752	-0.186096	0.123168	-1.5109	0.130813	0.27184	purC, phosphoribosylaminoimidazolesuccinocarboxamide
ABUW_1241	4540.95	-0.280822	0.185884	-1.51074	0.130856	0.27184	DUF962 domain-containing protein
ABUW_1559	700.845	-0.251922	0.166925	-1.50919	0.131249	0.27184	pgaC, poly-beta-1,6 N-acetyl-D-glucosamine synthase
ABUW_1690	4201.78	-0.261402	0.173209	-1.50917	0.131255	0.27184	FMN-binding glutamate synthase family protein
ABUW_1705	245.388	0.341703	0.226311	1.50989	0.131072	0.27184	nirD, nitrite reductase small subunit NirD
ABUW_2027	361.6	0.344525	0.22807	1.51061	0.130887	0.27184	hypothetical protein
ABUW_2434	15.8479	1.15467	0.764922	1.50953	0.131164	0.27184	hypothetical protein
ABUW_2574	1319.57	-0.279241	0.18495	-1.50982	0.131089	0.27184	hypothetical protein
ABUW_3758	1256.65	0.224472	0.148647	1.5101	0.131017	0.27184	DedA family protein
ABUW_3868	32656.1	0.372806	0.246933	1.50975	0.131108	0.27184	23S ribosomal RNA
ABUW_2274	5196.67	0.197006	0.130615	1.5083	0.131478	0.272152	cupin domain-containing protein
ABUW_3363	4583.26	-0.21209	0.141144	-1.50265	0.13293	0.275008	MacB family efflux pump subunit
ABUW_0597	1781.02	-0.215305	0.143508	-1.5003	0.133537	0.276113	hypothetical protein
ABUW_0435	226.667	-0.365088	0.243652	-1.4984	0.13403	0.276642	succinate dehydrogenase assembly factor 2
ABUW_1907	9321.48	0.19963	0.133214	1.49857	0.133986	0.276642	PQQ-dependent sugar dehydrogenase
ABUW_2792	827.689	-0.236299	0.157688	-1.49852	0.133999	0.276642	DMT family transporter
ABUW_3671	680.137	-0.340691	0.227402	-1.49819	0.134085	0.276642	arsH, arsenical resistance protein ArsH
ABUW_0701	5317.8	0.197675	0.131989	1.49767	0.13422	0.276769	multidrug effflux MFS transporter
ABUW_2143	2996.56	0.446878	0.298512	1.49702	0.134388	0.276965	hypothetical protein
ABUW_2517	57.002	0.613767	0.410216	1.4962	0.134601	0.277252	hypothetical protein
ABUW_1834	672.352	0.309323	0.207056	1.49391	0.135199	0.278334	3-carboxy-cis,cis-muconate cycloisomerase
ABUW_0662	12122.5	-0.305088	0.204362	-1.49288	0.135468	0.278736	NADH:flavin oxidoreductase/NADH oxidase
ABUW_2247	5127.86	-0.193716	0.130033	-1.48975	0.136291	0.280277	ung, uracil-DNA glycosylase
ABUW_3353	70.0413	0.533366	0.358244	1.48883	0.136531	0.280618	TetR/AcrR family transcriptional regulator
ABUW_1664	846.685	0.23838	0.160338	1.48674	0.137085	0.281603	RDD family protein
ABUW_0251	5079.09	-0.23099	0.155618	-1.48434	0.137717	0.28275	acetyl-CoA sensor PanZ family protein
ABUW_0446	600.678	-0.320234	0.21579	-1.48401	0.137807	0.282781	tRNA-Arg
ABUW_3564	874.937	0.25892	0.174607	1.48287	0.138109	0.283247	alpha-ketoglutarate-dependent dioxygenase AlkB
ABUW_2677	691.99	0.287131	0.193771	1.48181	0.138392	0.283588	hypothetical protein
ABUW_3588	121.549	-0.565921	0.381945	-1.48168	0.138425	0.283588	hypothetical protein
ABUW_1303	60.9846	0.619957	0.418668	1.48078	0.138664	0.283924	hypothetical protein
ABUW_1329	153.452	0.546883	0.369502	1.48006	0.138858	0.284168	tRNA-Arg
ABUW_0511	32564.4	0.375126	0.253874	1.4776	0.139514	0.284894	23S ribosomal RNA
ABUW_1646	2517.17	-0.223351	0.151149	-1.47769	0.139492	0.284894	TonB-dependent receptor
ABUW_2028	26.662	-0.865752	0.585585	-1.47844	0.13929	0.284894	phage coat protein
ABUW_3657	1047.83	0.232199	0.157088	1.47815	0.139368	0.284894	ATP-binding protein
ABUW_2332	11951.6	-0.203581	0.137849	-1.47683	0.13972	0.285058	amino acid ABC transporter permease
ABUW_2977	2719.14	0.198916	0.134725	1.47646	0.13982	0.285058	alpha/beta fold hydrolase
ABUW_3218	88.1035	-0.523019	0.354201	-1.47662	0.139778	0.285058	tRNA-Pro
ABUW_0125	324.42	-0.329038	0.22294	-1.4759	0.139971	0.285212	ureidoglycolate lyase
ABUW_1195	2435.4	-0.239411	0.162571	-1.47265	0.140845	0.286839	folE, GTP cyclohydrolase I FolE
ABUW_0824	872.917	-0.236736	0.160802	-1.47222	0.140962	0.286923	1-acyl-sn-glycerol-3-phosphate acyltransferase
ABUW_3770	655.157	-0.23906	0.162561	-1.47059	0.141403	0.287666	non-ribosomal peptide synthetase
ABUW_2747	1447.73	-0.278783	0.189684	-1.46973	0.141636	0.287986	gap, type I glyceraldehyde-3-phosphate dehydrogenase
ABUW_2098	16593	-0.192579	0.13117	-1.46817	0.142059	0.288691	short-chain fatty acid transporter
ABUW_1917	1366.19	0.208919	0.14233	1.46786	0.142143	0.288707	SMI1/KNR4 family protein
ABUW_2573	5688.6	-0.206097	0.140468	-1.46721	0.142318	0.288907	tssM, type VI secretion system membrane subunit TssM
ABUW_0397	7035.83	0.194417	0.132679	1.46531	0.142835	0.289802	dicarboxylate/amino acid:cation symporter
ABUW_3089	10355.1	0.199462	0.136264	1.46379	0.14325	0.290488	glutamyl-tRNA reductase
ABUW_2746	24436.8	0.191337	0.13088	1.46192	0.143762	0.291371	ATP phosphoribosyltransferase regulatory
ABUW_3632	18278.4	0.224473	0.153579	1.46161	0.143847	0.291387	ferrous iron transporter B
ABUW_0845	11064.9	-0.240643	0.164863	-1.45965	0.144386	0.292261	phosphatase PAP2 family protein
ABUW_1232	228.102	0.33068	0.226591	1.45937	0.144463	0.292261	MFS transporter
ABUW_2796	114.918	-0.599902	0.411118	-1.4592	0.14451	0.292261	DUF4265 domain-containing protein
ABUW_3654	7992.58	0.190863	0.130932	1.45773	0.144915	0.292923	ammonium transporter
ABUW_2449	3186.78	-0.24136	0.165689	-1.4567	0.145199	0.293341	class I SAM-dependent methyltransferase
ABUW_1855	16918.5	-0.266467	0.182961	-1.45642	0.145278	0.293343	MFS transporter
ABUW_0258	18326.3	-0.21819	0.149899	-1.45558	0.145508	0.293651	RNA-binding transcriptional accessory protein
ABUW_3833	37282.3	0.231456	0.159367	1.45234	0.146406	0.295307	polysaccharide biosynthesis tyrosine autokinase
ABUW_2832	1233.17	-0.290743	0.200292	-1.45159	0.146615	0.29557	hypothetical protein
ABUW_0284	7019.26	0.202701	0.139743	1.45053	0.14691	0.295952	UDP-N-acetylmuramoyl-L-alanyl-D-glutamate--2,
ABUW_3772	134.018	-0.389041	0.268239	-1.45035	0.14696	0.295952	acyl-CoA dehydrogenase
ABUW_0292	604.541	-0.378989	0.261391	-1.4499	0.147087	0.296051	type 4a pilus biogenesis protein PilO
ABUW_0707	1788.2	-0.242181	0.167112	-1.44922	0.147276	0.296273	sbmA, peptide antibiotic transporter SbmA
ABUW_2225	5853.1	-0.250207	0.172921	-1.44695	0.147912	0.297394	ABC transporter substrate-binding protein
ABUW_1751	734.266	-0.292807	0.20248	-1.4461	0.148148	0.297553	hypothetical protein
ABUW_3348	4448.41	0.25233	0.17448	1.44618	0.148126	0.297553	DUF3298 domain-containing protein
ABUW_0165	4189.34	0.198997	0.137688	1.44527	0.148381	0.297862	recJ, single-stranded-DNA-specific exonuclease RecJ
ABUW_1983	640.11	-0.256991	0.178096	-1.44299	0.149022	0.298992	hypothetical protein
ABUW_3685	33351.7	-0.262022	0.181674	-1.44226	0.149228	0.299246	OprD family outer membrane porin
ABUW_1330	116.633	0.419149	0.291128	1.43974	0.149941	0.300349	hypothetical protein
ABUW_2175	806.286	0.240377	0.166989	1.43948	0.150016	0.300349	cobU, bifunctional adenosylcobinamide
ABUW_3873	4309.44	-0.220967	0.153468	-1.43983	0.149915	0.300349	alpha/beta hydrolase
ABUW_3754	452.047	-0.301904	0.209841	-1.43873	0.150227	0.300613	aminoglycoside nucleotidyltransferase
ABUW_0230	85.5184	0.465909	0.324098	1.43756	0.15056	0.301044	GNAT family N-acetyltransferase
ABUW_1893	810.235	0.231778	0.161247	1.43741	0.150601	0.301044	Rrf2 family transcriptional regulator
ABUW_2115	815.348	0.222842	0.15511	1.43667	0.150812	0.301273	chrA, chromate efflux transporter
ABUW_2322	373.432	0.387873	0.270073	1.43617	0.150953	0.301273	integrase family protein
ABUW_2989	169.95	-0.406582	0.283102	-1.43617	0.150955	0.301273	dihydrodipicolinate synthase family protein
ABUW_1380	6458.1	0.182608	0.127345	1.43396	0.151584	0.302369	nitroreductase
ABUW_0449	242023	-0.192711	0.134614	-1.43158	0.152264	0.303407	hypothetical protein
ABUW_1040	1006.1	0.267506	0.186846	1.43169	0.152231	0.303407	hypothetical protein
ABUW_0132	329.064	-0.299224	0.209397	-1.42898	0.153011	0.304734	puuE, allantoinase PuuE
ABUW_2373	2623.73	0.215902	0.151252	1.42744	0.153454	0.305457	amidohydrolase
ABUW_3161	3585.97	-0.206584	0.144877	-1.42593	0.153889	0.306161	gigC, LysR family transcriptional regulator GigC
ABUW_0368	474.823	0.255922	0.179612	1.42486	0.154198	0.306616	tetracycline resistance MFS efflux pump
ABUW_1899	119.028	0.40995	0.288304	1.42194	0.155044	0.308136	metal-dependent hydrolase
ABUW_1795	151016	0.206853	0.145713	1.41959	0.155728	0.309202	cytochrome ubiquinol oxidase subunit I
ABUW_2514	155.765	0.665516	0.468827	1.41953	0.155744	0.309202	hypothetical protein
ABUW_0329	1304.52	-0.23705	0.167034	-1.41917	0.15585	0.309251	EamA family transporter
ABUW_0245	168.627	-0.354744	0.250248	-1.41757	0.156316	0.309827	helix-turn-helix transcriptional regulator
ABUW_2251	284.258	0.333201	0.23509	1.41733	0.156386	0.309827	gspI, type II secretion system minor pseudopilin GspI
ABUW_3514	399.377	-0.332416	0.234492	-1.4176	0.156307	0.309827	LysE family translocator
ABUW_2189	7042.88	1.12789	0.796256	1.41649	0.156631	0.310151	siderophore biosynthesis protein
ABUW_0696	259.316	0.312948	0.221036	1.41583	0.156826	0.310213	tRNA-Val
ABUW_3641	1611.07	0.199922	0.141184	1.41604	0.156765	0.310213	sigma-54-dependent Fis family transcriptional
ABUW_1831	653.331	0.237246	0.167677	1.4149	0.157099	0.31059	3-oxoacid CoA-transferase subunit A
ABUW_1169	1112.36	-0.325674	0.230227	-1.41458	0.157192	0.310611	basA, acinetobactin non-ribosomal peptide synthetase
ABUW_0937	77.5533	-0.515369	0.364766	-1.41288	0.157692	0.311307	hypothetical protein
ABUW_1512	1262.12	0.214204	0.151614	1.41282	0.157708	0.311307	class I SAM-dependent methyltransferase
ABUW_0739	540.29	0.278024	0.196895	1.41204	0.157937	0.311596	hypothetical protein
ABUW_2523	251.088	-0.399757	0.283312	-1.41101	0.15824	0.312033	PaaI family thioesterase
ABUW_0478	384.11	-0.526078	0.373422	-1.4088	0.158893	0.313009	rrf, 5S ribosomal RNA
ABUW_2031	142.8	0.380981	0.270481	1.40853	0.158973	0.313009	replication initiation factor domain-containing
ABUW_3049	25836.6	0.225702	0.160243	1.4085	0.158983	0.313009	minD, septum site-determining protein MinD
ABUW_0262	55692.2	-0.188254	0.133696	-1.40807	0.15911	0.313095	ettA, energy-dependent translational throttle protein
ABUW_1890	651.785	0.283769	0.201582	1.40771	0.159218	0.313146	MerR family transcriptional regulator
ABUW_2562	85.6909	0.614597	0.437641	1.40434	0.160217	0.314783	ankyrin repeat domain-containing protein
ABUW_3819	7314.75	-0.183507	0.130671	-1.40435	0.160216	0.314783	galU, UTP--glucose-1-phosphate uridylyltransferase
ABUW_3579	11676.3	-0.212295	0.151207	-1.404	0.160318	0.314818	hypothetical protein
ABUW_0497	4325.28	0.187651	0.133725	1.40326	0.160539	0.315089	symmetrical bis(5'-nucleosyl)-tetraphosphatase
ABUW_0717	741.959	-0.242561	0.173016	-1.40195	0.160929	0.31569	mreD, rod shape-determining protein MreD
ABUW_1772	6023.38	0.182748	0.130532	1.40003	0.161504	0.316655	ptsP, phosphoenolpyruvate--protein phosphotransferase
ABUW_1888	2322.67	0.254547	0.181938	1.39908	0.161788	0.317048	saccharopine dehydrogenase NADP-binding
ABUW_2570	231.962	-0.357568	0.25603	-1.39659	0.162538	0.318353	PAAR domain-containing protein
ABUW_2682	150.477	-0.368981	0.264301	-1.39606	0.162696	0.318497	helix-turn-helix transcriptional regulator
ABUW_2087	158.357	0.443064	0.317452	1.39569	0.162808	0.318552	hypothetical protein
ABUW_3869	204.819	-0.365896	0.262765	-1.39248	0.163777	0.320282	tRNA-Ala
ABUW_1573	13763.8	-0.313019	0.225051	-1.39088	0.164262	0.321065	acyl-CoA dehydrogenase family protein
ABUW_2080	297.373	0.293493	0.211146	1.39	0.164529	0.321422	LysR family transcriptional regulator
ABUW_1026	4942.83	-0.201573	0.145084	-1.38935	0.164725	0.321631	nadB, L-aspartate oxidase
ABUW_3068	549.289	0.237675	0.171102	1.38909	0.164806	0.321631	hypothetical protein
ABUW_0043	744.5	-0.246535	0.177579	-1.38831	0.165042	0.321923	LysR family transcriptional regulator
ABUW_0365	1031.85	-0.279953	0.201771	-1.38748	0.165296	0.321923	hypothetical protein
ABUW_1833	968.78	0.250693	0.180654	1.3877	0.165228	0.321923	pcaF, 3-oxoadipyl-CoA thiolase
ABUW_3331	208.704	0.342448	0.246734	1.38793	0.16516	0.321923	hypothetical protein
ABUW_3241	1719.22	0.239778	0.172928	1.38658	0.165571	0.322293	filE, putative pilus assembly protein FilE
ABUW_0106	4622.12	-0.238264	0.171991	-1.38533	0.165951	0.322868	phoB, phosphate regulon transcriptional regulator
ABUW_2453	41272.4	-0.226255	0.163373	-1.3849	0.166083	0.322958	methylcrotonoyl-CoA carboxylase
ABUW_0975	2522.69	0.239909	0.173368	1.38381	0.166416	0.32344	lolD, lipoprotein-releasing ABC transporter
ABUW_0728	1456.47	-0.227741	0.164772	-1.38216	0.166923	0.323878	PaaX family transcriptional regulator
ABUW_1423	130.207	0.4125	0.298489	1.38196	0.166984	0.323878	hypothetical protein
ABUW_1780	616.098	-0.240164	0.173684	-1.38276	0.166737	0.323878	hypothetical protein
ABUW_3786	9604.26	0.367142	0.265599	1.38232	0.166873	0.323878	amino acid permease
ABUW_1097	1717.72	-0.206442	0.149542	-1.38049	0.167435	0.324587	thiamine phosphate synthase
ABUW_0241	2654.51	0.190364	0.138075	1.3787	0.167986	0.32549	homoserine kinase
ABUW_1702	36.6593	-0.717418	0.520537	-1.37823	0.168133	0.325608	ANTAR domain-containing protein
ABUW_0799	1855.52	-0.227439	0.165322	-1.37573	0.168904	0.326934	Arc family DNA-binding protein
ABUW_1812	4378.88	0.179249	0.130384	1.37478	0.1692	0.327339	hypothetical protein
ABUW_3705	246.717	0.385865	0.281131	1.37254	0.169894	0.328514	helix-turn-helix domain-containing protein
ABUW_2290	3170.39	0.282159	0.205652	1.37202	0.170058	0.328662	hypothetical protein
ABUW_0595	664.38	-0.221843	0.16175	-1.37152	0.170214	0.328797	wecB, UDP-N-acetylglucosamine 2-epimerase
ABUW_0608	4875.39	0.184006	0.134246	1.37066	0.170481	0.329146	baeS, sensor histidine kinase efflux regulator BaeS
ABUW_2609	1112.16	0.202081	0.147536	1.36971	0.170778	0.329551	mumR, LysR family transcriptional regulator MumR
ABUW_1826	16238.1	-0.17185	0.125498	-1.36934	0.170894	0.329606	kdsA, 3-deoxy-8-phosphooctulonate synthase
ABUW_3490	184.05	-0.370128	0.270357	-1.36903	0.170988	0.32962	type B 50S ribosomal protein L31
ABUW_0194	2810.62	0.194075	0.141985	1.36687	0.171665	0.330756	tenA, thiaminase II
ABUW_0222	5.40816	-2.04803	1.49913	-1.36614	0.171894	0.331029	TetR/AcrR family transcriptional regulator
ABUW_0660	949.578	0.220107	0.161324	1.36438	0.172449	0.331761	DNA-3-methyladenine glycosylase
ABUW_3157	340509	0.279796	0.205071	1.36439	0.172446	0.331761	mechanosensitive ion channel
ABUW_0087	3578.6	-0.258796	0.18991	-1.36273	0.172968	0.332252	ATP-binding protein
ABUW_0272	31.3447	-0.761732	0.558903	-1.36291	0.172912	0.332252	tRNA-Glu
ABUW_1381	8694.54	0.185545	0.136118	1.36312	0.172846	0.332252	NAD(P)H-dependent glycerol-3-phosphate
ABUW_0058	526.93	0.247658	0.181978	1.36092	0.173539	0.332747	hypothetical protein
ABUW_0744	9.64552	-1.40352	1.0309	-1.36145	0.173372	0.332747	hypothetical protein
ABUW_1923	81.2999	-0.449719	0.330517	-1.36065	0.173623	0.332747	SLC13 family permease
ABUW_2020	151.52	0.42208	0.310234	1.36052	0.173664	0.332747	replication initiation factor domain-containing
ABUW_2038	228.231	0.328975	0.241696	1.36111	0.173478	0.332747	replication initiation factor domain-containing
ABUW_0741	121.897	0.408091	0.300328	1.35882	0.174205	0.333527	hypothetical protein
ABUW_3867	345.899	-0.476028	0.35036	-1.35868	0.174247	0.333527	rrf, 5S ribosomal RNA
ABUW_0385	10636.5	0.174295	0.128347	1.358	0.174464	0.333772	outer membrane lipid asymmetry maintenance
ABUW_1037	1676.98	0.192492	0.142274	1.35297	0.176066	0.336668	tRNA-(ms[2]io[6]A)-hydroxylase
ABUW_2235	12098.8	-0.183204	0.13558	-1.35126	0.176612	0.3375	cell division protein ZapE
ABUW_2721	1231.1	0.229974	0.170219	1.35105	0.17668	0.3375	O-methyltransferase
ABUW_2931	601.997	0.261543	0.193751	1.34989	0.177051	0.338038	LysR family transcriptional regulator
ABUW_2585	190.204	0.369964	0.274869	1.34596	0.178314	0.340279	ABC transporter substrate-binding protein
ABUW_3805	3548.22	-0.293011	0.217798	-1.34533	0.178517	0.340496	hypothetical protein
ABUW_2497	2858.1	0.259541	0.19323	1.34317	0.179218	0.341488	LLM class flavin-dependent oxidoreductase
ABUW_2563	446.061	0.280638	0.208915	1.34331	0.179171	0.341488	LysR family transcriptional regulator
ABUW_3453	1863.3	-0.26963	0.201101	-1.34077	0.179995	0.342796	hypothetical protein
ABUW_3844	2527.63	-0.204226	0.152371	-1.34032	0.180141	0.342901	TetR family transcriptional regulator
ABUW_0171	2383.97	0.19179	0.143171	1.33958	0.18038	0.342906	3-deoxy-D-manno-octulosonic acid transferase
ABUW_0732	3690.72	0.188086	0.14041	1.33955	0.180392	0.342906	hchA, protein deglycase HchA
ABUW_3029	4394.54	0.194389	0.145153	1.3392	0.180505	0.342906	AAA family ATPase
ABUW_3322	369.804	0.256407	0.191446	1.33932	0.180467	0.342906	hypothetical protein
ABUW_2194	5343.12	-0.367273	0.274554	-1.33771	0.180992	0.343536	acyl-CoA dehydrogenase family protein
ABUW_2847	1035.75	0.213431	0.15956	1.33763	0.181019	0.343536	rsmI, 16S rRNA
ABUW_2830	3919.14	-0.232269	0.173681	-1.33733	0.181115	0.343546	RHS repeat-associated core domain-containing
ABUW_1987	583.005	0.244286	0.182711	1.33701	0.181219	0.343572	hypothetical protein
[truncated: 1,790 more rows]

## Sheet: AMA17 B12
Table S5- RNA-seq data AMA17 exposed to B12
	baseMean	log2FoldChange	lfcSE	stat	pvalue	padj
F4T77_15095	3878.03	4.02693	1.3604	2.96011	0.00307532	0.044868	MFS transporter
F4T77_07010	107.759	2.71518	0.57666	4.70845	2.49606e-06	0.000282224	MFS transporter
F4T77_05460	119.116	2.44607	0.447519	5.46584	4.6073e-08	8.15977e-06	porin family protein
F4T77_02875	70.9785	2.43424	0.527235	4.61698	3.8936e-06	0.000409437	DUF1656 domain-containing protein
F4T77_12815	6858.68	2.42342	0.535481	4.5257	6.01958e-06	0.000547457	ParA family protein
F4T77_12810	4581.7	2.07013	0.478317	4.32794	1.50511e-05	0.00117784	ParB/RepB/Spo0J family partition protein
F4T77_01205	5104.18	1.98908	0.470126	4.23094	2.32716e-05	0.00159814	LysR family transcriptional regulator
F4T77_02880	2011.93	1.93685	0.425298	4.5541	5.26114e-06	0.000520698	FUSC family protein
F4T77_10850	12035.5	1.90257	0.434055	4.38326	1.16919e-05	0.000959587	hypothetical protein
F4T77_15090	796.013	1.86672	0.52492	3.55619	0.000376266	0.0104639	TetR/AcrR family transcriptional regulator
F4T77_09915	5189.36	1.7637	0.41047	4.29678	1.73294e-05	0.0013012	histidine ammonia-lyase
F4T77_12300	1935.14	1.71383	0.440129	3.89392	9.86352e-05	0.00429918	co-chaperone GroES
F4T77_13220	1310.08	1.6866	0.39435	4.27691	1.89502e-05	0.00135676	rhodanese-related sulfurtransferase
F4T77_12240	674.764	1.67943	0.475851	3.52932	0.000416635	0.0113063	transglycosylase SLT domain-containing protein
F4T77_05275	24226.3	1.63723	0.411709	3.97666	6.98907e-05	0.00338574	M3 family metallopeptidase
F4T77_16885	4033.79	1.63606	0.432181	3.78559	0.000153344	0.00586366	nucleotide exchange factor GrpE
F4T77_19960	1036.56	1.63013	0.393873	4.13872	3.49242e-05	0.00209857	type II toxin-antitoxin system HicA famil
F4T77_09910	2442.71	1.62788	0.359366	4.52987	5.90203e-06	0.000547457	amino acid permease
F4T77_07410	1694.64	1.62118	0.311073	5.21158	1.87242e-07	2.62529e-05	MFS transporter
F4T77_17415	166.193	1.6149	0.44395	3.63756	0.000275231	0.00865562	benzoate 1,2-dioxygenase large subunit
F4T77_01505	142.408	1.61232	0.420991	3.82983	0.000128231	0.00509345	RBBP9/YdeN family alpha/beta hydrolase
F4T77_11390	2001.06	1.59859	0.403871	3.95817	7.5525e-05	0.00357946	porin Omp33-36
F4T77_12030	7436.12	1.57774	0.272898	5.78143	7.40672e-09	1.55773e-06	YgiQ family radical SAM protein
F4T77_16760	543.724	1.57694	0.435334	3.62237	0.000291912	0.00900307	membrane protein insertion efficiency facto
F4T77_09920	15722.1	1.54565	0.391267	3.95037	7.80316e-05	0.00364689	urocanate hydratase
F4T77_10845	10218.1	1.5407	0.367534	4.19198	2.76529e-05	0.00172318	helix-turn-helix domain-containing protein
F4T77_04910	1858.85	1.53553	0.420605	3.65076	0.000261465	0.00830027	putative DNA modification/repair radical SA
F4T77_08115	660.352	1.49216	0.35182	4.24126	2.22264e-05	0.00155816	uracil-xanthine permease family protein
F4T77_12295	18981.1	1.48562	0.397282	3.73946	0.000184413	0.00681922	chaperonin GroEL
F4T77_02870	863.704	1.48532	0.387324	3.83482	0.000125657	0.00509345	HlyD family secretion protein
F4T77_06225	797.297	1.4755	0.401458	3.67536	0.000237514	0.00775955	CaiB/BaiF CoA transferase family protein
F4T77_16880	47903.7	1.47195	0.425245	3.46143	0.000537322	0.0134379	molecular chaperone DnaK
F4T77_05270	1573.87	1.4609	0.367538	3.97482	7.04315e-05	0.00338574	YheV family putative zinc ribbon protein
F4T77_18770	2482.7	1.4577	0.321984	4.52724	5.97602e-06	0.000547457	glutathione S-transferase N-termina
F4T77_11615	146.015	1.4547	0.490905	2.96329	0.00304368	0.0447248	tRNA-Thr
F4T77_07545	3778.6	1.4523	0.276693	5.24878	1.53111e-07	2.27887e-05	ribose-phosphate pyrophosphokinase
F4T77_04675	10840.5	1.43846	0.268005	5.3673	7.99249e-08	1.2807e-05	ribosome maturation factor RimM
F4T77_16755	1824.74	1.40324	0.388474	3.61219	0.000303621	0.00920438	ribonuclease P protein component
F4T77_01890	12046.2	1.40321	0.392049	3.57917	0.000344688	0.00982946	rhodanese-like domain-containing protein
F4T77_11025	5618.31	1.38226	0.337658	4.09368	4.24579e-05	0.00230437	50S ribosomal protein L35
F4T77_02980	3012.05	1.34368	0.372758	3.60471	0.000312507	0.00922443	molecular chaperone HtpG
F4T77_08535	76556	1.33381	0.362388	3.68062	0.000232665	0.00767567	ATP-dependent chaperone ClpB
F4T77_17840	4897.29	1.32898	0.432376	3.07366	0.00211451	0.0357554	RNA-binding S4 domain-containing protein
F4T77_18775	5779.34	1.32824	0.321447	4.13206	3.59524e-05	0.00210376	30S ribosomal protein S9
F4T77_08590	3536.78	1.32488	0.323449	4.09611	4.20152e-05	0.00230437	alanine--tRNA ligase
F4T77_10125	3164.21	1.30455	0.400484	3.25745	0.0011242	0.0233514	molecular chaperone DnaJ
F4T77_11525	116.303	1.30298	0.418692	3.11202	0.0018581	0.0327356	MBL fold metallo-hydrolase
F4T77_05265	454.609	1.29387	0.439992	2.94068	0.00327498	0.0459179	hypothetical protein
F4T77_11625	420.739	1.29302	0.364169	3.55062	0.000384326	0.0106005	tRNA-Tyr
F4T77_04670	5136.56	1.29172	0.2824	4.57407	4.78333e-06	0.000487754	type IV pilin protein
F4T77_01900	2724.93	1.28834	0.378294	3.40566	0.000660042	0.015007	protein-export chaperone SecB
F4T77_11020	2064.68	1.28016	0.326115	3.92548	8.65568e-05	0.00393599	hypothetical protein
F4T77_06050	48391.6	1.26393	0.340442	3.71261	0.000205134	0.00711625	endopeptidase La
F4T77_05450	1963.82	1.26193	0.361917	3.48679	0.000488854	0.0127519	TonB-dependent receptor domain-containin
F4T77_18995	275.904	1.25935	0.384153	3.27825	0.00104453	0.0226764	tRNA preQ1(34) S-adenosylmethionin
F4T77_16750	894.643	1.25652	0.329013	3.81905	0.000133968	0.00518164	chromosomal replication initiator protein DnaA
F4T77_17460	15478.9	1.25392	0.3633	3.45146	0.000557552	0.0134718	alkyl hydroperoxide reductase subunit C
F4T77_17430	96.1573	1.2469	0.42535	2.93147	0.00337364	0.0467173	1,6-dihydroxycyclohexa-2,4-diene-1-carboxylat
F4T77_14535	587.704	1.24384	0.311558	3.99233	6.54277e-05	0.00328603	cytochrome oxidase putative small subunit CydP
F4T77_04680	10362	1.23807	0.281159	4.40345	1.06541e-05	0.000919253	tRNA (guanosine(37)-N1)-methyltransferase TrmD
F4T77_10155	703.756	1.2376	0.299655	4.1301	3.6261e-05	0.00210376	solute carrier family 23 protein
F4T77_19955	4458.41	1.22935	0.353772	3.47498	0.000510886	0.0130237	type II toxin-antitoxin system HicB famil
F4T77_01365	12374.2	1.22467	0.371431	3.29716	0.000976691	0.0213413	excinuclease ABC subunit UvrB
F4T77_07540	599.553	1.20558	0.307717	3.91782	8.93549e-05	0.00400906	aminoacyl-tRNA hydrolase
F4T77_08640	156.882	1.20172	0.411417	2.92092	0.00349002	0.0479344	SDR family NAD(P)-dependent oxidoreductase
F4T77_09905	633.768	1.19505	0.306552	3.89837	9.68412e-05	0.00428777	imidazolonepropionase
F4T77_16290	19433.8	1.17994	0.316589	3.72703	0.000193753	0.00686292	multidrug efflux MFS transporter AmvA
F4T77_16520	206.651	1.17747	0.390589	3.01459	0.00257323	0.0413581	type IV pilus twitching motility protein PilT
F4T77_08110	6348.76	1.17445	0.333717	3.5193	0.000432687	0.0116479	large conductance mechanosensitive channe
F4T77_06030	742.899	1.16005	0.319132	3.63501	0.000277969	0.00866079	NADP-specific glutamate dehydrogenase
F4T77_01500	272.162	1.15924	0.357954	3.23851	0.00120158	0.0245049	sulfate ABC transporter substrate-bindin
F4T77_09930	488.243	1.15578	0.339052	3.40885	0.000652362	0.015007	histidine utilization repressor
F4T77_15145	4350.41	1.15501	0.293591	3.93407	8.35204e-05	0.00384995	F0F1 ATP synthase subunit C
F4T77_09225	3864.56	1.14427	0.351609	3.25439	0.00113637	0.0234594	sodium/proline symporter PutP
F4T77_04970	59402.4	1.1388	0.305496	3.72771	0.000193225	0.00686292	DEAD/DEAH box helicase
F4T77_02995	784.593	1.13246	0.332472	3.40617	0.000658816	0.015007	Na+/H+ antiporter family protein
F4T77_02785	2385.14	1.13032	0.324478	3.48352	0.000494873	0.0128096	ribosome maturation factor RimP
F4T77_01895	2931.68	1.11107	0.372762	2.98065	0.00287634	0.0432094	glutaredoxin 3
F4T77_15140	1183.79	1.10673	0.288476	3.83646	0.000124821	0.00509345	F0F1 ATP synthase subunit B
F4T77_02990	48351.5	1.09746	0.363263	3.02112	0.00251844	0.0408467	OmpW/AlkL family protein
F4T77_11565	1577.43	1.09285	0.365892	2.9868	0.00281915	0.0427056	UDP-3-O-acyl-N-acetylglucosamine deacetylase
F4T77_08010	1165.72	1.07708	0.370381	2.90803	0.00363711	0.0493504	twitching motility response regulator PilG
F4T77_02780	14367.8	1.06339	0.27675	3.84243	0.000121824	0.00506096	transcription termination factor NusA
F4T77_18665	1391.54	1.05964	0.292696	3.62026	0.000294306	0.00900307	hypothetical protein
F4T77_20355	590.332	1.05944	0.338087	3.13365	0.00172649	0.0310675	tRNA-Ala
F4T77_14155	257.442	1.0417	0.352676	2.95371	0.00313977	0.044868	carboxylating nicotinate-nucleotid
F4T77_14630	917.061	1.03923	0.332654	3.12405	0.00178378	0.0319277	branched-chain amino acid transport system I
F4T77_15150	6347	1.03146	0.299731	3.44128	0.00057898	0.0138175	F0F1 ATP synthase subunit A
F4T77_02790	310.689	1.03022	0.344462	2.99079	0.00278254	0.0424878	tRNA-Met
F4T77_16850	2622.07	1.01793	0.311748	3.26524	0.0010937	0.0231466	5-(carboxyamino)imidazole ribonucleotide mutase
F4T77_00520	2773.47	1.01093	0.276254	3.65944	0.000252768	0.00810063	DUF3465 domain-containing protein
F4T77_09900	453.102	1.00473	0.323037	3.11025	0.0018693	0.032744	formimidoylglutamase
F4T77_15135	1237.46	0.988422	0.28135	3.51315	0.000442834	0.0118265	F0F1 ATP synthase subunit delta
F4T77_06125	1335.74	0.988297	0.334854	2.95143	0.00316311	0.044868	cation transporter
F4T77_05745	2069.4	0.984476	0.274702	3.5838	0.000338634	0.00973934	methionine synthase
F4T77_15155	1255.41	0.982342	0.328084	2.99418	0.00275185	0.042477	ATP synthase subunit I
F4T77_08235	7760.72	0.972202	0.322751	3.01223	0.00259333	0.0413581	preprotein translocase subunit SecA
F4T77_02650	15246.1	0.971016	0.282739	3.43432	0.000594038	0.0139786	polyribonucleotide nucleotidyltransferase
F4T77_18615	748.801	0.967113	0.299735	3.22656	0.00125287	0.0250948	tRNA dihydrouridine(20/20a) synthase DusA
F4T77_02055	4531.68	0.966984	0.280021	3.45325	0.000553865	0.0134718	ATP-dependent Clp endopeptidase proteolyti
F4T77_02905	406.036	0.965871	0.320643	3.0123	0.00259277	0.0413581	thioesterase family protein
F4T77_02340	452.876	0.958327	0.326644	2.93386	0.00334777	0.0465506	AraC family transcriptional regulator
F4T77_11515	6730.29	0.941526	0.271481	3.46811	0.000524128	0.0132608	IMP dehydrogenase
F4T77_14850	1047.6	0.920465	0.28443	3.23617	0.00121145	0.0245574	chorismate synthase
F4T77_17590	1306.78	0.915802	0.289735	3.16082	0.00157325	0.0292485	redox-regulated ATPase YchF
F4T77_16765	6559.39	0.912983	0.287399	3.17671	0.00148957	0.0280022	membrane protein insertase YidC
F4T77_16855	1809.45	0.898033	0.27454	3.27105	0.0010715	0.0228203	5-(carboxyamino)imidazole ribonucleotid
F4T77_15235	4624.24	0.882437	0.269495	3.27441	0.00105883	0.0228203	glutamine-hydrolyzing GMP synthase
F4T77_08390	4088.48	0.879789	0.29794	2.95291	0.00314792	0.044868	DUF4184 family protein
F4T77_02450	1063.79	0.865737	0.291079	2.97423	0.00293724	0.0437885	long-chain-acyl-CoA synthetase
F4T77_02060	2486.2	0.865102	0.293213	2.95042	0.00317343	0.044868	TonB-dependent receptor
F4T77_13115	2619.97	0.847254	0.286634	2.95588	0.0031178	0.044868	phosphatase PAP2 family protein
F4T77_03035	5343.47	0.836113	0.286452	2.91885	0.0035132	0.0480566	50S ribosomal protein L7/L12
F4T77_05115	2922.59	0.835925	0.276321	3.02519	0.00248476	0.040591	50S ribosomal protein L2
F4T77_04895	1290.04	0.834503	0.279007	2.99097	0.00278094	0.0424878	glycine--tRNA ligase subunit alpha
F4T77_15130	5724.08	0.821785	0.270023	3.04339	0.00233929	0.0389689	F0F1 ATP synthase subunit alpha
F4T77_03030	3195.96	0.810324	0.270519	2.99544	0.00274053	0.042477	DNA-directed RNA polymerase subunit beta
F4T77_12315	7419.76	0.803176	0.273638	2.93517	0.00333364	0.0465464	phosphoenolpyruvate carboxykinase (GTP)
F4T77_05090	5085.78	0.800509	0.270834	2.95572	0.00311937	0.044868	type 1 glutamine amidotransferase
F4T77_00525	6427.67	0.795563	0.26752	2.97385	0.00294092	0.0437885	translation elongation factor Ts
F4T77_03025	30768.3	0.784877	0.265733	2.95363	0.00314063	0.044868	DNA-directed RNA polymerase subunit beta
F4T77_04600	1152.48	-0.842523	0.285483	-2.95122	0.00316518	0.044868	bacterioferritin-associated ferredoxin
F4T77_01270	1290.35	-0.915822	0.279922	-3.2717	0.00106902	0.0228203	hypothetical protein
F4T77_00750	11126.4	-0.922999	0.295781	-3.12054	0.00180517	0.0321397	L,D-transpeptidase family protein
F4T77_02635	2495.11	-0.939287	0.308815	-3.04159	0.00235333	0.0390097	DnaJ C-terminal domain-containing protein
F4T77_14580	8717.53	-0.961197	0.328175	-2.92891	0.00340149	0.0469098	hypothetical protein
F4T77_00110	1589.65	-0.970764	0.323174	-3.00384	0.00266597	0.0421173	M48 family metalloprotease
F4T77_07500	3013.02	-0.981484	0.330241	-2.97202	0.00295846	0.0438555	peptidoglycan-binding protein LysM
F4T77_02500	3418.68	-0.995236	0.29664	-3.35503	0.000793567	0.0178023	ABC1 kinase family protein
F4T77_15260	1128.58	-1.00307	0.344033	-2.91563	0.00354972	0.0483595	hypothetical protein
F4T77_04325	4493.7	-1.00355	0.322802	-3.10887	0.00187804	0.032744	ATP-binding protein
F4T77_07295	8336.71	-1.01366	0.315275	-3.21515	0.00130378	0.0253597	iron-sulfur cluster carrier protein ApbC
F4T77_11495	28291.6	-1.02402	0.33839	-3.02616	0.00247678	0.040591	putative porin
F4T77_06590	798.214	-1.02465	0.33283	-3.07861	0.00207967	0.0355233	hypothetical protein
F4T77_00315	307.476	-1.04733	0.343357	-3.05027	0.00228634	0.0382762	tetratricopeptide repeat protein
F4T77_10895	2402.97	-1.05382	0.307279	-3.42954	0.000604612	0.0141286	hydroxypyruvate isomerase family protein
F4T77_00585	235.467	-1.06018	0.352447	-3.00806	0.00262923	0.0417329	16S rRNA (uracil(1498)-N(3))-methyltransferase
F4T77_09025	509.485	-1.06119	0.314264	-3.37673	0.000733522	0.0165658	hypothetical protein
F4T77_16000	896.037	-1.06183	0.355136	-2.98993	0.00279043	0.0424878	hypothetical protein
F4T77_03710	470.934	-1.06744	0.335933	-3.17755	0.00148525	0.0280022	NAD(P)-dependent alcohol dehydrogenase
F4T77_05870	954.227	-1.06807	0.310992	-3.43439	0.000593892	0.0139786	SRPBCC family protein
F4T77_17740	6215.42	-1.07032	0.310234	-3.45005	0.000560492	0.0134718	multidrug efflux transcriptional repressor AdeN
F4T77_08895	843.715	-1.07116	0.339234	-3.15758	0.00159086	0.0294133	hypothetical protein
F4T77_10030	956.325	-1.07824	0.363332	-2.96766	0.00300079	0.0442879	PQQ-dependent sugar dehydrogenase
F4T77_13150	1196.29	-1.09052	0.330392	-3.30069	0.000964477	0.0212122	RsiV family protein
F4T77_14765	1463.33	-1.0978	0.355188	-3.09075	0.0019965	0.03463	DMT family transporter
F4T77_20805	386.805	-1.10974	0.355871	-3.11838	0.00181846	0.0322058	hypothetical protein
F4T77_04765	3209.33	-1.11142	0.349373	-3.18117	0.0014668	0.0279096	superoxide dismutase family protein
F4T77_15110	627.736	-1.11207	0.301065	-3.69378	0.000220945	0.00750988	hypothetical protein
F4T77_00575	5439.4	-1.12455	0.267133	-4.20971	2.55698e-05	0.00165466	adenosylhomocysteinase
F4T77_02640	4414.49	-1.14392	0.317994	-3.59729	0.000321544	0.00940867	chaperone modulator CbpM
F4T77_19905	1039.62	-1.15364	0.386399	-2.98561	0.00283012	0.0427056	hypothetical protein
F4T77_04785	1164.8	-1.18773	0.305705	-3.88523	0.000102235	0.00435467	hypothetical protein
F4T77_00335	1870.79	-1.19197	0.344647	-3.45854	0.000543105	0.0134379	response regulator transcription factor
F4T77_01550	7912.01	-1.19517	0.346036	-3.45389	0.000552566	0.0134718	hypothetical protein
F4T77_16030	18370.9	-1.20712	0.391717	-3.08162	0.00205875	0.0353453	iron-dependent methanol dehydrogenase
F4T77_04995	538.713	-1.2102	0.383506	-3.15561	0.00160163	0.0294507	STAS domain-containing protein
F4T77_01340	270.789	-1.21065	0.384576	-3.14802	0.00164378	0.0297383	hypothetical protein
F4T77_19875	2605.25	-1.21573	0.394441	-3.08215	0.0020551	0.0353453	mechanosensitive ion channel family protein
F4T77_04990	6031.3	-1.2159	0.386062	-3.1495	0.0016355	0.0297383	MlaC/ttg2D family ABC transporte
F4T77_04855	869.088	-1.21721	0.351798	-3.45997	0.000540232	0.0134379	hypothetical protein
F4T77_00980	1553.56	-1.22162	0.319045	-3.82901	0.000128661	0.00509345	MCR_0457 family protein
F4T77_11775	2430.49	-1.22355	0.327447	-3.73663	0.000186501	0.00682149	DUF6587 family protein
F4T77_15345	9708.36	-1.23191	0.379088	-3.24968	0.00115537	0.0237062	class II fumarate hydratase
F4T77_19570	3321.79	-1.23598	0.371946	-3.32301	0.00089052	0.0197145	lytic transglycosylase domain-containin
F4T77_09200	1506.46	-1.24451	0.346409	-3.59259	0.000327402	0.00949749	hypothetical protein
F4T77_16185	514.162	-1.25081	0.339662	-3.68252	0.00023094	0.00767567	OmpW/AlkL family protein
F4T77_17135	3544.09	-1.25992	0.359586	-3.5038	0.000458669	0.0121529	PQQ-dependent sugar dehydrogenase
F4T77_00580	884.015	-1.2657	0.300603	-4.21052	2.54779e-05	0.00165466	methylenetetrahydrofolate reductase [NAD(P)H]
F4T77_14890	432.121	-1.26764	0.325751	-3.89143	9.9654e-05	0.00429918	hypothetical protein
F4T77_04750	428.98	-1.27084	0.364071	-3.49064	0.00048187	0.0126679	hypothetical protein
F4T77_08240	4996.13	-1.27233	0.403449	-3.15363	0.00161256	0.0294906	peroxiredoxin
F4T77_16150	1988.67	-1.27325	0.342674	-3.71562	0.000202704	0.0071052	LysR family transcriptional regulator
F4T77_04100	4517.61	-1.282	0.332039	-3.86101	0.000112922	0.00474976	hypothetical protein
F4T77_16135	3574.89	-1.29002	0.351674	-3.66822	0.000244243	0.00790266	pseudouridine synthase
F4T77_00535	737.95	-1.29413	0.40765	-3.17461	0.00150039	0.0280489	OmpW/AlkL family protein
F4T77_17955	8131.8	-1.30633	0.405718	-3.21981	0.00128275	0.0252424	CoA transferase subunit A
F4T77_03445	818.089	-1.30849	0.370014	-3.53631	0.000405751	0.0111004	type 1 glutamine amidotransferas
F4T77_18310	10606.6	-1.31566	0.430178	-3.05842	0.00222508	0.037437	3-hydroxyisobutyrate dehydrogenase
F4T77_06480	3040.41	-1.3169	0.436011	-3.02035	0.00252485	0.0408467	hydroxymethylglutaryl-CoA lyase
F4T77_02480	393.238	-1.32199	0.353196	-3.74295	0.000181873	0.00680001	DMT family transporter
F4T77_07240	91999.5	-1.32428	0.449799	-2.94416	0.00323838	0.0455947	mechanosensitive ion channel
F4T77_02680	2067.01	-1.32445	0.332747	-3.98036	6.88107e-05	0.00338574	hypothetical protein
F4T77_00170	636.513	-1.35569	0.424875	-3.19081	0.00141877	0.0274377	hypothetical protein
F4T77_06485	7029.9	-1.35671	0.426513	-3.18093	0.00146805	0.0279096	acetyl/propionyl/methylcrotonyl-CoA carboxylas
F4T77_00800	157.359	-1.36372	0.443561	-3.07448	0.00210871	0.0357554	acinetobactin non-ribosomal peptide synthetas
F4T77_15350	8653.11	-1.40155	0.366722	-3.82182	0.000132468	0.00518164	UDP-glucose 4-epimerase GalE
F4T77_20800	440.531	-1.40469	0.430701	-3.2614	0.00110863	0.0231711	hypothetical protein
F4T77_03705	154.926	-1.40598	0.441007	-3.1881	0.0014321	0.0275371	carboxymuconolactone decarboxylase famil
F4T77_06490	3163.32	-1.40996	0.421452	-3.34549	0.000821384	0.0183043	enoyl-CoA hydratase/isomerase family protein
F4T77_05940	901.763	-1.42971	0.400628	-3.56866	0.000358805	0.0101389	copper resistance protein NlpE
F4T77_04860	302.243	-1.43116	0.347361	-4.12009	3.7872e-05	0.00215999	hypothetical protein
F4T77_07290	2844.43	-1.43252	0.412232	-3.47505	0.000510766	0.0130237	hypothetical protein
F4T77_04340	413.008	-1.43399	0.444717	-3.22451	0.0012619	0.0251261	bifunctional SulP family inorganic anio
F4T77_00795	128.973	-1.4348	0.439908	-3.26158	0.00110791	0.0231711	(2,3-dihydroxybenzoyl)adenylate synthase BasE
F4T77_18315	41468.4	-1.45917	0.487193	-2.99506	0.00274394	0.042477	CoA-acylating methylmalonate-semialdehyd
F4T77_11275	332.105	-1.46879	0.357057	-4.1136	3.89536e-05	0.00218465	GFA family protein
F4T77_14835	1844.79	-1.47293	0.429853	-3.42659	0.000611206	0.0141842	helix-turn-helix domain-containing protein
F4T77_16590	8601.46	-1.47836	0.394706	-3.74548	0.000180052	0.00680001	OmpA family protein
F4T77_17950	8942.99	-1.48919	0.402059	-3.70392	0.000212291	0.00728936	3-oxoacid CoA-transferase subunit B
F4T77_15340	305.165	-1.49937	0.355974	-4.21203	2.53087e-05	0.00165466	hypothetical protein
F4T77_15835	76.4278	-1.50407	0.465295	-3.2325	0.0012271	0.0247257	redox-sensitive transcriptional activator SoxR
F4T77_14755	439.642	-1.53343	0.364691	-4.20473	2.61389e-05	0.00165957	winged helix-turn-helix transcriptiona
F4T77_00835	107.3	-1.54488	0.480192	-3.2172	0.00129447	0.0253249	acinetobactin non-ribosomal peptide synthetas
F4T77_03095	73.3069	-1.5784	0.521757	-3.02517	0.00248492	0.040591	protocatechuate 3,4-dioxygenase subunit beta
F4T77_04110	272.389	-1.57989	0.368351	-4.2891	1.79402e-05	0.00131237	uracil-DNA glycosylase family protein
F4T77_16260	235.155	-1.61628	0.501622	-3.22211	0.0012725	0.025188	chlorhexidine efflux PACE transporter AceI
F4T77_20725	165.77	-1.62504	0.406725	-3.99542	6.45786e-05	0.00328603	hypothetical protein
F4T77_17140	185.115	-1.6988	0.416737	-4.07644	4.57301e-05	0.00244257	GNAT family N-acetyltransferase
F4T77_06325	111.302	-1.72934	0.576392	-3.00029	0.00269723	0.0424121	4-hydroxybenzoate 3-monooxygenase
F4T77_14365	107.97	-1.7408	0.488077	-3.56666	0.000361564	0.0101389	3-oxoacid CoA-transferase subunit B
F4T77_06540	238.774	-1.74867	0.484925	-3.60605	0.000310891	0.00922443	hypothetical protein
F4T77_14885	1404.07	-1.74905	0.435558	-4.01564	5.92841e-05	0.00311705	hypothetical protein
F4T77_16140	417.88	-1.81721	0.41329	-4.39694	1.09787e-05	0.000923584	hypothetical protein
F4T77_20395	216.605	-1.82911	0.395181	-4.62853	3.68268e-06	0.000399749	hypothetical protein
F4T77_03390	2619.14	-1.85995	0.432963	-4.29587	1.74009e-05	0.0013012	alpha/beta fold hydrolase
F4T77_16960	445.522	-1.93593	0.518927	-3.73064	0.000190996	0.00686292	glycosyltransferase
F4T77_06830	521.563	-1.95024	0.410769	-4.74779	2.05655e-06	0.000247154	hypothetical protein
F4T77_16945	1947.28	-2.0816	0.475946	-4.37361	1.22209e-05	0.000979124	hypothetical protein
F4T77_17245	672.504	-2.08569	0.406215	-5.13446	2.82956e-07	3.80859e-05	hypothetical protein
F4T77_16190	236.048	-2.09085	0.521307	-4.01078	6.05198e-05	0.00313306	hypothetical protein
F4T77_04840	1394.87	-2.12138	0.432316	-4.907	9.24788e-07	0.000115256	hypothetical protein
F4T77_16955	618.044	-2.12156	0.575048	-3.68937	0.000224814	0.00756499	class I SAM-dependent methyltransferase
F4T77_06535	1506.23	-2.21112	0.489731	-4.51497	6.3327e-06	0.000560777	hypothetical protein
F4T77_08305	1139.7	-2.24799	0.286361	-7.85018	4.15431e-15	1.74741e-12	TonB-dependent receptor plug domain-containin
F4T77_16950	1347.62	-2.25194	0.543405	-4.14413	3.41106e-05	0.00208695	PIG-L deacetylase family protein
F4T77_02950	2233.61	-2.26197	0.480573	-4.70682	2.51612e-06	0.000282224	RBBP9/YdeN family alpha/beta hydrolase
F4T77_04115	243.866	-2.28275	0.385588	-5.92019	3.21576e-09	9.01752e-07	hypothetical protein
F4T77_06835	5210.59	-2.34185	0.347904	-6.73132	1.68134e-11	5.6577e-09	cytochrome d ubiquinol oxidase subunit II
F4T77_04195	1429.07	-2.36359	0.431841	-5.47328	4.41784e-08	8.15977e-06	hypothetical protein
F4T77_00340	8276.24	-2.47619	0.472049	-5.24561	1.55762e-07	2.27887e-05	NirD/YgiW/YdeI family stress tolerance protein
F4T77_06560	130.951	-2.49269	0.691174	-3.60647	0.000310394	0.00922443	CinA family protein
F4T77_17340	2180.36	-2.61233	0.450637	-5.79697	6.75229e-09	1.55773e-06	four-helix bundle copper-binding protein
F4T77_19865	290.246	-2.62204	0.451501	-5.80739	6.34524e-09	1.55773e-06	hypothetical protein
F4T77_15850	644.412	-2.65864	0.362811	-7.3279	2.33784e-13	8.74093e-11	GNAT family N-acetyltransferase
F4T77_06575	4252.72	-2.74513	0.542611	-5.05911	4.21216e-07	5.45151e-05	SDR family oxidoreductase
F4T77_06565	18574.6	-2.78207	0.500084	-5.56321	2.64864e-08	5.24274e-06	iron-containing redox enzyme family protein
F4T77_17210	711.254	-2.88546	0.535534	-5.388	7.12476e-08	1.19874e-05	hypothetical protein
F4T77_06840	7893.73	-2.8944	0.324728	-8.91331	4.953e-19	3.33337e-16	cytochrome ubiquinol oxidase subunit I
F4T77_10620	1386.36	-2.89752	0.470729	-6.15538	7.48973e-10	2.29118e-07	glutathione-dependent formaldehyde
F4T77_06585	16520.9	-2.92123	0.504781	-5.78712	7.16041e-09	1.55773e-06	KGG domain-containing protein
F4T77_06855	1613.11	-3.00486	0.341949	-8.78743	1.53013e-18	8.5815e-16	acyl-CoA dehydrogenase family protein
F4T77_06550	32819.1	-3.57641	1.19368	-2.99612	0.00273439	0.042477	surface antigen protein 1
F4T77_17255	740.595	-3.9676	0.455521	-8.71002	3.0382e-18	1.46051e-15	hypothetical protein
F4T77_06850	8538.6	-4.27913	0.421362	-10.1555	3.13321e-24	2.63581e-21	hypothetical protein
F4T77_07060	6074.28	-5.66377	0.284498	-19.908	3.47233e-88	3.89479e-85	methionine synthase
F4T77_15845	2828.76	-6.33344	0.317794	-19.9294	2.26323e-88	3.80789e-85	epoxyqueuosine reductase QueH
F4T77_07055	5590.38	-8.06853	0.324014	-24.9018	7.114e-137	2.39386e-133	DUF1852 domain-containing protein
F4T77_04040	268.049	1.47198	0.508898	2.89249	0.00382202	0.0512394	hypothetical protein
F4T77_07315	13279.8	-0.787151	0.272087	-2.89301	0.00381572	0.0512394	LysE family translocator
F4T77_16105	6116.2	-0.963528	0.333027	-2.89324	0.0038129	0.0512394	tRNA (adenosine(37)-N6)-dimethylallyltransferas
F4T77_13205	32866	0.913564	0.316408	2.88729	0.0038857	0.0518864	RNA polymerase sigma factor RpoD
F4T77_19555	1606.96	-0.84978	0.294615	-2.88437	0.00392198	0.0521639	rRNA maturation RNase YbeY
F4T77_02240	4230.2	-1.09514	0.380604	-2.87737	0.00401006	0.0530826	HdeD family acid-resistance protein
F4T77_09190	1288.98	-0.979508	0.340681	-2.87515	0.00403838	0.0530826	lecithin retinol acyltransferase family protein
F4T77_14540	32354.5	0.766708	0.266581	2.87608	0.00402653	0.0530826	cytochrome ubiquinol oxidase subunit I
F4T77_04940	1380.53	0.903151	0.314688	2.86999	0.00410479	0.0530948	hypothetical protein
F4T77_05120	1585.39	0.905367	0.315943	2.8656	0.00416219	0.0530948	30S ribosomal protein S19
F4T77_05145	4085.84	0.798591	0.278295	2.86959	0.00411007	0.0530948	30S ribosomal protein S17
F4T77_08485	335.409	1.04878	0.365822	2.86692	0.00414482	0.0530948	tRNA (guanosine(46)-N7)-methyltransferase TrmB
F4T77_10045	3243.35	-0.849138	0.296105	-2.8677	0.00413473	0.0530948	dienelactone hydrolase family protein
F4T77_14520	3852.46	-0.823426	0.286722	-2.87186	0.00408064	0.0530948	adenosine kinase
F4T77_14915	186.382	-1.22347	0.426961	-2.86552	0.00416328	0.0530948	hypothetical protein
F4T77_20085	34137.2	1.11579	0.389407	2.86535	0.00416554	0.0530948	AAA domain-containing protein
F4T77_07925	3858.28	-0.832302	0.290886	-2.86126	0.00421956	0.0531791	YccS family putative transporter
F4T77_09770	2267.12	-0.939532	0.328354	-2.86134	0.00421853	0.0531791	pyridoxal phosphate-dependent aminotransferase
F4T77_17215	4205.44	-3.47013	1.21198	-2.86319	0.00419396	0.0531791	DUF4142 domain-containing protein
F4T77_07570	2039.36	-0.783302	0.274546	-2.85308	0.00432976	0.0543643	tetratricopeptide repeat protein
F4T77_09865	1061.15	0.830293	0.291324	2.85006	0.00437103	0.0546785	thiamine-phosphate kinase
F4T77_04925	21429.4	1.07805	0.379076	2.8439	0.00445653	0.0553366	PspC domain-containing protein
F4T77_10835	405.072	0.952276	0.334763	2.84463	0.00444633	0.0553366	ACR3 family arsenite efflux transporter
F4T77_05100	7137.16	0.801221	0.281955	2.84166	0.00448788	0.055521	50S ribosomal protein L3
F4T77_00615	14660.4	-1.0539	0.371453	-2.83724	0.00455051	0.0560516	superoxide dismutase
F4T77_05180	9658.9	0.768859	0.271079	2.83629	0.00456408	0.0560516	50S ribosomal protein L18
F4T77_13765	498.29	-1.15055	0.406435	-2.83084	0.00464265	0.0568092	IucA/IucC family protein
F4T77_03875	473.905	-0.871313	0.308005	-2.82889	0.00467091	0.0568322	ATP-binding cassette domain-containing protein
F4T77_08075	2508.3	-1.08682	0.384256	-2.82839	0.00467831	0.0568322	NADH:flavin oxidoreductase/NADH oxidase
F4T77_01345	1004.22	-0.931988	0.329725	-2.82656	0.00470505	0.0569515	hypothetical protein
F4T77_18460	289.788	-0.970329	0.343605	-2.82397	0.00474336	0.0572093	tyrosine-type recombinase/integrase
F4T77_17335	2569.66	0.952802	0.338077	2.8183	0.00482794	0.0580214	hypothetical protein
F4T77_01045	256.602	1.04818	0.373131	2.80915	0.00496721	0.0588758	Phosphate ABC transporter, substrate-binding protein
F4T77_11030	96.3625	1.57017	0.558972	2.80904	0.00496901	0.0588758	NADAR family protein
F4T77_11235	488.782	1.09389	0.388991	2.81211	0.00492171	0.0588758	helix-turn-helix domain-containing protein
F4T77_18560	9445.07	-0.930791	0.331096	-2.81124	0.00493503	0.0588758	EcsC family protein
F4T77_16045	68721.5	-1.06051	0.378743	-2.80009	0.00510887	0.0601659	acetaldehyde dehydrogenase ExaC
F4T77_19590	4995.95	1.1587	0.413853	2.79979	0.00511366	0.0601659	hypothetical protein
F4T77_10425	1392.78	0.899607	0.32246	2.78983	0.00527365	0.0618322	type I secretion system permease/ATPase
F4T77_03645	573.287	-0.893352	0.321269	-2.7807	0.00542423	0.0620843	HlyD family secretion protein
F4T77_05465	64.4345	1.49357	0.53729	2.77982	0.00543896	0.0620843	energy transducer TonB
F4T77_06555	27745.4	-3.37331	1.21376	-2.77922	0.0054489	0.0620843	hypothetical protein
F4T77_08645	92.1933	1.56953	0.564617	2.77981	0.00543899	0.0620843	metal-dependent hydrolase
F4T77_10490	573.886	-0.859838	0.309489	-2.77825	0.00546529	0.0620843	lauroyl acyltransferase
F4T77_11350	1359.38	0.833532	0.300078	2.77772	0.0054742	0.0620843	DUF475 domain-containing protein
F4T77_12880	2027.27	1.03845	0.373228	2.78236	0.00539654	0.0620843	hypothetical protein
F4T77_16840	485.958	0.967505	0.347846	2.78141	0.00541227	0.0620843	DMT family protein
F4T77_17470	466.354	-0.955472	0.343122	-2.78464	0.00535865	0.0620843	O-methyltransferase
F4T77_20360	1507.08	0.796652	0.286834	2.7774	0.00547965	0.0620843	tRNA-Ile
F4T77_01650	672.683	0.942426	0.340836	2.76504	0.00569153	0.0633915	class 1 fructose-bisphosphatase
F4T77_02775	17139.4	0.787748	0.285082	2.76323	0.00572316	0.0633915	ribosome-binding factor A
F4T77_06860	439.799	-1.10068	0.397712	-2.76752	0.00564848	0.0633915	LLM class flavin-dependent oxidoreductase
F4T77_07125	5877.88	-1.07908	0.390545	-2.76302	0.0057269	0.0633915	response regulator transcription factor BfmR
F4T77_14595	3111.17	-0.872969	0.315744	-2.7648	0.00569572	0.0633915	DUF2750 domain-containing protein
F4T77_15125	2293.23	0.837343	0.303006	2.76345	0.00571937	0.0633915	F0F1 ATP synthase subunit gamma
F4T77_17860	474.845	-0.839274	0.303637	-2.76407	0.00570851	0.0633915	hypothetical protein
F4T77_17465	1189.1	-0.942726	0.341821	-2.75795	0.00581651	0.0641723	KTSC domain-containing protein
F4T77_10915	765.586	0.823624	0.299099	2.75369	0.00589285	0.064802	cysteine synthase CysM
F4T77_06505	5933.45	-0.974607	0.354524	-2.74906	0.00597665	0.0655095	TetR/AcrR family transcriptional regulator
F4T77_04725	5407.84	0.754529	0.274743	2.74631	0.00602705	0.0658475	phosphoglycerate dehydrogenase
F4T77_05105	1575.37	0.853736	0.311329	2.74224	0.00610225	0.0664533	50S ribosomal protein L4
F4T77_14825	1002.75	-1.1717	0.427845	-2.7386	0.00617009	0.0667599	thiamine pyrophosphate-dependent dehydrogenas
F4T77_15860	1231.25	0.915184	0.33413	2.739	0.00616259	0.0667599	cyanate transporter
F4T77_17300	348.862	0.948955	0.347116	2.73383	0.00626027	0.0675187	transposase
F4T77_07550	298.876	1.06702	0.391071	2.72845	0.00636323	0.068274	tRNA-Gln
F4T77_18575	43451.3	0.800182	0.293316	2.72806	0.00637088	0.068274	30S ribosomal protein S7
F4T77_13285	3487.1	-0.976567	0.359058	-2.7198	0.00653212	0.0697797	succinate--CoA ligase subunit alpha
F4T77_06570	37191.7	-2.97514	1.09662	-2.71302	0.00666732	0.0709985	catalase HPII
F4T77_00190	11552.3	-0.849466	0.313315	-2.71122	0.00670361	0.0711598	RNA polymerase sigma factor RpoH
F4T77_01460	7461.61	0.772502	0.285586	2.70497	0.00683114	0.0722855	translation elongation factor 4
F4T77_04580	1548.5	-0.986054	0.364767	-2.70324	0.00686668	0.0723573	TPM domain-containing protein
F4T77_19620	1591.58	-0.899108	0.332688	-2.70255	0.00688093	0.0723573	NadS family protein
F4T77_08005	657.158	0.873719	0.323653	2.69955	0.00694326	0.0727853	response regulator
F4T77_10820	218.591	1.01697	0.376902	2.69825	0.00697055	0.0728444	arsenate reductase (glutaredoxin)
F4T77_03420	199.634	0.957666	0.355258	2.69569	0.00702421	0.072952	MarR family winged helix-turn-heli
F4T77_14830	433.207	-1.24742	0.462633	-2.69636	0.00701022	0.072952	lipoyl synthase
F4T77_05155	6608.09	0.771552	0.287077	2.68761	0.00719654	0.0743996	50S ribosomal protein L24
F4T77_08165	1375.72	0.844536	0.314294	2.68709	0.0072078	0.0743996	nitrite/sulfite reductase
F4T77_10020	488.373	-1.00706	0.375136	-2.68451	0.00726355	0.0747457	formate/nitrite transporter family protein
F4T77_15180	645.555	0.841497	0.313803	2.68161	0.00732683	0.0749385	LysE family transporter
F4T77_18645	15960.3	-1.00309	0.373983	-2.68219	0.00731411	0.0749385	aconitate hydratase AcnA
F4T77_00375	2737.54	0.803321	0.299999	2.67774	0.00741199	0.0753515	tRNA 5-hydroxyuridine modification protein YegQ
F4T77_00730	1625.52	0.847993	0.316647	2.67804	0.00740544	0.0753515	DUF4105 domain-containing protein
F4T77_01695	2225.74	0.730585	0.273618	2.67009	0.00758298	0.076669	phosphoribosylformylglycinamidine cyclo-ligase
F4T77_04095	399.311	-0.930557	0.348535	-2.66991	0.00758716	0.076669	hypothetical protein
F4T77_05110	10811.2	0.758241	0.284232	2.66768	0.00763765	0.0769482	50S ribosomal protein L23
F4T77_06040	740.47	-0.819753	0.30805	-2.6611	0.00778853	0.078234	dioxygenase family protein
F4T77_05170	10693	0.705751	0.265603	2.65717	0.00787998	0.0789171	30S ribosomal protein S8
F4T77_18570	6845.69	0.738533	0.278077	2.65586	0.00791059	0.0789885	30S ribosomal protein S12
F4T77_20550	92.0528	1.41693	0.534075	2.65305	0.00797672	0.0794132	HAD-IB family hydrolase
F4T77_05160	5677.22	0.721564	0.272686	2.64614	0.00814168	0.0807912	50S ribosomal protein L5
F4T77_14370	132.815	-1.13535	0.429204	-2.64525	0.00816315	0.0807912	3-oxoacid CoA-transferase subunit A
F4T77_16580	191.306	0.942947	0.357054	2.64091	0.00826841	0.081593	dUTP diphosphatase
F4T77_02030	6867.49	0.805805	0.305987	2.63347	0.00845183	0.0831591	fumarate hydratase
F4T77_17945	4505.25	-0.989296	0.376258	-2.6293	0.00855611	0.0839396	short-chain fatty acid transporter
F4T77_00915	1564.21	0.733221	0.27921	2.62606	0.00863807	0.084342	carbon starvation CstA family protein
F4T77_04570	4054.43	-0.888362	0.338334	-2.62569	0.00864725	0.084342	LemA family protein
F4T77_06495	7648.08	-0.931848	0.355236	-2.62318	0.00871134	0.0847216	carboxyl transferase domain-containing protein
F4T77_00260	1335.93	-0.889338	0.339249	-2.62149	0.00875464	0.0848973	hypothetical protein
F4T77_05095	11218.1	0.750729	0.286896	2.61673	0.00887759	0.0855962	30S ribosomal protein S10
F4T77_08120	868.926	0.773573	0.295624	2.61674	0.00887727	0.0855962	class I SAM-dependent methyltransferase
F4T77_12885	158.584	1.21472	0.464727	2.61383	0.00895326	0.0858339	hypothetical protein
F4T77_18955	882.574	-0.825186	0.315648	-2.61426	0.00894219	0.0858339	alpha/beta hydrolase
F4T77_00960	6034.73	0.797637	0.305629	2.60982	0.00905893	0.0865071	LysR family transcriptional regulator
F4T77_05455	803.057	1.08171	0.414571	2.60922	0.00907489	0.0865071	Slam-dependent surface lipoprotein
F4T77_12575	759.322	1.18006	0.452499	2.60786	0.00911092	0.0866052	ATP-binding protein
F4T77_10860	62.9715	1.38917	0.533212	2.60528	0.00917981	0.0870142	RidA family protein
F4T77_05025	974.619	-0.847816	0.326593	-2.59594	0.00943316	0.0884195	NAD-dependent epimerase/dehydratase famil
F4T77_06430	88.9199	1.41344	0.544011	2.59818	0.00937192	0.0884195	MFS transporter
F4T77_06825	469.156	-0.811118	0.31228	-2.5974	0.00939322	0.0884195	PLP-dependent aminotransferase family protein
F4T77_09155	12956.1	1.02575	0.395119	2.59606	0.00943004	0.0884195	FxsA family protein
F4T77_13230	12690.7	0.747659	0.288123	2.59493	0.00946101	0.0884342	citrate synthase
F4T77_04375	168.149	1.01441	0.391789	2.58917	0.00962088	0.0896794	hypothetical protein
F4T77_11545	21934.5	-0.915037	0.353953	-2.58519	0.00973249	0.0904691	2-oxo acid dehydrogenase subunit E2
F4T77_18160	903.892	-0.808014	0.312759	-2.5835	0.00978029	0.0906631	CoA pyrophosphatase
F4T77_13820	616.425	-0.795636	0.308641	-2.57787	0.00994109	0.0916487	hypothetical protein
F4T77_18960	1883.39	-0.82984	0.321853	-2.57832	0.00992821	0.0916487	DUF2147 domain-containing protein
F4T77_12890	320.742	0.920723	0.357663	2.57428	0.0100449	0.0923532	hypothetical protein
F4T77_03125	695.869	0.865592	0.336376	2.57329	0.0100737	0.0923652	DUF6438 domain-containing protein
F4T77_05550	174.109	-1.24488	0.485237	-2.56551	0.0103023	0.0930253	hypothetical protein
F4T77_06420	88.0179	1.1634	0.453315	2.56643	0.0102752	0.0930253	enoyl-CoA hydratase
F4T77_08510	498.632	0.793829	0.309084	2.56833	0.0102191	0.0930253	aspartate carbamoyltransferase catalyti
F4T77_14855	979.551	0.843184	0.328655	2.56556	0.010301	0.0930253	50S ribosomal protein L3 N(5)-glutamin
F4T77_16715	551.299	0.944541	0.368213	2.5652	0.0103116	0.0930253	ribosomal protection-like ABC-F family protein
F4T77_18305	8413.03	-1.04677	0.407399	-2.5694	0.0101876	0.0930253	AMP-binding protein
F4T77_00330	1468.26	-0.874181	0.341182	-2.56221	0.0104009	0.0933306	sensor histidine kinase
F4T77_16050	404.723	-1.02483	0.399848	-2.56304	0.010376	0.0933306	ethanolamine permease
F4T77_19540	1492.13	-0.745444	0.292183	-2.55129	0.0107324	0.0960492	DUF3108 domain-containing protein
F4T77_01555	545.649	-0.938326	0.367958	-2.55009	0.0107695	0.096126	diphthine--ammonia ligase
F4T77_18655	2164	-0.850965	0.333926	-2.54836	0.010823	0.0963473	RsiV family protein
F4T77_08890	418.43	0.932065	0.365883	2.54744	0.0108516	0.0963474	amino acid permease
F4T77_02800	264.264	0.91552	0.359707	2.54518	0.0109221	0.0967183	tRNA-Leu
F4T77_04890	1893.97	0.705846	0.278066	2.53841	0.0111356	0.0983499	glycine--tRNA ligase subunit beta
F4T77_08325	65145.4	-0.783286	0.308881	-2.53588	0.0112164	0.0985458	acyl-CoA desaturase
F4T77_14750	118.65	-1.27404	0.502257	-2.53664	0.0111923	0.0985458	FMN-dependent NADH-azoreductase
F4T77_03385	533.907	-0.98348	0.388095	-2.53412	0.011273	0.0987857	acetoacetate decarboxylase family protein
F4T77_05165	5197.4	0.710281	0.280651	2.53084	0.0113791	0.0994559	30S ribosomal protein S14
F4T77_06600	4375.76	0.823431	0.32589	2.52671	0.0115137	0.100372	LysE family translocator
F4T77_09265	1413.34	0.760804	0.301766	2.52117	0.0116964	0.101576	serine/threonine transporter SstT
F4T77_17775	816.326	0.784154	0.311086	2.5207	0.0117122	0.101576	polyprenyl diphosphate synthase
F4T77_04685	2755.82	0.681397	0.271131	2.51316	0.0119654	0.102976	tRNA (guanosine(37)-N1)-methyltransferase TrmD
F4T77_07935	1675.17	-0.709137	0.28199	-2.51476	0.0119113	0.102976	PepSY domain-containing protein
F4T77_13110	5202.71	0.682595	0.27154	2.51379	0.011944	0.102976	multidrug efflux RND transporter periplasmi
F4T77_16625	302.128	0.957859	0.381599	2.51012	0.012069	0.103603	hypothetical protein
F4T77_00560	3601.9	-0.958254	0.382286	-2.50664	0.0121884	0.104276	acyl-CoA dehydrogenase
F4T77_18295	2179.09	-1.03571	0.413285	-2.50603	0.0122095	0.104276	enoyl-CoA hydratase
F4T77_04380	3340.76	0.861579	0.344003	2.50457	0.0122602	0.104444	methyltransferase family protein
F4T77_14360	104.208	-1.26838	0.506618	-2.50363	0.0122926	0.104456	beta-ketoacyl synthase N-terminal-lik
F4T77_00715	558.47	-0.768522	0.307463	-2.49956	0.0124349	0.104961	xanthine dehydrogenase small subunit
F4T77_10825	90.8668	1.09026	0.435985	2.50069	0.0123952	0.104961	metalloregulator ArsR/SmtB family transcriptio
F4T77_13710	158.047	-0.95297	0.381391	-2.49867	0.012466	0.104961	GNAT family N-acetyltransferase
F4T77_20125	388.549	-0.803831	0.321743	-2.49836	0.0124768	0.104961	AraC family transcriptional regulator
F4T77_01640	2579.63	-0.839777	0.337577	-2.48766	0.0128586	0.107904	peptidoglycan-associated lipoprotein Pal
F4T77_07065	3447.4	-1.01499	0.408544	-2.48441	0.0129766	0.108623	flavin reductase
F4T77_12630	314.583	-1.03272	0.416901	-2.47714	0.0132439	0.110585	hypothetical protein
F4T77_05315	100.971	-1.13697	0.459918	-2.47211	0.013432	0.111878	tyrosine-type recombinase/integrase
F4T77_11110	2549.71	-0.876917	0.355041	-2.46991	0.0135148	0.11229	DUF2339 domain-containing protein
F4T77_01175	3306.62	-0.81907	0.331977	-2.46725	0.0136157	0.112594	CYTH and CHAD domain-containing protein
F4T77_05515	2555.98	1.01275	0.41049	2.46718	0.0136184	0.112594	choline dehydrogenase
F4T77_05125	5493.22	0.791309	0.321071	2.46459	0.013717	0.113075	50S ribosomal protein L22
F4T77_16295	6933.9	0.86733	0.352016	2.46389	0.0137437	0.113075	metalloendopeptidase CpaA
F4T77_02405	970.299	-0.777717	0.31614	-2.46004	0.0138923	0.113741	MBL fold metallo-hydrolase
F4T77_16100	4294.94	-0.749477	0.304578	-2.46071	0.0138663	0.113741	RNA chaperone Hfq
F4T77_08355	10510.4	-0.863782	0.351456	-2.45772	0.013982	0.113921	acyl-CoA dehydrogenase C-termina
F4T77_16200	135.638	-1.3963	0.567954	-2.45847	0.0139532	0.113921	hypothetical protein
F4T77_03110	93.5456	-1.21691	0.495375	-2.45654	0.0140281	0.114021	NosD domain-containing protein
F4T77_11420	22457	-0.832908	0.339521	-2.45318	0.0141598	0.114814	hypothetical protein
F4T77_00665	1899.77	-0.722719	0.295412	-2.44648	0.014426	0.116691	peptide MFS transporter
F4T77_08460	13441	-0.699242	0.286468	-2.44091	0.0146503	0.117938	sensor histidine kinase
F4T77_18290	1981.26	-1.01227	0.414585	-2.44166	0.01462	0.117938	enoyl-CoA hydratase/isomerase family protein
F4T77_05810	229.178	-0.910568	0.373688	-2.43671	0.0148217	0.119033	arylesterase
F4T77_10040	6976.13	-0.97799	0.401601	-2.43523	0.0148824	0.119236	DUF1328 domain-containing protein
F4T77_00295	1959.92	-0.670166	0.275631	-2.43139	0.015041	0.119936	glycosyl transferase family protein
F4T77_14025	1068.84	-0.727728	0.299241	-2.43191	0.0150194	0.119936	FKBP-type peptidyl-prolyl cis-trans isomerase
F4T77_11490	1293.11	0.755579	0.310872	2.43052	0.0150773	0.119941	putative porin
F4T77_03040	10286.7	0.680984	0.280548	2.42734	0.01521	0.120144	50S ribosomal protein L10
F4T77_03055	8858.52	0.670805	0.276258	2.42818	0.0151747	0.120144	preprotein translocase subunit SecE
F4T77_20510	13002.3	-0.667895	0.274985	-2.42884	0.0151471	0.120144	sulfonamide-resistant dihydropteroate synthas
F4T77_06425	144.815	1.05878	0.436855	2.42365	0.0153656	0.120967	acyl-CoA dehydrogenase family protein
F4T77_15035	636.95	0.756718	0.312285	2.42316	0.015386	0.120967	sulfite exporter TauE/SafE family protein
F4T77_18830	1174.91	0.839918	0.347086	2.41991	0.0155243	0.12177	OmpA family protein
F4T77_17355	2658.06	-0.693524	0.287012	-2.41636	0.0156766	0.122679	heavy metal translocating P-type ATPase
F4T77_05175	2298.89	0.675318	0.280015	2.41172	0.0158776	0.123391	50S ribosomal protein L6
F4T77_06235	200.466	1.04581	0.433481	2.41259	0.0158396	0.123391	MFS transporter
F4T77_16300	703.116	1.05034	0.435423	2.41222	0.0158557	0.123391	metalloprotease secretion chaperone CpaB
F4T77_03560	55.5151	-1.45643	0.605101	-2.40692	0.0160877	0.124735	hypothetical protein
F4T77_01020	3686.67	0.827394	0.34409	2.40459	0.0161907	0.124958	Ig-like repeat protein Blp2
F4T77_03380	748.68	-0.909427	0.378199	-2.40462	0.0161891	0.124958	coniferyl aldehyde dehydrogenase
F4T77_01450	291.499	0.810084	0.337157	2.40269	0.0162749	0.125321	DUF4845 domain-containing protein
F4T77_03700	201.918	-0.950659	0.395929	-2.40109	0.0163465	0.125585	(R)-mandelonitrile lyase
F4T77_08000	363.029	1.10661	0.461691	2.39685	0.0165365	0.126755	chemotaxis protein CheW
F4T77_11015	610.075	0.914404	0.381663	2.39584	0.0165823	0.126817	nickel resistance MFS transporter NreB
F4T77_03430	708.64	-0.84295	0.352139	-2.3938	0.0166748	0.126948	saccharopine dehydrogenase family protein
F4T77_08555	5390.97	0.712867	0.297784	2.39391	0.0166699	0.126948	cAMP-activated global transcriptional regulato
F4T77_09310	1820.94	-0.783495	0.327476	-2.39253	0.0167327	0.127101	peptidylprolyl isomerase
F4T77_04330	12604.1	-0.803719	0.33636	-2.38946	0.016873	0.127878	two-component system response regulator OmpR
F4T77_00475	441.525	0.756418	0.316858	2.38725	0.0169751	0.128362	hypothetical protein
F4T77_20230	2967.86	-0.813502	0.341494	-2.38218	0.0172104	0.12985	subclass B1 metallo-beta-lactamase NDM-1
F4T77_02935	11615.7	-0.914163	0.384076	-2.38016	0.0173052	0.129982	acetyl-CoA C-acyltransferase FadA
F4T77_09215	26016.6	0.817603	0.343493	2.38026	0.0173004	0.129982	trifunctional transcriptional regulator/prolin
F4T77_07995	1685.81	0.907696	0.381933	2.37658	0.0174739	0.130957	methyl-accepting chemotaxis protein
F4T77_01260	2977.98	0.918647	0.387209	2.37248	0.017669	0.13197	FKBP-type peptidyl-prolyl cis-trans isomerase
F4T77_07835	703.23	0.69777	0.294259	2.37128	0.0177268	0.13197	rod shape-determining protein MreC
F4T77_10130	1070.21	0.85867	0.362007	2.37197	0.0176933	0.13197	hypothetical protein
F4T77_07235	4919.44	-0.987591	0.416958	-2.36856	0.0178574	0.132066	hypothetical protein
F4T77_08050	918.387	-0.855968	0.361225	-2.36963	0.017806	0.132066	SRPBCC family protein
F4T77_08065	1643	-0.695094	0.293437	-2.3688	0.0178458	0.132066	tetratricopeptide repeat protein
F4T77_04575	3412.07	-0.842889	0.35652	-2.36421	0.0180686	0.132959	TPM domain-containing protein
F4T77_10400	1235.45	0.732209	0.309781	2.36363	0.0180967	0.132959	KdsC family phosphatase
F4T77_19140	93.9333	1.19876	0.507069	2.36409	0.0180742	0.132959	hypothetical protein
F4T77_02600	1282.12	0.768035	0.325443	2.35997	0.0182763	0.133145	hypothetical protein
F4T77_04055	3655.48	1.2286	0.520762	2.35924	0.0183122	0.133145	fimbria/pilus outer membrane usher protein
F4T77_09775	823.431	-0.775151	0.328138	-2.36227	0.0181633	0.133145	MATE family efflux transporter
F4T77_13015	14069.1	0.677529	0.286986	2.36085	0.0182333	0.133145	DcaP family trimeric outer membrane transporter
F4T77_17670	773.742	0.898161	0.380724	2.35909	0.0183198	0.133145	dicarboxylate/amino acid:cation symporter
F4T77_02325	821.1	-0.785571	0.333144	-2.35806	0.0183709	0.133229	asparaginase
F4T77_17195	1473.73	0.873164	0.370783	2.35492	0.0185267	0.134069	hypothetical protein
F4T77_17310	1020.79	-0.739544	0.314217	-2.35361	0.0185923	0.134255	exodeoxyribonuclease VII large subunit
F4T77_02320	522.172	0.984563	0.418618	2.35194	0.018676	0.134311	hypothetical protein
F4T77_14455	31720.7	-0.842088	0.358052	-2.35186	0.0186798	0.134311	ATP-dependent Clp protease ATP-binding subuni
F4T77_01025	9680.4	0.956371	0.407619	2.34624	0.018964	0.136009	protease SohB
F4T77_05150	1801.49	0.653258	0.278505	2.34559	0.0189969	0.136009	50S ribosomal protein L14
F4T77_01510	190.428	0.844307	0.360503	2.34203	0.0191793	0.137024	sulfate ABC transporter permease subunit CysT
F4T77_16155	136.025	-0.893242	0.382774	-2.3336	0.0196166	0.139852	DUF4198 domain-containing protein
F4T77_03825	217.188	-0.803293	0.344384	-2.33255	0.0196718	0.139895	HNH endonuclease
F4T77_07955	171.633	1.20329	0.516011	2.3319	0.0197059	0.139895	tRNA-Val
F4T77_04805	1391.19	-1.15361	0.4949	-2.331	0.0197531	0.139935	amino acid permease
F4T77_00600	10874.2	-0.71847	0.308682	-2.32754	0.0199366	0.140811	multifunctional CCA addition/repair protein
F4T77_14530	523.506	-0.762291	0.327683	-2.3263	0.0200023	0.140811	OB-fold-containig protein
F4T77_17405	395.228	1.15159	0.495003	2.32644	0.0199951	0.140811	LysR family transcriptional regulator
F4T77_04510	12638.9	-0.698421	0.300834	-2.32162	0.0202536	0.142283	penicillin-binding protein PBP1a
F4T77_17995	1075.17	-0.880149	0.379649	-2.31832	0.0204317	0.143235	3-hydroxybutyrate dehydrogenase
F4T77_09070	30331.3	1.06908	0.461378	2.31715	0.0204957	0.143384	DMT family transporter
F4T77_07640	110.605	-1.08562	0.469089	-2.31432	0.02065	0.144085	phage recombination protein Bet
F4T77_13125	680.717	0.744419	0.321737	2.31375	0.0206815	0.144085	All-trans-nonaprenyl-diphosphate synthase
F4T77_11660	670.595	0.683484	0.296001	2.30906	0.0209403	0.145587	type II secretion system protein N
F4T77_05690	2190.26	0.694995	0.301142	2.30787	0.0210066	0.145747	glutaminase
F4T77_10360	8455.25	-0.921958	0.39966	-2.30686	0.0210628	0.145836	hypothetical protein
F4T77_00515	134.711	0.900061	0.390562	2.30453	0.021193	0.145995	DUF3465 domain-containing protein
F4T77_05825	737.967	-0.67457	0.292575	-2.30563	0.0211311	0.145995	rhomboid family intramembrane serine protease
F4T77_08230	4057.92	-0.735535	0.319226	-2.30412	0.0212159	0.145995	hypothetical protein
F4T77_04060	1034.85	0.839788	0.364664	2.30291	0.021284	0.146165	fimbrial protein
F4T77_11785	642.279	-0.707043	0.307379	-2.30023	0.021435	0.146902	FeoA family protein
F4T77_14565	805.736	-0.787232	0.342473	-2.29867	0.0215238	0.14721	nitroreductase family protein
F4T77_17920	76.0126	1.06723	0.464753	2.29634	0.0216563	0.147816	hypothetical protein
F4T77_10395	1785.84	0.72786	0.317129	2.29515	0.0217244	0.147935	KpsF/GutQ family sugar-phosphate isomerase
F4T77_16130	410.34	-0.859163	0.374444	-2.2945	0.0217616	0.147935	GNAT family N-acetyltransferase
F4T77_16465	564.375	0.733541	0.319969	2.29254	0.0218746	0.148403	EmrA/EmrK family multidrug efflux transporte
F4T77_04415	1225.06	0.647874	0.283509	2.2852	0.0223014	0.149323	hypothetical protein
F4T77_04710	845.278	-0.985108	0.430624	-2.28763	0.0221591	0.149323	hemerythrin domain-containing protein
F4T77_07830	345.912	0.72946	0.319258	2.28486	0.0223208	0.149323	rod shape-determining protein MreD
F4T77_12390	23261.8	0.608616	0.266054	2.28757	0.0221627	0.149323	23S rRNA (uridine(2552)-2'-O)-methyltransferas
F4T77_12895	285.618	0.87441	0.382595	2.28547	0.0222851	0.149323	hypothetical protein
F4T77_14895	61.8691	-1.39905	0.611995	-2.28605	0.0222515	0.149323	hypothetical protein
F4T77_17020	4998.76	-1.1485	0.501799	-2.28876	0.0220935	0.149323	Csu fimbrial major subunit CsuAB
F4T77_03375	463.865	-0.823482	0.361672	-2.27687	0.0227938	0.152185	NAD(P)H-quinone oxidoreductase
F4T77_16810	351.785	0.886012	0.389338	2.27569	0.0228646	0.152355	glutathionylspermidine synthase family protein
F4T77_02210	1131.91	0.703939	0.309698	2.27298	0.0230272	0.153135	cation:proton antiporter
F4T77_06630	244.639	0.84225	0.371094	2.26964	0.0232294	0.154175	cyclophilin-like fold protein
F4T77_18650	502.143	-0.679128	0.299337	-2.26877	0.0232822	0.154222	TatD family hydrolase
F4T77_02275	1324.08	0.636197	0.280686	2.26658	0.0234157	0.154511	ATP-binding cassette domain-containing protein
F4T77_07320	6398.65	-0.62303	0.27488	-2.26655	0.0234177	0.154511	dCTP deaminase
F4T77_00725	687.97	-0.80449	0.355336	-2.26403	0.0235723	0.154621	extended-spectrum class C beta-lactamase ADC-26
F4T77_03115	357.05	-0.816632	0.360691	-2.26408	0.0235692	0.154621	carbohydrate porin
F4T77_09825	9946.3	-0.670465	0.296113	-2.26422	0.0235605	0.154621	hypothetical protein
F4T77_04590	1133.49	0.705593	0.312001	2.26151	0.0237278	0.155339	PglL family O-oligosaccharyltransferase
F4T77_17695	4507.92	-0.647682	0.286514	-2.26056	0.0237865	0.155421	ABUW_2363 family tetratricopeptide repea
F4T77_14450	1905.3	-0.719496	0.318445	-2.25941	0.0238581	0.155586	YnfA family protein
F4T77_00050	9175.02	0.836177	0.3704	2.25749	0.0239772	0.15606	ShlB/FhaC/HecB family hemolysi
F4T77_01590	10505.7	0.660963	0.293384	2.25289	0.024266	0.156864	phosphoribosylformylglycinamidine synthase
F4T77_01845	3849.08	-0.715478	0.318037	-2.24967	0.0244701	0.156864	LPS assembly lipoprotein LptE
F4T77_02020	11122.2	-0.639665	0.283741	-2.2544	0.0241709	0.156864	acetate/propionate family kinase
F4T77_03295	253.336	-1.01287	0.450016	-2.25075	0.0244015	0.156864	TorF family putative porin
F4T77_06230	368.566	1.02125	0.453563	2.25161	0.0243468	0.156864	hydroxymethylglutaryl-CoA lyase
F4T77_06510	2709.81	-0.815887	0.362615	-2.25001	0.0244486	0.156864	AMP-binding protein
F4T77_14640	1347.18	-0.688487	0.306047	-2.24961	0.0244736	0.156864	hypothetical protein
F4T77_14820	715.767	-0.991975	0.440439	-2.25224	0.024307	0.156864	alpha-ketoacid dehydrogenase subunit beta
F4T77_00130	5908.9	0.81865	0.364828	2.24393	0.0248367	0.158888	amidophosphoribosyltransferase
F4T77_18300	2960.12	-0.957169	0.427069	-2.24125	0.0250096	0.159692	acyl-CoA dehydrogenase family protein
F4T77_11280	185.996	-0.794365	0.354737	-2.23931	0.0251359	0.160194	SAM-dependent methyltransferase
F4T77_06085	852.028	-0.731976	0.327012	-2.23838	0.0251965	0.160277	cell division protein ZapA
F4T77_13170	330.338	1.10745	0.495211	2.23632	0.0253311	0.160682	winged helix-turn-helix transcriptiona
F4T77_17485	106.446	-1.12779	0.50439	-2.23594	0.0253557	0.160682	LysR family transcriptional regulator
F4T77_20455	1030.95	-0.691617	0.309887	-2.23183	0.0256259	0.162089	aminomethyltransferase beta-barre
F4T77_14635	1944.89	-0.614518	0.27569	-2.22901	0.0258131	0.162966	GlcG/HbpS family heme-binding protein
F4T77_06670	116.964	0.965389	0.433425	2.22735	0.0259239	0.163359	transporter substrate-binding domain-containin
F4T77_18565	6617.03	0.634422	0.285034	2.22578	0.0260291	0.163716	EcsC family protein
F4T77_00540	122.823	-1.00703	0.454513	-2.21562	0.0267173	0.167731	MFS transporter
F4T77_03045	7182.09	0.60278	0.272244	2.21412	0.0268207	0.168067	50S ribosomal protein L1
F4T77_07415	20914	-2.57707	1.16567	-2.2108	0.0270497	0.169186	alpha,alpha-trehalose-phosphate synthas
F4T77_12570	318.714	0.923254	0.417826	2.20966	0.0271288	0.169366	hypothetical protein
F4T77_01960	1619.33	-0.629265	0.285164	-2.20667	0.0273369	0.170349	phosphatase PAP2 family protein
F4T77_05185	1137.4	0.616652	0.279912	2.20302	0.0275931	0.171403	30S ribosomal protein S5
F4T77_12525	2072.85	0.732482	0.332521	2.20281	0.0276079	0.171403	SulP family inorganic anion transporter
F4T77_03670	302.063	0.770471	0.35023	2.1999	0.0278138	0.172364	fumarylacetoacetate hydrolase family protein
F4T77_17425	68.3664	1.21535	0.553073	2.19745	0.0279881	0.173125	benzoate 1,2-dioxygenase electron transfe
F4T77_10110	496.992	-0.699032	0.318471	-2.19497	0.0281661	0.173906	START domain-containing protein
F4T77_08905	218.102	0.79667	0.363263	2.19309	0.0283005	0.174416	DUF4810 domain-containing protein
F4T77_00095	524.662	0.691862	0.315832	2.1906	0.0284807	0.174567	tRN
F4T77_02815	994.449	0.922525	0.420982	2.19136	0.0284255	0.174567	type IV-A pilus assembly ATPase PilB
F4T77_02820	546.483	0.807025	0.368382	2.19073	0.0284716	0.174567	type II secretion system F family protein
F4T77_01535	4595.81	0.613307	0.28008	2.18976	0.0285418	0.174624	2,3,4,5-tetrahydropyridine-2,6-dicarboxylat
F4T77_11130	405.966	-0.684709	0.313719	-2.18256	0.0290686	0.176121	organic hydroperoxide resistance protein
F4T77_11930	8748.12	0.616282	0.282036	2.18512	0.0288801	0.176121	OprD family outer membrane porin
F4T77_16235	194.85	0.940934	0.43086	2.18385	0.0289733	0.176121	benzoate/H(+) symporter BenE family transporter
F4T77_18125	26058	0.727235	0.333269	2.18212	0.0291006	0.176121	putative pilus system protein FilA
F4T77_17915	1868.64	0.683356	0.313041	2.18296	0.0290389	0.176121	aspartate ammonia-lyase
F4T77_18285	1265.91	-0.993684	0.455223	-2.18285	0.029047	0.176121	MFS transporter
F4T77_04565	147.585	0.911901	0.418104	2.18104	0.0291807	0.176289	metal-dependent hydrolase
F4T77_02810	1318.23	0.618417	0.283654	2.18018	0.0292442	0.176356	triose-phosphate isomerase
F4T77_02220	2360.63	-0.682532	0.313573	-2.17663	0.0295082	0.17763	DUF6586 family protein
F4T77_05445	65.2312	-1.14268	0.525433	-2.17474	0.0296496	0.177873	FecR family protein
F4T77_19365	32640.6	-0.697772	0.320862	-2.17468	0.0296543	0.177873	inhibitor-resistant extended-spectrum class
F4T77_04355	9782.16	0.575908	0.26518	2.17176	0.0298738	0.178625	O-acetylhomoserin
F4T77_04440	354.443	0.813333	0.374551	2.17149	0.0298943	0.178625	amino acid permease
F4T77_15210	229.273	-0.745547	0.343428	-2.1709	0.029939	0.178625	OsmC family protein
F4T77_09890	469.939	0.711481	0.329086	2.16199	0.0306188	0.182358	HAD family hydrolase
F4T77_13760	315.877	-0.77238	0.358379	-2.1552	0.0311458	0.185169	lysine N(6)-hydroxylase/L-ornithin
F4T77_05405	231.434	0.728352	0.338128	2.15407	0.0312345	0.185369	type I restriction-modification system subuni
F4T77_07285	2828.43	0.662018	0.307797	2.15082	0.03149	0.186556	methionine--tRNA ligase
F4T77_00710	658.45	-0.692869	0.322452	-2.14875	0.0316539	0.187067	xanthine dehydrogenase molybdopterin bindin
F4T77_04405	4269.64	0.658279	0.306518	2.1476	0.0317455	0.187067	efflux RND transporter permease subunit
F4T77_07970	221.412	-0.773391	0.360116	-2.14761	0.0317444	0.187067	DUF1853 family protein
F4T77_12445	345.524	-0.832821	0.387912	-2.14693	0.0317985	0.187067	CapA family protein
F4T77_02585	3031.75	-0.666126	0.310481	-2.14547	0.0319156	0.187427	HlyC/CorC family transporter
F4T77_05525	1086.32	0.768688	0.35892	2.14167	0.0322199	0.188032	transcriptional regulator BetI
F4T77_06470	48053.4	-0.78321	0.365831	-2.1409	0.0322818	0.188032	indolepyruvate ferredoxin oxidoreductase famil
F4T77_11815	5833.68	-0.698043	0.326081	-2.1407	0.0322979	0.188032	response regulator transcription factor GacA
F4T77_15995	14927	0.759858	0.354776	2.1418	0.0322097	0.188032	aminopeptidase N
F4T77_18675	601.53	0.633955	0.296089	2.1411	0.0322664	0.188032	type VI secretion system immunity protein, Tae
F4T77_03010	362.421	-0.803953	0.376976	-2.13264	0.0329546	0.19102	YMGG-like glycine zipper-containing protein
F4T77_13900	141.972	0.824884	0.386751	2.13285	0.0329369	0.19102	NAD(P)H-binding protein
F4T77_17940	9391.05	-0.916878	0.429993	-2.13231	0.0329815	0.19102	thiolase family protein
F4T77_10870	4636.64	-0.836869	0.39268	-2.13118	0.0330746	0.19123	Re/Si-specific NAD(P)(+) transhydrogenas
F4T77_01655	361.599	0.7624	0.358357	2.12749	0.0333793	0.192347	TrmH family RNA methyltransferase
F4T77_09160	152.26	1.03569	0.486898	2.12711	0.0334108	0.192347	hypothetical protein
F4T77_16250	1830.34	-0.590414	0.27761	-2.12677	0.0334392	0.192347	transaldolase
F4T77_00955	5525.62	-0.586036	0.275926	-2.12389	0.0336793	0.193397	Lon protease family protein
F4T77_05595	158.204	0.817085	0.384912	2.12278	0.033772	0.193599	nicotinamide riboside transporter PnuC
F4T77_01125	1067.52	0.701825	0.331255	2.11868	0.0341174	0.194915	phosphopantetheine-binding protein
F4T77_12705	573.369	0.649002	0.306298	2.11886	0.0341027	0.194915	hypothetical protein
F4T77_02100	157.198	0.877567	0.414722	2.11604	0.0343415	0.19577	AEC family transporter
F4T77_14525	461.688	-0.659928	0.311942	-2.11555	0.0343834	0.19577	Rieske (2Fe-2S) protein
F4T77_07275	179.251	0.798272	0.377838	2.11273	0.0346235	0.196804	LysE family translocator
F4T77_08400	623.282	0.709295	0.336608	2.10718	0.0351016	0.198516	CgeB family protein
F4T77_17200	5223.08	0.740207	0.351131	2.10806	0.0350256	0.198516	TIGR04255 family protein
F4T77_19120	2031.45	0.735037	0.348821	2.1072	0.0351001	0.198516	trimethoprim-resistant dihydrofolate reductas
F4T77_15085	744.279	0.911316	0.432727	2.10599	0.0352056	0.19877	DMT family transporter
F4T77_01080	1888.4	-0.63611	0.302634	-2.10191	0.0355612	0.19973	SIMPL domain-containing protein
F4T77_03050	14755.6	0.607093	0.288896	2.10142	0.0356041	0.19973	transcription termination/antiterminatio
F4T77_06870	275.848	0.718078	0.341595	2.10213	0.0355418	0.19973	hypothetical protein
F4T77_12450	556.409	-0.68422	0.325614	-2.10132	0.035613	0.19973	hypothetical protein
F4T77_00100	5348.61	0.766666	0.365585	2.09709	0.0359854	0.201483	tRN
F4T77_06515	283.254	-1.08641	0.519642	-2.09068	0.0365567	0.204109	class I SAM-dependent methyltransferase
F4T77_14940	259.402	0.899254	0.430308	2.08979	0.0366364	0.204109	hypothetical protein
F4T77_15805	83.8717	0.977368	0.467649	2.08996	0.0366214	0.204109	4-hydroxyproline epimerase
F4T77_11325	280.465	0.893069	0.428152	2.08587	0.0369904	0.205539	helix-turn-helix domain-containing protein
F4T77_11555	6489.89	0.684978	0.328433	2.0856	0.0370153	0.205539	M23 family metallopeptidase
F4T77_18180	7123.31	-0.618983	0.296901	-2.08481	0.0370864	0.205595	C13 family peptidase
F4T77_13965	62.3898	-1.09198	0.524096	-2.08354	0.0372019	0.205895	energy transducer TonB
F4T77_07815	3100.96	-0.564534	0.27104	-2.08284	0.0372656	0.205909	PA1571 family protein
F4T77_03970	140.089	-0.79846	0.383745	-2.0807	0.037461	0.206312	lipase family protein
F4T77_09145	2578.52	-0.72178	0.346812	-2.08119	0.0374166	0.206312	GNAT family N-acetyltransferase
F4T77_08070	425.678	-0.676092	0.325259	-2.07863	0.0376518	0.207023	AEC family transporter
F4T77_11550	14985.9	-0.678313	0.326658	-2.07653	0.0378453	0.207748	pyruvate dehydrogenase (acetyl-transferring)
F4T77_05880	1885.43	0.678699	0.327043	2.07526	0.0379628	0.208053	lysine--tRNA ligase
F4T77_05040	8003.67	-0.588562	0.283882	-2.07326	0.0381478	0.208727	acyl-CoA thioesterase
F4T77_02135	563.083	-0.647258	0.312519	-2.0711	0.0383496	0.209384	prolipoprotein diacylglyceryl transferase
F4T77_06765	278.272	-0.736271	0.355576	-2.07064	0.0383922	0.209384	AraC family transcriptional regulator
F4T77_01165	1430.76	0.843022	0.407833	2.06708	0.038727	0.210868	type I-F CRISPR-associated endonuclease Cas1f
F4T77_09170	2698.5	0.598471	0.290269	2.06178	0.0392288	0.213255	methionine adenosyltransferase
F4T77_06625	1067.78	0.603148	0.292923	2.05907	0.0394876	0.213337	alpha/beta hydrolase
F4T77_09730	391.005	0.673402	0.327269	2.05764	0.0396243	0.213337	hypothetical protein
F4T77_10920	679.432	0.649275	0.315492	2.05798	0.0395922	0.213337	3'-5' exonuclease
F4T77_11705	2694.65	0.565142	0.274253	2.06066	0.0393355	0.213337	argininosuccinate lyase
F4T77_15460	230.034	-0.711889	0.345595	-2.05989	0.039409	0.213337	Y-family DNA polymerase
F4T77_18250	145.133	0.865431	0.420492	2.05814	0.0395767	0.213337	tRNA-Arg
F4T77_20260	69.089	1.18716	0.577419	2.05598	0.0397846	0.213858	chaperonin GroEL
F4T77_15250	249.136	-0.745753	0.362934	-2.05479	0.0398996	0.214134	DedA family protein
F4T77_18375	82.9827	0.913279	0.444912	2.05272	0.0400998	0.214866	RluA family pseudouridine synthase
F4T77_07880	972.291	0.733466	0.357945	2.0491	0.0404521	0.215073	M13 family metallopeptidase
F4T77_11330	195.008	1.00317	0.489294	2.05024	0.0403415	0.215073	AzlC family ABC transporter permease
F4T77_14170	424.104	-0.634096	0.309379	-2.04958	0.0404056	0.215073	FKBP-type peptidyl-prolyl cis-trans isomerase
F4T77_15100	392.397	2.66053	1.29717	2.05103	0.0402638	0.215073	AraC family transcriptional regulator
F4T77_19575	616.712	-0.691978	0.337708	-2.04904	0.0404581	0.215073	ribonuclease T2 family protein
F4T77_00845	493.023	-0.63156	0.308862	-2.0448	0.040875	0.215353	acinetobactin utilization protein BauF
F4T77_09520	76.0779	-0.951556	0.465308	-2.045	0.0408545	0.215353	hypothetical protein
F4T77_13105	10191.1	0.55884	0.273088	2.04637	0.0407196	0.215353	multidrug efflux RND transporter permeas
F4T77_16035	3890.1	-0.664965	0.324758	-2.04757	0.0406023	0.215353	alpha/beta hydrolase
F4T77_17820	2005.29	-0.560385	0.274081	-2.0446	0.0408948	0.215353	YbgF trimerization domain-containing protein
F4T77_19580	9592.11	0.568978	0.278032	2.04645	0.0407125	0.215353	malate dehydrogenase
F4T77_00745	370.104	0.671315	0.328813	2.04163	0.0411883	0.216468	uroporphyrinogen decarboxylase
F4T77_17260	5619.43	0.585814	0.287001	2.04116	0.0412352	0.216468	pyrroline-5-carboxylate reductase famil
F4T77_13010	175.722	0.734094	0.3601	2.03859	0.0414914	0.217474	MFS transporter
F4T77_00675	862.173	0.589688	0.290027	2.03322	0.0420303	0.219956	anthranilate synthase component II
F4T77_08520	1945.42	0.576144	0.284046	2.02835	0.0425248	0.222199	bifunctional 23S rRN
F4T77_05285	285.328	0.76884	0.380191	2.02225	0.0431507	0.224771	tRNA-Ser
F4T77_18200	1091.95	0.670292	0.331412	2.02253	0.0431212	0.224771	Cof-type HAD-IIB family hydrolase
F4T77_16940	1089.22	-2.68336	1.32748	-2.0214	0.0432388	0.224882	DUF2171 domain-containing protein
F4T77_16875	59.1491	-1.04278	0.516383	-2.01939	0.0434471	0.225269	M57 family metalloprotease
F4T77_19150	3619.61	0.627275	0.310613	2.01947	0.0434379	0.225269	aminoglycoside O-phosphotransferase APH(3'')-Ib
F4T77_11630	218.738	0.796034	0.394606	2.01729	0.0436653	0.226052	tRNA-Thr
F4T77_03325	502.21	-0.852335	0.422721	-2.01631	0.0437678	0.226222	phosphotransferase family protein
F4T77_09635	166.863	0.966579	0.479528	2.01569	0.0438326	0.226222	phage major capsid protein
F4T77_08595	1607.7	0.582549	0.289455	2.01257	0.0441594	0.227212	aspartate kinase
F4T77_15765	497.263	-0.735883	0.365571	-2.01297	0.044118	0.227212	L-serine ammonia-lyase
F4T77_11520	128.38	1.08091	0.538741	2.00637	0.0448173	0.230244	YkgJ family cysteine cluster protein
F4T77_02270	755.721	-0.601883	0.30019	-2.005	0.0449626	0.230623	SlyX family protein
F4T77_05440	62.904	-0.975444	0.486653	-2.00439	0.0450279	0.230623	sigma-70 family RNA polymerase sigma factor
F4T77_03660	169.038	0.807756	0.403866	2.00006	0.0454939	0.232129	aldehyde dehydrogenase (NADP(+))
F4T77_18265	897.909	-0.635005	0.317545	-1.99973	0.0455289	0.232129	adenosine deaminase
F4T77_19560	12934.2	-0.6148	0.307403	-1.99998	0.0455025	0.232129	PhoH family protein
F4T77_03005	799.405	0.595751	0.298836	1.99357	0.0461989	0.234833	DUF4442 domain-containing protein
F4T77_10975	654.214	-0.628346	0.315165	-1.9937	0.0461843	0.234833	HPr family phosphocarrier protein
F4T77_16770	603.395	0.602163	0.302408	1.99123	0.046456	0.235774	tRNA uridine-5-carboxymethylaminomethyl(34
F4T77_19275	80.8132	-1.08343	0.544272	-1.99061	0.0465243	0.235774	N-6 DNA methylase
F4T77_08915	64.3738	-1.12624	0.566017	-1.98976	0.0466169	0.235888	hypothetical protein
F4T77_03790	55.978	-1.04947	0.528168	-1.987	0.0469228	0.236969	hypothetical protein
F4T77_13265	35851.8	-0.657716	0.331083	-1.98656	0.0469712	0.236969	2-oxoglutarate dehydrogenase E1 component
F4T77_06310	83.2929	-0.888783	0.447693	-1.98525	0.0471166	0.236992	LysR family transcriptional regulator
F4T77_07940	79.4422	1.00465	0.506031	1.98535	0.0471056	0.236992	YdcF family protein
F4T77_00060	76.3154	0.919176	0.463231	1.98427	0.0472254	0.237184	tRNA-Leu
F4T77_07130	4956.18	-0.673209	0.339789	-1.98126	0.0475624	0.238521	sensor histidine kinase BfmS
F4T77_10760	105.425	-0.851237	0.429809	-1.9805	0.0476475	0.238592	hypothetical protein
F4T77_07180	1279.22	-0.695599	0.35142	-1.9794	0.0477715	0.238858	NADH-quinone oxidoreductase subunit NuoI
F4T77_14815	688.894	-0.803909	0.406534	-1.97747	0.0479885	0.239587	2-oxo acid dehydrogenase subunit E2
F4T77_00210	207.693	-0.684694	0.346446	-1.97634	0.0481168	0.239871	HD domain-containing protein
F4T77_00660	13240	-0.62831	0.318126	-1.97503	0.0482645	0.240252	type I glutamate--ammonia ligase
F4T77_11780	10091.8	-0.602052	0.30522	-1.97252	0.0485502	0.241317	ferrous iron transporter B
F4T77_01155	2129.7	0.623765	0.316339	1.97183	0.0486295	0.241354	type I-F CRISPR-associated protein Csy1
F4T77_06970	109.089	0.812677	0.412745	1.96896	0.0489579	0.24227	LysR substrate-binding domain-containin
F4T77_14845	1696.65	0.571934	0.290442	1.96919	0.0489315	0.24227	GGDEF domain-containing protein
F4T77_07555	140.548	0.8399	0.426916	1.96737	0.0491411	0.242819	tRNA-Gln
F4T77_13135	4808.41	0.525677	0.267394	1.96593	0.049307	0.243282	rplU, 50S ribosomal protein L21
F4T77_08910	544.715	0.632863	0.322127	1.96464	0.0494558	0.243658	CsgG/HfaB family protein
F4T77_08130	551.204	0.620002	0.315744	1.96362	0.0495742	0.243885	RtcB family protein
F4T77_01390	163.585	0.800797	0.408311	1.96124	0.0498507	0.244887	GFA family protein
F4T77_00590	963.425	-0.591741	0.301926	-1.95989	0.0500088	0.245041	putative bifunctional diguanylat
F4T77_10875	535.345	-0.737269	0.37621	-1.95973	0.0500276	0.245041	proton-translocating transhydrogenase famil
F4T77_00105	13617	0.743948	0.379983	1.95785	0.0502478	0.245761	GatB/YqeY domain-containing protein
F4T77_03080	114.655	-0.949225	0.48654	-1.95097	0.0510608	0.247579	3-oxoadipate enol-lactonase
F4T77_07840	2986.95	0.534336	0.273521	1.95355	0.0507546	0.247579	rod shape-determining protein
F4T77_11770	541.325	0.653178	0.334681	1.95165	0.0509803	0.247579	UDP-N-acetylmuramoyl-L-alanine--D-glutamat
F4T77_16805	133.426	0.794228	0.407029	1.95128	0.0510236	0.247579	aromatic ring-hydroxylating oxygenase subuni
F4T77_18185	2434.28	-0.588637	0.301371	-1.9532	0.0507964	0.247579	S-formylglutathione hydrolase
F4T77_17990	3428.27	-0.768146	0.393713	-1.95103	0.0510536	0.247579	GntP family permease
F4T77_01325	335.233	-0.652211	0.334633	-1.94904	0.051291	0.248279	HAD-IB family hydrolase
F4T77_02590	2417.93	-0.606806	0.311616	-1.94729	0.0515003	0.248279	apolipoprotein N-acyltransferase
F4T77_14935	182.217	0.807562	0.414454	1.9485	0.0513557	0.248279	TonB C-terminal domain-containing protein
F4T77_17475	300.864	-0.746912	0.383491	-1.94767	0.0514549	0.248279	DUF1653 domain-containing protein
F4T77_07665	131.072	-0.756861	0.389082	-1.94525	0.0517451	0.248746	pentapeptide repeat-containing protein
F4T77_09380	2533.69	-0.529743	0.272287	-1.94553	0.0517113	0.248746	TatD family hydrolase
F4T77_00380	140.115	0.737227	0.380406	1.938	0.0526234	0.248804	YfhL family 4Fe-4S dicluster ferredoxin
F4T77_02185	753.001	0.610163	0.314747	1.93858	0.0525522	0.248804	formyltetrahydrofolate deformylase
F4T77_02970	1561.26	-0.729125	0.374999	-1.94434	0.0518549	0.248804	hypothetical protein
F4T77_07565	295.283	-0.637721	0.328577	-1.94086	0.0522757	0.248804	lipoprotein insertase outer membrane protei
F4T77_09230	591.617	-0.668216	0.343872	-1.94321	0.0519908	0.248804	SIR2 family NAD-dependent protein deacylase
F4T77_09755	543.072	-0.621828	0.320397	-1.9408	0.052282	0.248804	DUF924 family protein
F4T77_10235	71.0387	-0.961231	0.495716	-1.93908	0.0524919	0.248804	phage minor head protein
F4T77_10420	1183.16	0.644944	0.33254	1.93944	0.0524472	0.248804	TolC family protein
F4T77_11570	19329.6	-0.627112	0.323616	-1.93783	0.0526444	0.248804	cell division protein FtsZ
F4T77_13745	648.429	-0.565449	0.291649	-1.9388	0.052526	0.248804	IucA/IucC family protein
F4T77_14945	1937.41	-0.871223	0.449561	-1.93794	0.0526301	0.248804	hypothetical protein
F4T77_19335	8810.13	-0.581236	0.299137	-1.94304	0.0520108	0.248804	NAD(+)--rifampin ADP-ribosyltransferase Arr-2
F4T77_01075	14272.7	-0.581861	0.3008	-1.93438	0.0530669	0.250449	diaminobutyrate--2-oxoglutarate transaminase
F4T77_18090	25255	-0.566398	0.293092	-1.93249	0.0532984	0.251189	RNA polymerase factor sigma-54
F4T77_10985	1552.12	-0.614948	0.318896	-1.92837	0.0538096	0.252186	acyl-CoA synthetase
F4T77_11305	1248.73	-0.668273	0.346422	-1.92907	0.053722	0.252186	NAD-dependent succinate-semialdehyd
F4T77_14190	4504.48	-0.52645	0.27295	-1.92875	0.0537624	0.252186	polysaccharide biosynthesis/export famil
F4T77_14575	879.986	-0.587995	0.304735	-1.92953	0.053665	0.252186	hypothetical protein
F4T77_14100	7732.37	-0.525517	0.273	-1.92497	0.0542334	0.253819	YciK family oxidoreductase
F4T77_08860	594.735	-0.600714	0.312165	-1.92435	0.0543109	0.253828	gamma-aminobutyraldehyde dehydrogenase
F4T77_06240	1305.96	-0.614706	0.320142	-1.92011	0.0548444	0.255966	catalase family peroxidase
F4T77_03795	120.085	-0.802674	0.418406	-1.91841	0.0550587	0.25661	5'/3'-nucleotidase SurE
F4T77_08560	1131.35	-0.583539	0.304377	-1.91716	0.0552173	0.256993	NADP(H)-dependent aldo-keto reductase
F4T77_15870	213.027	0.817217	0.427111	1.91336	0.0557021	0.258891	ankyrin repeat domain-containing protein
F4T77_10880	2656.94	-0.760346	0.397801	-1.91137	0.055957	0.259718	NAD(P)(+) transhydrogenase (Re/Si-specific
F4T77_12245	2910.87	-0.601033	0.31463	-1.91029	0.0560965	0.259915	SCP2 sterol-binding domain-containing protein
F4T77_13120	1218.37	0.573406	0.300238	1.90984	0.0561539	0.259915	site-specific recombinase
F4T77_00480	588.833	0.770718	0.403824	1.90855	0.0563202	0.260326	rod shape-determining protein RodA
F4T77_20440	925.899	-0.575393	0.301877	-1.90605	0.0566439	0.261463	IS4-like element IS10A family transposase
F4T77_01120	1261.88	0.572946	0.30088	1.90424	0.0568795	0.261475	RluA family pseudouridine synthase
F4T77_08125	1677.14	0.542813	0.285039	1.90435	0.0568649	0.261475	amino acid permease
F4T77_09030	4077.9	0.520483	0.273163	1.9054	0.0567286	0.261475	argininosuccinate synthase
F4T77_14600	1645.44	-0.563856	0.296377	-1.9025	0.0571062	0.261881	CBS domain-containing protein
F4T77_19105	7923.73	0.953944	0.501452	1.90236	0.0571235	0.261881	hypothetical protein
F4T77_05995	923.573	0.541521	0.285152	1.89906	0.0575561	0.263056	penicillin-binding protein 2
F4T77_06410	222.12	0.690597	0.36385	1.89803	0.0576925	0.263056	3-hydroxyacyl-CoA dehydrogenase
F4T77_09780	594.893	-0.560075	0.294873	-1.89938	0.0575145	0.263056	SDR family NAD(P)-dependent oxidoreductase
F4T77_17960	127.954	-0.798811	0.420773	-1.89844	0.0576386	0.263056	LysR family transcriptional regulator
F4T77_01840	3818.34	0.516735	0.272743	1.89459	0.0581469	0.264769	leucine--tRNA ligase
F4T77_18110	4046.14	0.591412	0.312375	1.89327	0.0583216	0.265206	histidinol dehydrogenase
F4T77_16040	1196.51	-0.597987	0.316129	-1.89159	0.058545	0.265862	helix-turn-helix domain-containing protein
F4T77_07185	608.455	-0.636546	0.336837	-1.88978	0.0587878	0.266246	NADH-quinone oxidoreductase subunit J
F4T77_16530	4666.25	-0.529268	0.280043	-1.88995	0.0587646	0.266246	ferric iron uptake transcriptional regulator
F4T77_10815	126.724	-0.854735	0.452802	-1.88766	0.0590717	0.267173	copper-binding protein
F4T77_14130	30248.7	-0.60784	0.3223	-1.88595	0.0593023	0.267855	ferredoxin reductase
F4T77_15420	438.661	-0.605926	0.321514	-1.8846	0.0594839	0.268316	molybdenum cofactor guanylyltransferase
F4T77_04755	1134.23	0.570745	0.303208	1.88235	0.0597881	0.269327	MFS transporter
F4T77_20685	338.452	0.702693	0.373478	1.88148	0.0599061	0.269497	hypothetical protein
F4T77_01985	9873.92	0.517402	0.27525	1.87975	0.060142	0.270197	alpha/beta fold hydrolase
F4T77_11435	204.016	0.672244	0.357795	1.87885	0.0602647	0.270388	dimethylsulfone monooxygenase SfnG
F4T77_03595	172.494	-0.750187	0.399552	-1.87757	0.0604398	0.270477	LysR family transcriptional regulator
F4T77_05130	4459.9	0.604564	0.321999	1.87753	0.0604454	0.270477	30S ribosomal protein S3
F4T77_01070	9685.86	-0.601588	0.320779	-1.8754	0.0607382	0.271426	pyridoxal phosphate-dependent decarboxylas
F4T77_11300	936.02	-0.56889	0.303725	-1.87305	0.0610621	0.272512	LysR substrate-binding domain-containin
F4T77_05565	72.7034	0.971893	0.519428	1.87108	0.0613338	0.272632	YaeQ family protein
F4T77_06595	828.221	-0.588719	0.314822	-1.87	0.0614832	0.272632	LexA family protein
F4T77_07420	3811.81	-2.07827	1.11211	-1.86876	0.0616561	0.272632	trehalose-phosphatase
F4T77_07950	1971.07	0.679361	0.363371	1.86961	0.0615382	0.272632	tRNA-Asp
F4T77_12455	100720	-0.705614	0.377165	-1.87084	0.0613677	0.272632	beta strand repeat-containing protein
F4T77_16965	1587.35	-2.15513	1.15144	-1.87168	0.0612511	0.272632	NirD/YgiW/YdeI family stress tolerance protein
F4T77_19615	1034.89	-0.559733	0.299459	-1.86915	0.0616026	0.272632	DUF2971 domain-containing protein
F4T77_00235	185.535	-0.718799	0.38517	-1.86619	0.0620151	0.2735	RtcB family protein
F4T77_12950	442.825	-0.58315	0.312462	-1.8663	0.0619988	0.2735	AraC family transcriptional regulator
F4T77_04515	1096.78	0.790176	0.424112	1.86313	0.0624436	0.27473	pilus assembly protein PilM
F4T77_20305	370.041	0.661138	0.354871	1.86304	0.0624571	0.27473	hypothetical protein
F4T77_10355	2833.68	-0.660342	0.354792	-1.86121	0.0627148	0.275456	hypothetical protein
F4T77_18065	394.1	0.618647	0.33248	1.8607	0.0627859	0.275456	molybdate ABC transporter permease subunit
F4T77_11620	81.9568	0.866441	0.465939	1.85956	0.0629477	0.275806	tRNA-Gly
F4T77_00555	12146.5	-0.557711	0.30004	-1.85879	0.0630566	0.275924	lipoyl synthase
F4T77_19145	864.808	0.622303	0.335199	1.85652	0.0633798	0.276978	aminoglycoside O-phosphotransferase APH(6)-Id
F4T77_07135	532.59	-0.558953	0.301269	-1.85533	0.0635493	0.277358	hypothetical protein
F4T77_07535	3781.49	0.522293	0.281824	1.85326	0.0638458	0.277932	aminoacyl-tRNA hydrolase
F4T77_10525	181.975	-0.665969	0.359335	-1.85334	0.063834	0.277932	MerR family transcriptional regulator
F4T77_04915	180.042	0.826698	0.44717	1.84873	0.0644964	0.280401	TIGR03915 family putative DNA repair protein
F4T77_03015	65.7822	-1.04677	0.566487	-1.84783	0.0646265	0.280604	hypothetical protein
F4T77_13835	14257.4	0.51887	0.281019	1.84639	0.0648361	0.281151	Fe-S cluster assembly scaffold IscU
F4T77_01285	1535.27	-0.663881	0.360488	-1.84162	0.0655315	0.282001	hypothetical protein
F4T77_02925	659.912	0.556185	0.302218	1.84035	0.0657172	0.282001	lipid A hydroxylase LpxO
F4T77_02930	33471.2	-0.622533	0.338262	-1.84039	0.0657114	0.282001	fatty acid oxidation complex subunit alpha FadB
F4T77_05875	283.621	0.828323	0.450206	1.83988	0.0657863	0.282001	YqiA/YcfP family alpha/beta fold hydrolase
F4T77_13805	3752.52	0.563714	0.305719	1.8439	0.0651984	0.282001	SurA N-terminal domain-containing protein
F4T77_14135	38122.4	-0.644529	0.350237	-1.84026	0.0657294	0.282001	fatty acid desaturase family protein
F4T77_16525	147.121	0.760017	0.412875	1.84079	0.0656518	0.282001	PilT/PilU family type 4a pilus ATPase
F4T77_17360	91.4439	-0.931689	0.506012	-1.84124	0.0655862	0.282001	heavy-metal-associated domain-containin
F4T77_18165	971.219	-0.563979	0.306493	-1.8401	0.0657531	0.282001	gamma carbonic anhydrase family protein
F4T77_19230	270.823	0.705872	0.383914	1.83862	0.065971	0.282258	hypothetical protein
F4T77_20690	420.425	0.79258	0.431142	1.83833	0.066014	0.282258	hypothetical protein
F4T77_00360	576.079	0.609566	0.332721	1.83206	0.066942	0.285216	ferredoxin--NADP reductase
F4T77_01245	8150.34	-0.538954	0.294395	-1.83072	0.0671429	0.285216	M61 family metallopeptidase
F4T77_01455	1270.64	0.523276	0.285906	1.83024	0.0672143	0.285216	signal peptidase I
F4T77_03765	63.6565	0.928033	0.506358	1.83276	0.0668379	0.285216	HlyD family secretion protein
F4T77_08025	1436.21	0.512741	0.279989	1.83129	0.0670572	0.285216	efflux RND transporter permease subunit
F4T77_13700	3857.56	-0.512618	0.280012	-1.8307	0.067145	0.285216	bifunctional mannitol-1-phosphat
F4T77_01715	1172.35	0.536908	0.293932	1.82664	0.0677542	0.286784	lysophospholipid acyltransferase family protein
F4T77_07865	241.182	-0.629807	0.344788	-1.82665	0.0677527	0.286784	hypothetical protein
F4T77_02040	333.984	0.647713	0.354827	1.82543	0.0679355	0.28719	DUF2846 domain-containing protein
F4T77_01335	5353.51	0.499957	0.274207	1.82328	0.0682612	0.288204	Obg family GTPase CgtA
F4T77_11960	2509.4	0.506825	0.278459	1.82011	0.0687429	0.289874	niacin transporter NiaP
F4T77_11285	2595.48	-0.602566	0.331358	-1.81847	0.0689918	0.29013	NAD(P)/FAD-dependent oxidoreductase
F4T77_18670	469.667	0.594602	0.327121	1.81768	0.0691126	0.29013	PoNe immunity protein domain-containing protein
F4T77_19585	719.51	-0.87102	0.479254	-1.81745	0.0691485	0.29013	DUF2789 family protein
F4T77_20735	63.5172	1.52568	0.838749	1.819	0.068912	0.29013	DUF6651 domain-containing protein
F4T77_20220	1054.27	-0.519481	0.285946	-1.81671	0.0692613	0.290242	hypothetical protein
F4T77_13795	911.886	0.52601	0.289658	1.81597	0.0693754	0.290358	alkane 1-monooxygenase
F4T77_02540	1043.71	-0.546036	0.300988	-1.81414	0.0696556	0.290465	DNA gyrase inhibitor YacG
F4T77_04935	11732.1	0.499257	0.275467	1.8124	0.0699242	0.290465	acyl-CoA dehydrogenase C-termina
F4T77_06500	5277.08	-0.559332	0.308888	-1.81079	0.0701729	0.290465	isovaleryl-CoA dehydrogenase
F4T77_07265	523.712	-0.629851	0.347386	-1.81311	0.0698141	0.290465	MFS transporter
F4T77_07790	1081.27	0.591125	0.325659	1.81517	0.0694985	0.290465	hypothetical protein
F4T77_10080	2235.37	0.555193	0.306604	1.81078	0.0701751	0.290465	PLP-dependent aminotransferase family protein
F4T77_11995	387.478	-0.58949	0.325548	-1.81076	0.0701778	0.290465	DNA polymerase IV
F4T77_18660	198.245	0.636463	0.350876	1.81393	0.069689	0.290465	hypothetical protein
F4T77_19740	758.933	-0.536797	0.29617	-1.81246	0.0699147	0.290465	alpha/beta fold hydrolase
F4T77_02065	646.906	0.576195	0.318503	1.80907	0.0704396	0.2909	Fe2+-dependent dioxygenase
F4T77_20090	2025.7	0.599931	0.331642	1.80897	0.0704558	0.2909	hypothetical protein
F4T77_09275	687.498	0.586752	0.324568	1.8078	0.0706384	0.291297	TetR/AcrR family transcriptional regulator
F4T77_12310	1826.37	-0.572736	0.31724	-1.80537	0.0710161	0.292496	diacylglycerol/lipid kinase family protein
F4T77_01745	2268.5	0.800581	0.444074	1.80281	0.0714184	0.293793	hypothetical protein
F4T77_08530	249.726	-0.649253	0.360785	-1.79956	0.0719306	0.295223	CinA family protein
F4T77_09925	274.981	0.793382	0.440893	1.79949	0.0719414	0.295223	HutD/Ves family protein
F4T77_16680	910.566	0.510283	0.283662	1.79892	0.072032	0.295235	tyrosine--tRNA ligase
F4T77_02910	1447.2	0.703996	0.391709	1.79724	0.0722975	0.295962	excinuclease ABC subunit UvrC
F4T77_04790	365.158	-0.563418	0.314062	-1.79397	0.0728175	0.297729	hypothetical protein
F4T77_02630	161.12	0.932398	0.520882	1.79004	0.0734481	0.299617	LysE family translocator
F4T77_10305	329.839	0.758847	0.423942	1.78998	0.0734573	0.299617	hypothetical protein
F4T77_10980	1252.11	-0.518676	0.290045	-1.78826	0.0737339	0.300381	ribosome biogenesis factor YjgA
F4T77_05760	1952.38	-0.489774	0.274227	-1.78602	0.0740963	0.301492	hypothetical protein
F4T77_09060	1243.63	0.709899	0.398114	1.78315	0.0745612	0.303017	purine-cytosine permease family protein
F4T77_01030	4823.67	-0.561149	0.314871	-1.78216	0.0747238	0.303312	phosphate ABC transporter ATP-binding protei
F4T77_11860	933.458	-0.533052	0.299472	-1.77997	0.0750802	0.304391	cell division protein BlhA
F4T77_16780	122.568	0.698701	0.392708	1.77919	0.0752091	0.304547	CDF family Co(II)/Ni(II) efflux transporte
F4T77_05720	121.859	-0.794051	0.44701	-1.77636	0.0756733	0.306058	LysR substrate-binding domain-containin
F4T77_04490	703.633	0.546975	0.308238	1.77452	0.0759774	0.306551	UDP-N-acetylmuramoyl-tripeptide--D-alanyl-D
F4T77_14375	556.71	-0.592832	0.334038	-1.77474	0.0759407	0.306551	2-C-methyl-D-erythritol 4-phosphat
F4T77_16330	548.985	0.619679	0.349324	1.77394	0.0760733	0.306571	low molecular weigh
F4T77_01220	97.1779	0.804905	0.453937	1.77316	0.0762017	0.306685	hypothetical protein
F4T77_08735	132.721	-0.803763	0.45342	-1.77267	0.0762839	0.306685	PDR/VanB family oxidoreductase
F4T77_00460	511.647	0.536918	0.303287	1.77033	0.0766723	0.307878	ABC transporter ATP-binding protein
F4T77_03060	282.447	0.671034	0.379317	1.76906	0.0768839	0.30836	tRNA-Trp
F4T77_07310	785.408	0.5675	0.321184	1.7669	0.0772447	0.309439	DUF2062 domain-containing protein
F4T77_04385	369.945	0.721448	0.409126	1.76339	0.0778346	0.309555	hypothetical protein
F4T77_05905	828.319	-0.549434	0.311846	-1.76187	0.0780905	0.309555	DUF2239 family protein
F4T77_05990	86.2626	0.76641	0.435239	1.7609	0.0782562	0.309555	16S rRNA (guanine(966)-N(2))-methyltransferas
F4T77_08320	249.706	-0.724011	0.410576	-1.7634	0.0778327	0.309555	META domain-containing protein
F4T77_11865	190.639	-0.623748	0.354185	-1.76108	0.078225	0.309555	hypothetical protein
F4T77_13275	17637.7	-0.569023	0.322897	-1.76224	0.0780286	0.309555	dihydrolipoyl dehydrogenase
F4T77_14605	484.375	0.542324	0.307395	1.76426	0.0776887	0.309555	aspartate aminotransferase family protein
F4T77_15865	271.918	0.637299	0.361953	1.76072	0.0782856	0.309555	nucleoside deaminase
F4T77_17350	563.28	-0.546891	0.3105	-1.76133	0.0781833	0.309555	Cu(I)-responsive transcriptional regulator
F4T77_18925	70.8001	0.892623	0.505738	1.76499	0.0775652	0.309555	allantoinase PuuE
F4T77_19135	383.459	0.560952	0.317771	1.76528	0.0775175	0.309555	IS91-like element ISCR2 family transposase
F4T77_08630	1428.49	0.739998	0.42047	1.75993	0.0784194	0.30972	hypothetical protein
F4T77_02795	228.343	0.599597	0.34182	1.75413	0.0794085	0.313259	tRNA-Met
F4T77_19795	67.3304	-1.01959	0.582476	-1.75045	0.0800413	0.315385	hypothetical protein
F4T77_08385	794.078	-0.505139	0.288906	-1.74845	0.0803857	0.316372	DUF4184 family protein
F4T77_16630	602.903	0.612917	0.350878	1.74681	0.0806708	0.317123	threonine export protein RhtC
F4T77_18115	1111.94	0.511115	0.29283	1.74543	0.0809097	0.31732	histidinol-phosphate transaminase
F4T77_18905	94.5719	0.743185	0.425734	1.74565	0.0808712	0.31732	outer membrane protein OmpK
F4T77_04920	198.836	0.733268	0.420454	1.74399	0.0811606	0.317565	HPP family protein
F4T77_14620	739.679	0.58725	0.336663	1.74433	0.0811023	0.317565	LysR family transcriptional regulator
F4T77_15905	951.859	0.498068	0.285715	1.74324	0.0812924	0.317711	type VI secretion system ATPase TssH
F4T77_09885	487.674	0.561734	0.322476	1.74194	0.0815194	0.318228	glutamate racemase
F4T77_06155	1928.38	-0.498851	0.286719	-1.73986	0.0818831	0.318908	BON domain-containing protein
F4T77_09675	409.236	0.551071	0.316693	1.74008	0.0818447	0.318908	hypothetical protein
F4T77_02300	5631.49	0.606061	0.349167	1.73573	0.0826109	0.31928	glutamate/aspartate:proton symporter GltP
F4T77_05230	4919.48	-0.508562	0.292924	-1.73616	0.0825359	0.31928	flavin-containing monooxygenase
F4T77_10150	4484.16	-0.522066	0.30035	-1.73819	0.0821771	0.31928	phosphoenolpyruvate carboxylase
F4T77_10830	181.348	0.798756	0.459482	1.73838	0.0821432	0.31928	arsenate reductase ArsC
F4T77_12165	522.265	0.60537	0.348805	1.73555	0.0826427	0.31928	TetR/AcrR family transcriptional regulator
F4T77_12385	245491	0.50111	0.288609	1.73629	0.0825118	0.31928	ATP-dependent zinc metalloprotease FtsH
F4T77_19630	355.253	0.600513	0.345849	1.73635	0.0825027	0.31928	IS5-like element IS17 family transposase
F4T77_17780	5848.46	0.557361	0.322168	1.73003	0.0836243	0.322701	phosphatidate cytidylyltransferase
F4T77_02265	303.54	-0.727724	0.421146	-1.72796	0.0839954	0.322984	zinc-binding alcohol dehydrogenase famil
F4T77_05215	12134.6	0.582907	0.337389	1.7277	0.0840422	0.322984	30S ribosomal protein S11
F4T77_16585	618.866	0.530685	0.307202	1.72748	0.0840815	0.322984	DNA helicase Rep
F4T77_19735	200.753	-0.605844	0.350592	-1.72806	0.0839776	0.322984	OprD family outer membrane porin
F4T77_02735	6430.41	-0.477565	0.276733	-1.72573	0.0843965	0.323825	AAA family ATPase
F4T77_05815	119.036	-0.699227	0.405829	-1.72296	0.0848959	0.32537	ABC transporter ATP-binding protein
F4T77_01275	756.704	-0.683142	0.396898	-1.7212	0.0852143	0.326218	hypothetical protein
F4T77_07260	489.334	-0.629987	0.366424	-1.71929	0.0855625	0.327179	HlyD family secretion protein
F4T77_08900	1147.11	0.498514	0.290086	1.7185	0.0857047	0.327351	DUF799 domain-containing protein
F4T77_05520	2880.24	0.54523	0.317591	1.71677	0.0860217	0.32803	betaine-aldehyde dehydrogenase
F4T77_18170	709.537	0.5075	0.295666	1.71646	0.0860774	0.32803	tRN
F4T77_04050	1680.83	0.8481	0.494357	1.71556	0.0862426	0.328288	fimbrial biogenesis chaperone
F4T77_10055	393.028	0.627776	0.366236	1.71413	0.0865047	0.328913	A/G-specific adenine glycosylase
F4T77_01670	2123.28	-0.489132	0.285767	-1.71165	0.0869615	0.330277	DUF3106 domain-containing protein
F4T77_13270	11332.5	-0.520802	0.304817	-1.70857	0.0875304	0.332063	2-oxoglutarate dehydrogenase comple
F4T77_02710	507.442	0.537994	0.3152	1.70684	0.0878522	0.332908	FAD-dependent oxidoreductase
F4T77_14015	130.139	-0.659931	0.386785	-1.7062	0.0879717	0.332986	ankyrin repeat domain-containing protein
F4T77_18710	741.525	0.545388	0.320086	1.70388	0.088403	0.334167	DUF4256 domain-containing protein
F4T77_19595	83.2934	0.841904	0.494232	1.70346	0.0884822	0.334167	2OG-Fe(II) oxygenase
F4T77_00785	73.4329	-0.785129	0.461936	-1.69965	0.089197	0.336112	acinetobactin biosynthesis histidin
F4T77_04220	55.0687	-0.872424	0.513142	-1.70016	0.0891009	0.336112	AraC family transcriptional regulator
F4T77_07755	1934.7	0.479622	0.282829	1.6958	0.0899241	0.338094	GIY-YIG nuclease family protein
F4T77_18880	4480.04	0.527696	0.311111	1.69617	0.0898546	0.338094	DNA topoisomerase IV subunit B
F4T77_00935	22071.2	0.474471	0.280402	1.69211	0.0906255	0.340352	EAL domain-containing protein
F4T77_00365	882.66	-0.783038	0.46299	-1.69126	0.0907867	0.340576	PhzF family phenazine biosynthesis protein
F4T77_08020	554.911	0.521631	0.309695	1.68434	0.0921164	0.344796	efflux RND transporter periplasmic adapto
F4T77_14760	748.357	-0.506863	0.300859	-1.68472	0.0920435	0.344796	helix-turn-helix domain-containing protein
F4T77_14670	168.918	-0.706193	0.419497	-1.68343	0.0922921	0.34507	MarR family winged helix-turn-heli
F4T77_04595	6109.87	0.52431	0.311694	1.68213	0.0925436	0.345626	heteropolymeric bacterioferritin subunit Bfr
F4T77_06465	488.218	-0.63309	0.376661	-1.6808	0.0928024	0.346208	thioesterase family protein
F4T77_05510	3520.78	0.494773	0.295036	1.677	0.0935434	0.347564	malate dehydrogenase (quinone)
F4T77_09065	6387.05	0.751819	0.448362	1.67681	0.0935789	0.347564	hypothetical protein
F4T77_10855	378.535	0.525307	0.313255	1.67693	0.0935565	0.347564	MFS transporter
F4T77_18930	19056.4	0.515277	0.307153	1.67759	0.0934276	0.347564	HPF/RaiA family ribosome-associated protein
F4T77_07745	107.78	-0.716802	0.427654	-1.67612	0.0937138	0.347681	hypothetical protein
F4T77_11990	423.455	-0.541922	0.323541	-1.67497	0.0939403	0.348138	glycoside hydrolase family 25 protein
F4T77_12560	339.41	0.567474	0.339227	1.67285	0.0943577	0.3493	IS701-like element ISAba11 family transposase
F4T77_15690	779.979	0.517996	0.310113	1.67035	0.0948508	0.35074	hypothetical protein
F4T77_10590	190.983	0.672989	0.403044	1.66977	0.0949657	0.350779	ShlB/FhaC/HecB family hemolysi
F4T77_00325	1929.59	-0.481298	0.288953	-1.66566	0.0957806	0.353401	hemin uptake protein HemP
F4T77_08875	406.413	-0.538402	0.323886	-1.66232	0.0964481	0.354697	cache domain-containing protein
F4T77_12195	862.548	-0.493689	0.29685	-1.66309	0.0962937	0.354697	DUF4062 domain-containing protein
F4T77_17835	15658.5	0.575133	0.345943	1.66251	0.0964111	0.354697	recombinase RecA
F4T77_04370	613.988	0.591362	0.355867	1.66175	0.0965628	0.354731	cation efflux protein, CzcI-like
F4T77_05220	11008.4	0.52391	0.315395	1.66113	0.0966882	0.354805	DNA-directed RNA polymerase subunit alpha
F4T77_02625	4968.75	0.524375	0.31579	1.66052	0.0968099	0.354864	Hsp33 family molecular chaperone HslO
F4T77_01965	427.611	-0.545259	0.329013	-1.65726	0.0974676	0.356886	glycosyltransferase family 4 protein
F4T77_04275	311.693	-0.531665	0.322352	-1.64933	0.0990798	0.361645	3'-5' exonuclease
F4T77_12410	8122.55	0.445151	0.269906	1.64928	0.0990897	0.361645	glutamine-hydrolyzing carbamoyl-phosphat
F4T77_15070	239.922	0.609082	0.369271	1.64942	0.0990618	0.361645	LysM peptidoglycan-binding domain-containin
F4T77_00025	63.8287	0.805452	0.489429	1.6457	0.0998264	0.363438	hypothetical protein
F4T77_04525	194.006	1.00756	0.612382	1.64531	0.0999049	0.363438	type 4a pilus biogenesis protein PilO
F4T77_19055	404.812	0.53203	0.32334	1.64542	0.0998839	0.363438	YciI family protein
F4T77_11035	76.1418	0.804668	0.489351	1.64436	0.100103	0.363764	GNAT family N-acetyltransferase
F4T77_07200	4564.42	-0.522507	0.318109	-1.64254	0.100478	0.364734	NADH-quinone oxidoreductase subunit M
F4T77_08680	112.629	0.695666	0.423695	1.6419	0.10061	0.364821	AraC family transcriptional regulator
F4T77_00495	1026.25	0.485065	0.295988	1.6388	0.101255	0.366763	DUF962 domain-containing protein
F4T77_08185	5036.74	-0.541726	0.330825	-1.6375	0.101526	0.367296	AraC family transcriptional regulator
F4T77_12305	1255.68	-0.50091	0.305984	-1.63705	0.10162	0.367296	metallophosphoesterase family protein
F4T77_17520	1358.59	-0.468792	0.286603	-1.63568	0.101906	0.367933	Lrp/AsnC family transcriptional regulator
F4T77_17160	101.446	-0.731062	0.447301	-1.63438	0.102178	0.368521	MFS transporter
F4T77_08845	159.324	-1.02412	0.627223	-1.63279	0.102513	0.369332	arginine N-succinyltransferase
F4T77_02530	203.536	0.651832	0.399666	1.63094	0.102903	0.36998	TIGR03862 family flavoprotein
F4T77_12855	308.182	0.549203	0.336749	1.63089	0.102913	0.36998	ParM/StbA family protein
F4T77_01630	2499.04	-0.548799	0.336941	-1.62877	0.103362	0.370047	cell envelope integrity protein TolA
F4T77_01885	704.718	0.479705	0.294618	1.62823	0.103477	0.370047	oligoribonuclease
F4T77_02155	500.553	0.50517	0.310532	1.62679	0.103782	0.370047	dihydrofolate reductase
F4T77_03085	160.371	-0.697794	0.429127	-1.62608	0.103933	0.370047	MFS transporter
F4T77_05210	1787.66	0.506007	0.311503	1.6244	0.10429	0.370047	30S ribosomal protein S13
F4T77_07175	3477.38	-0.555209	0.341464	-1.62597	0.103957	0.370047	NADH-quinone oxidoreductase subunit NuoH
F4T77_07485	1867.21	0.461791	0.283481	1.629	0.103313	0.370047	ACP S-malonyltransferase
F4T77_10015	102.746	-0.736058	0.452135	-1.62796	0.103533	0.370047	hypothetical protein
F4T77_12250	1513.08	0.516553	0.318061	1.62407	0.104361	0.370047	tRNA 2-thiocytidine(32) synthetase TtcA
F4T77_14030	1423.02	-0.495546	0.305041	-1.62452	0.104264	0.370047	signal peptidase II
F4T77_14115	3024.8	-0.48457	0.298072	-1.62568	0.104018	0.370047	thiol:disulfide interchange protein DsbA/DsbL
F4T77_20560	381.631	0.603785	0.370486	1.62971	0.103163	0.370047	tRNA-Arg
F4T77_20765	2631.32	-0.480006	0.295495	-1.62441	0.104288	0.370047	IS4-like element ISAba1 family transposase
F4T77_04530	217.671	0.858721	0.5291	1.62298	0.104593	0.370479	pilus assembly protein PilP
F4T77_00790	136.545	-0.660111	0.406967	-1.62203	0.104798	0.370529	acinetobactin biosynthesis bifunctiona
F4T77_11795	1155.11	-0.498587	0.307411	-1.62189	0.104827	0.370529	DsbC family protein
F4T77_10430	584.757	0.48008	0.296247	1.62054	0.105117	0.370773	HlyD family type I secretion periplasmic adapto
F4T77_17295	200.89	0.669575	0.41316	1.62062	0.105099	0.370773	XRE family transcriptional regulator
F4T77_00135	3097.37	0.618067	0.381687	1.6193	0.105382	0.37132	CvpA family protein
F4T77_05360	757.871	0.606217	0.375282	1.61536	0.106232	0.373924	nucleoid-associated protein
F4T77_17500	1326.47	-0.454387	0.281708	-1.61297	0.10675	0.375354	hypothetical protein
F4T77_04520	560.627	0.804239	0.499869	1.6089	0.107638	0.377531	PilN domain-containing protein
F4T77_15105	635.571	0.521362	0.324085	1.60872	0.107677	0.377531	glutathione peroxidase
F4T77_18520	247.36	-0.686048	0.42649	-1.60859	0.107706	0.377531	carnitine monooxygenase, reductase subunit CntB
F4T77_02945	107.265	0.957473	0.595533	1.60776	0.107888	0.377593	hypothetical protein
F4T77_07195	6465.95	-0.538199	0.334808	-1.60749	0.107948	0.377593	NADH-quinone oxidoreductase subunit L
F4T77_08475	1087.3	-0.538121	0.335012	-1.60627	0.108214	0.378129	glutathione binding-like protein
F4T77_11695	2096.59	0.441193	0.274955	1.6046	0.108582	0.379023	LytR/AlgR family response regulato
F4T77_11485	5590.53	0.433915	0.270632	1.60334	0.108859	0.379488	ArsR/SmtB family transcription factor
F4T77_17515	1873.69	0.448347	0.279697	1.60297	0.108941	0.379488	YebC/PmpR family DNA-binding transcriptiona
F4T77_02165	2276.65	-0.494768	0.309853	-1.59678	0.110314	0.380956	peptide-methionine (S)-S-oxide reductase MsrA
F4T77_05225	1898.86	0.491202	0.307026	1.59987	0.109627	0.380956	DNA-directed RNA polymerase subunit alpha
F4T77_06990	112.897	-0.689197	0.43119	-1.59836	0.109963	0.380956	tricarballylate utilization 4Fe-4S protein TcuB
F4T77_08515	98.3098	-0.688698	0.431492	-1.59608	0.11047	0.380956	hypothetical protein
F4T77_09165	4386.5	-0.43471	0.272196	-1.59705	0.110255	0.380956	hypothetical protein
F4T77_09450	4062	-0.492635	0.30816	-1.59864	0.109901	0.380956	lipopolysaccharide assembly protein Lap
F4T77_12625	63.5256	1.03352	0.646758	1.59799	0.110044	0.380956	hypothetical protein
F4T77_14245	6309.72	-0.483923	0.302873	-1.59777	0.110094	0.380956	glucose-6-phosphate isomerase
F4T77_16870	134.856	1.02681	0.642114	1.59911	0.109797	0.380956	M57 family metalloprotease
F4T77_19225	595	-0.483301	0.302825	-1.59598	0.110494	0.380956	hypothetical protein
F4T77_12530	681.821	0.536336	0.336388	1.5944	0.110847	0.381337	universal stress protein
F4T77_14780	1900.72	-0.536036	0.336141	-1.59468	0.110784	0.381337	TIGR01244 family sulfur transferase
F4T77_15115	1470.38	0.490215	0.307642	1.59346	0.111058	0.381337	F0F1 ATP synthase subunit epsilon
F4T77_17745	2516.35	-0.496292	0.311388	-1.59381	0.110979	0.381337	nitrogen regulation protein NR(I)
F4T77_03695	482.349	-0.478954	0.3007	-1.5928	0.111206	0.381456	AraC family transcriptional regulator
F4T77_05280	7209.72	-0.458417	0.287933	-1.5921	0.111363	0.381605	ribonuclease R
F4T77_05205	3876.58	0.483984	0.304418	1.58987	0.111865	0.382702	50S ribosomal protein L36
F4T77_06090	2192.81	-0.459334	0.289133	-1.58866	0.112138	0.382702	hypothetical protein
F4T77_14775	1280.54	-0.525463	0.330727	-1.58881	0.112103	0.382702	sulfite exporter TauE/SafE family protein
F4T77_16820	1301.74	-0.460409	0.289771	-1.58887	0.112089	0.382702	TerC family protein
F4T77_06890	989.882	-0.646696	0.407206	-1.58813	0.112256	0.382718	taurine dioxygenase
F4T77_01350	5963.66	0.435532	0.274519	1.58652	0.112621	0.382821	glyceraldehyde-3-phosphate dehydrogenase
F4T77_01700	549.013	0.501461	0.316182	1.58599	0.112742	0.382821	phosphoribosylglycinamide formyltransferase
F4T77_02580	439.859	-0.488688	0.308073	-1.58628	0.112676	0.382821	sulfurtransferase TusA
F4T77_12480	401.201	0.55313	0.34853	1.58704	0.112504	0.382821	hypothetical protein
F4T77_09445	7094.52	-0.520447	0.328315	-1.58521	0.11292	0.383039	integration host factor subunit beta
F4T77_08500	5909.69	-0.603722	0.381045	-1.58439	0.113106	0.383285	OmpA family protein
F4T77_12510	1096.62	0.505211	0.319115	1.58317	0.113384	0.383454	hypothetical protein
F4T77_16985	99.6212	-0.657262	0.415094	-1.58341	0.113329	0.383454	AraC family transcriptional regulator
F4T77_17235	595.291	-0.715351	0.452631	-1.58043	0.114009	0.385182	minor capsid protein
F4T77_03665	379.704	0.520693	0.32968	1.57939	0.114247	0.385598	IlvD/Edd family dehydratase
F4T77_01635	2368.26	-0.489524	0.310086	-1.57867	0.114412	0.385754	Tol-Pal system beta propeller repeat protei
F4T77_11590	2380.65	0.523799	0.331899	1.57819	0.114522	0.385754	UDP-N-acetylmuramate--L-alanine ligase
F4T77_04400	1666.24	0.557708	0.353847	1.57613	0.114996	0.386962	efflux RND transporter periplasmic adapto
F4T77_16470	551.81	-0.470136	0.299064	-1.57203	0.115945	0.389764	thioesterase family protein
F4T77_03885	143.222	-0.632767	0.403498	-1.5682	0.116834	0.390026	LLM class flavin-dependent oxidoreductase
F4T77_06660	69.3975	0.917133	0.584397	1.56937	0.116562	0.390026	amino acid ABC transporter permease
F4T77_09140	4382.12	-0.568575	0.362353	-1.56912	0.116621	0.390026	helix-turn-helix domain-containing protein
F4T77_10065	86.1029	0.745012	0.474421	1.57036	0.116332	0.390026	hypothetical protein
F4T77_13290	1380.19	0.448657	0.286083	1.56828	0.116817	0.390026	tryptophan--tRNA ligase
F4T77_18320	103.01	0.712211	0.453759	1.56958	0.116513	0.390026	LysR family transcriptional regulator
F4T77_19020	2342.01	0.432789	0.275491	1.57098	0.116188	0.390026	protein translocase subunit SecD
F4T77_04215	2141.94	0.599123	0.382303	1.56714	0.117081	0.390465	aquaporin Z
F4T77_16285	1300.9	0.459632	0.293722	1.56485	0.117618	0.391865	TetR family transcriptional regulator
F4T77_00670	1903.65	-0.466958	0.298832	-1.56261	0.118144	0.392365	aminopeptidase P family protein
F4T77_03140	696.909	-0.457995	0.293168	-1.56223	0.118234	0.392365	MBL fold metallo-hydrolase
F4T77_09210	83.1718	0.879433	0.56261	1.56313	0.118022	0.392365	GrpB family protein
F4T77_09500	77.0683	-0.704778	0.450851	-1.56322	0.118002	0.392365	hypothetical protein
F4T77_14510	16061.2	-0.463383	0.297184	-1.55925	0.118938	0.39338	insulinase family protein
F4T77_14555	4420.04	0.6105	0.391434	1.55965	0.118843	0.39338	cyd operon YbgE family protein
F4T77_17750	1253.36	-0.434507	0.278804	-1.55847	0.119122	0.39338	nitrogen regulation protein NR(II)
F4T77_18505	470.893	-0.61971	0.397458	-1.55918	0.118953	0.39338	alpha/beta hydrolase
F4T77_20420	74.4357	-0.915247	0.587277	-1.55846	0.119124	0.39338	Cro/CI family transcriptional regulator
F4T77_20235	734.192	-0.483677	0.310683	-1.55682	0.119514	0.394279	bleomycin binding protein Ble-MBL
F4T77_11260	89.4811	-0.705182	0.453484	-1.55503	0.119938	0.395292	multidrug efflux pump transcriptional activato
F4T77_03650	89.4788	0.666823	0.429289	1.55332	0.120347	0.396251	MFS transporter
F4T77_08505	777.061	0.505249	0.325437	1.55252	0.120537	0.396487	dihydroorotase
F4T77_17850	887.437	0.534459	0.34484	1.54988	0.121171	0.398185	YcgJ family protein
F4T77_10520	404.431	0.591568	0.382261	1.54755	0.12173	0.399242	DUF2147 domain-containing protein
F4T77_17690	1670.77	-0.430637	0.278208	-1.5479	0.121647	0.399242	serine O-acetyltransferase
F4T77_05900	4575.08	-0.538292	0.348305	-1.54546	0.122235	0.400295	sulfate adenylyltransferase subunit CysN
F4T77_12840	99.4141	0.709464	0.45913	1.54524	0.122289	0.400295	hypothetical protein
F4T77_11480	1134.85	0.441704	0.286343	1.54257	0.122935	0.402019	ArsR/SmtB family transcription factor
F4T77_04190	2056.48	0.427327	0.277452	1.54018	0.123516	0.403236	potassium transporter Kup
F4T77_10060	388.835	0.517504	0.33603	1.54005	0.123547	0.403236	M23 family metallopeptidase
F4T77_09480	296.264	0.563842	0.366441	1.5387	0.123878	0.403533	tyrosine-type recombinase/integrase
F4T77_18155	1680.97	-0.433344	0.281608	-1.53882	0.123849	0.403533	NUDIX hydrolase
F4T77_00465	980.792	0.471023	0.306751	1.53553	0.124655	0.404888	ABC transporter permease
F4T77_11365	137.681	0.789316	0.513987	1.53567	0.124618	0.404888	DUF1304 domain-containing protein
F4T77_11740	528.419	0.509689	0.331844	1.53593	0.124557	0.404888	phosphomethylpyrimidine synthase ThiC
F4T77_03000	1280.23	0.433899	0.282785	1.53438	0.124937	0.405341	alpha/beta fold hydrolase
F4T77_11080	1960.26	0.421902	0.275038	1.53398	0.125035	0.405341	exopolyphosphatase
F4T77_06265	475.128	-0.751633	0.490199	-1.53332	0.125197	0.405473	alpha/beta fold hydrolase
F4T77_04540	842.301	0.508904	0.332627	1.52995	0.126029	0.406555	shikimate kinase AroK
F4T77_04645	61.9233	0.816459	0.53364	1.52998	0.126022	0.406555	PilW family protein
F4T77_12660	462.169	0.52143	0.340723	1.53036	0.125927	0.406555	H-NS family nucleoid-associated regulator
F4T77_15015	673.788	-0.517102	0.338188	-1.52904	0.126256	0.406555	TonB-dependent siderophore receptor
F4T77_18420	448.867	-0.538301	0.351992	-1.5293	0.126191	0.406555	DUF2345 domain-containing protein
F4T77_18610	260.693	0.632974	0.413326	1.53141	0.125667	0.406555	tyrosine-type recombinase/integrase
F4T77_12850	98.5622	0.655639	0.429385	1.52693	0.126779	0.407851	hypothetical protein
F4T77_13280	5811.76	-0.546956	0.358469	-1.52581	0.127056	0.408352	ADP-forming succinate--CoA ligase subunit beta
F4T77_17150	857.313	0.48729	0.319735	1.52404	0.127498	0.409379	hypothetical protein
F4T77_10595	3363.37	-0.409261	0.26911	-1.52079	0.128312	0.411601	DUF637 domain-containing protein
F4T77_01055	854.635	0.487916	0.321216	1.51897	0.128771	0.412144	alpha-keto acid decarboxylase family protein
F4T77_02310	4892.88	0.428778	0.282207	1.51937	0.128668	0.412144	aspartate-semialdehyde dehydrogenase
F4T77_11070	11740.3	0.405317	0.266962	1.51825	0.12895	0.412144	transcription termination factor Rho
F4T77_18685	1727.36	0.4577	0.301481	1.51817	0.128971	0.412144	hypothetical protein
F4T77_03690	380.824	0.486052	0.320464	1.51671	0.129339	0.412537	NAD(P)-dependent oxidoreductase
F4T77_11980	1734.89	-0.447948	0.295313	-1.51686	0.129302	0.412537	TIGR00730 family Rossman fold protein
F4T77_03330	61.1325	-0.848585	0.559967	-1.51542	0.129666	0.412718	hypothetical protein
F4T77_04335	2145.96	0.427368	0.281913	1.51595	0.129531	0.412718	Tex family protein
F4T77_17305	592.553	0.47095	0.310851	1.51503	0.129764	0.412718	tRNA-Met
F4T77_01000	1275.48	0.453885	0.299719	1.51437	0.129933	0.412864	tRNA 2-thiouridine(34) synthase MnmA
F4T77_11965	469.683	0.490565	0.32406	1.51381	0.130075	0.412926	trimeric intracellular cation channel famil
F4T77_03685	874.165	0.462257	0.305686	1.5122	0.130484	0.413103	MFS transporter
F4T77_07975	358.887	-0.712862	0.471386	-1.51227	0.130465	0.413103	entericidin A/B family lipoprotein
F4T77_19050	560.625	0.493358	0.326265	1.51214	0.130499	0.413103	septation protein IspZ
F4T77_06475	497.832	-0.465807	0.308149	-1.51163	0.130628	0.413123	LysR family transcriptional regulator
F4T77_14770	201.224	-0.596877	0.395131	-1.51058	0.130895	0.413193	homoserine dehydrogenase
F4T77_18875	590.232	0.530497	0.351105	1.51093	0.130805	0.413193	YqiA/YcfP family alpha/beta fold hydrolase
F4T77_19025	1023.18	0.4456	0.2957	1.50693	0.131828	0.415748	protein translocase subunit SecF
F4T77_08300	756.206	0.465869	0.309351	1.50596	0.132079	0.415821	phosphoribosylanthranilate isomerase
F4T77_19205	109.016	-0.647858	0.43022	-1.50588	0.132099	0.415821	hypothetical protein
F4T77_06665	55.709	0.826657	0.549508	1.50436	0.132489	0.416659	amino acid ABC transporter ATP-binding protein
F4T77_04435	375.939	-0.469603	0.312501	-1.50273	0.13291	0.417593	hypothetical protein
F4T77_01360	2073.58	-0.49185	0.327499	-1.50184	0.133139	0.417746	lipocalin family protein
F4T77_02370	3747.07	-0.467008	0.311109	-1.5011	0.133329	0.417746	3-isopropylmalate dehydratase large subunit
F4T77_02595	405.035	0.50995	0.340045	1.49966	0.133704	0.417746	tRNA-binding protein
F4T77_08565	5547.43	-0.504512	0.336368	-1.49988	0.133645	0.417746	M48 family metallopeptidase
F4T77_16615	912.312	-0.463196	0.308581	-1.50105	0.133343	0.417746	cell division topological specificity facto
F4T77_20160	183.812	0.554839	0.369975	1.49967	0.1337	0.417746	LexA family protein
F4T77_03440	552.864	-0.472167	0.315102	-1.49846	0.134015	0.417942	MerR family transcriptional regulator
F4T77_06130	14414.9	0.54302	0.362354	1.49859	0.13398	0.417942	LysE/ArgO family amino acid transporter
F4T77_08470	5169.48	-0.561957	0.37517	-1.49787	0.134166	0.418026	hypothetical protein
F4T77_12870	161.136	0.557385	0.37249	1.49638	0.134556	0.418852	type IV secretory system conjugative DN
F4T77_15855	2027.97	0.459744	0.30746	1.4953	0.134837	0.419009	winged helix-turn-helix domain-containin
F4T77_19670	186.402	0.607607	0.406364	1.49523	0.134855	0.419009	DUF1788 domain-containing protein
F4T77_11210	707.766	0.516479	0.34559	1.49449	0.135048	0.419223	winged helix-turn-helix transcriptiona
F4T77_14390	2639.66	0.40612	0.271833	1.494	0.135174	0.419227	phosphopyruvate hydratase
F4T77_15485	155.978	0.608727	0.407609	1.49341	0.13533	0.419323	MFS transporter
F4T77_00805	231.484	-0.568147	0.381056	-1.49098	0.135966	0.41937	putative histamine N-monooxygenase
F4T77_02025	5729.25	-0.42747	0.286648	-1.49127	0.13589	0.41937	phosphate acetyltransferase
F4T77_05800	1267.39	-0.452214	0.303181	-1.49156	0.135814	0.41937	alpha/beta fold hydrolase
F4T77_06365	164.564	0.589329	0.395264	1.49097	0.135968	0.41937	MFS transporter
F4T77_14505	4581.6	-0.460901	0.308937	-1.49189	0.135728	0.41937	phospholipase A
F4T77_04485	1126.72	0.443001	0.29735	1.48983	0.13627	0.419535	UDP-N-acetylmuramoyl-L-alanyl-D-glutamate--2
F4T77_11735	345.483	-0.603528	0.405101	-1.48982	0.136271	0.419535	hypothetical protein
F4T77_00985	1724.22	0.451279	0.303094	1.4889	0.136512	0.419649	D-alanyl-D-alanine carboxypeptidase PBP5/6
F4T77_07385	154.846	0.590438	0.396604	1.48873	0.136557	0.419649	GntR family transcriptional regulator
F4T77_00735	19990.6	0.435117	0.292745	1.48633	0.137191	0.42121	DUF3015 family protein
F4T77_00230	333.081	-0.509679	0.343375	-1.48432	0.137724	0.421279	ribonuclease Z
F4T77_01565	263.562	0.600819	0.404738	1.48446	0.137686	0.421279	CAP domain-containing protein
F4T77_03800	92.1435	-0.701011	0.471996	-1.4852	0.13749	0.421279	hypothetical protein
F4T77_15075	76.411	0.725278	0.488404	1.485	0.137545	0.421279	DNA-processing protein DprA
F4T77_16060	127.175	-0.597591	0.40272	-1.48389	0.137839	0.421279	ethanolamine ammonia-lyase subunit EutC
F4T77_09745	482.361	0.448011	0.302108	1.48295	0.138087	0.42149	disulfide bond formation protein B
F4T77_12395	1215.79	0.465918	0.31424	1.48268	0.138159	0.42149	ribosome assembly RNA-binding protein YhbY
F4T77_06940	491.629	0.482527	0.325667	1.48166	0.138431	0.42194	ACR3 family arsenite efflux transporter
F4T77_14645	149.412	0.643014	0.434609	1.47952	0.139	0.422984	hypothetical protein
F4T77_20610	3277.34	0.408417	0.276063	1.47943	0.139025	0.422984	transposase
F4T77_01780	79.4829	-0.736708	0.499262	-1.47559	0.140053	0.425341	glycosyltransferase family 2 protein
F4T77_18950	343.317	-0.495855	0.335975	-1.47587	0.139979	0.425341	GGDEF domain-containing protein
F4T77_01755	856.261	-0.437875	0.297388	-1.4724	0.140913	0.426439	TolC family protein
F4T77_03550	79.9518	-0.728088	0.494901	-1.47118	0.141243	0.426439	hypothetical protein
F4T77_05475	122.311	0.776223	0.527065	1.47273	0.140825	0.426439	YbaN family protein
F4T77_05730	62.2472	-0.750692	0.510444	-1.47066	0.141382	0.426439	MFS transporter
F4T77_07215	463.312	0.516595	0.351394	1.47013	0.141526	0.426439	cold shock domain-containing protein
F4T77_14340	208.063	0.594957	0.404502	1.47084	0.141335	0.426439	GNAT family N-acetyltransferase
F4T77_16830	1304.86	0.494174	0.335546	1.47275	0.140819	0.426439	low temperature requirement protein A
F4T77_17030	183.548	-0.584398	0.397543	-1.47003	0.141555	0.426439	Csu fimbrial biogenesis protein CsuB
F4T77_17770	1235.86	0.421958	0.286758	1.47148	0.141162	0.426439	UMP kinase
F4T77_15380	384.928	0.708426	0.482095	1.46947	0.141705	0.426508	PLP-dependent aminotransferase family protein
F4T77_14585	1605.32	-0.414785	0.282763	-1.4669	0.142404	0.426767	hypothetical protein
F4T77_15205	2721.74	-0.455965	0.310742	-1.46734	0.142283	0.426767	glutathione S-transferase
F4T77_16460	375.253	0.557768	0.380256	1.46682	0.142425	0.426767	DHA2 family efflux MFS transporter permeas
F4T77_18545	746.579	0.472333	0.321766	1.46794	0.142121	0.426767	pirin family protein
F4T77_19405	190.309	0.529552	0.360852	1.4675	0.142239	0.426767	hypothetical protein
F4T77_05055	1086.18	-0.458227	0.31285	-1.46468	0.143007	0.42813	ribosome biogenesis GTP-binding protei
F4T77_00185	1715.01	0.457957	0.313036	1.46295	0.14348	0.428418	sulfurtransferase TusA family protein
F4T77_02425	376.224	0.4722	0.322707	1.46325	0.143399	0.428418	helix-turn-helix transcriptional regulator
F4T77_07280	241.313	0.581769	0.397673	1.46294	0.143485	0.428418	NF038215 family lipoprotein
F4T77_16575	2777.07	-0.424343	0.290393	-1.46127	0.143942	0.429401	phosphomannomutase/phosphoglucomutase
F4T77_20380	82.2575	-0.725424	0.496838	-1.46008	0.144268	0.429992	plasmid replication DNA-binding protein
F4T77_00930	1915.28	0.491686	0.337198	1.45815	0.144798	0.430701	EAL domain-containing protein
F4T77_08850	209.073	-2.00959	1.37813	-1.4582	0.144786	0.430701	aspartate aminotransferase family protein
F4T77_10455	2065.87	-0.473605	0.324872	-1.45782	0.14489	0.430701	D-Ala-D-Ala carboxypeptidase famil
F4T77_12610	187.973	0.549419	0.377235	1.45644	0.145272	0.431076	hypothetical protein
F4T77_13210	606.469	0.427099	0.293178	1.45679	0.145174	0.431076	PA3496 family putative envelope integrit
F4T77_04830	970.649	-0.628621	0.432152	-1.45463	0.145772	0.432179	N-succinylarginine dihydrolase
F4T77_13200	1326.11	0.622514	0.428119	1.45407	0.145928	0.432259	YbeD family protein
F4T77_07920	3359.09	-0.40156	0.276282	-1.45345	0.1461	0.432389	multidrug effflux MFS transporter
F4T77_07445	137.942	0.562109	0.386967	1.4526	0.146334	0.432702	dethiobiotin synthase
F4T77_17115	273.766	-0.473814	0.326521	-1.4511	0.146752	0.433557	Rrf2 family transcriptional regulator
F4T77_03310	94.7727	-0.628367	0.433309	-1.45016	0.147014	0.433586	multidrug efflux MFS transporter AbaQ
F4T77_12710	265.043	0.488113	0.336597	1.45014	0.14702	0.433586	hypothetical protein
F4T77_13235	4038.22	0.41428	0.28578	1.44964	0.147158	0.433613	succinate dehydrogenase, cytochrome b55
F4T77_01010	1558.84	0.43367	0.299527	1.44785	0.147659	0.433836	adenylosuccinate lyase
F4T77_11060	1175.16	0.466529	0.322294	1.44753	0.147749	0.433836	hypothetical protein
F4T77_12485	438.81	0.462956	0.319614	1.44849	0.147481	0.433836	hypothetical protein
F4T77_16535	1744.49	-0.400418	0.276608	-1.4476	0.14773	0.433836	outer membrane protein assembly factor BamE
F4T77_01530	36561.5	-0.535827	0.370661	-1.4456	0.148289	0.43431	ornithine uptake porin CarO type 1
F4T77_12700	1630.05	0.475371	0.328813	1.44572	0.148256	0.43431	hypothetical protein
F4T77_15245	579.154	0.643322	0.44503	1.44557	0.148298	0.43431	DoxX family protein
F4T77_07725	108.393	-0.621559	0.430356	-1.44429	0.148657	0.434984	hypothetical protein
F4T77_01040	499.327	0.467149	0.323704	1.44314	0.148982	0.435434	phosphate ABC transporter permease subunit PstC
F4T77_18635	559.58	0.480334	0.332912	1.44283	0.14907	0.435434	tRNA threonylcarbamoyladenosine dehydratase
F4T77_06025	118.773	0.650416	0.451634	1.44014	0.149828	0.436135	RnfABCDGE type electron transport comple
F4T77_12945	1480.61	0.461908	0.320698	1.44032	0.149776	0.436135	undecaprenyl-diphosphate phosphatase
F4T77_16990	113.856	0.664154	0.460842	1.44118	0.149535	0.436135	alpha/beta fold hydrolase
F4T77_18080	117.015	-0.584331	0.405539	-1.44087	0.14962	0.436135	isochorismatase family protein
F4T77_13240	7572.99	0.410938	0.285815	1.43778	0.150497	0.437704	succinate dehydrogenase, hydrophobic membran
F4T77_18445	362.205	-0.457942	0.318691	-1.43695	0.150733	0.438011	hypothetical protein
F4T77_00310	9754.83	-0.444227	0.309274	-1.43635	0.150902	0.438123	penicillin-binding protein 1B
F4T77_08150	1730.74	-0.551328	0.384211	-1.43496	0.151297	0.438845	VOC family protein
F4T77_08925	212.321	-0.571338	0.398266	-1.43456	0.151411	0.438845	3-oxoadipyl-CoA thiolase
F4T77_03505	256.234	-0.478052	0.333862	-1.43188	0.152177	0.440652	MBL fold metallo-hydrolase
F4T77_09035	989.271	0.496914	0.347395	1.4304	0.152603	0.440652	GGDEF domain-containing protein
F4T77_12290	64.1365	0.68973	0.482295	1.4301	0.152688	0.440652	diacylglycerol kinase
F4T77_13815	557.005	-0.423988	0.296353	-1.43069	0.15252	0.440652	phasin family protein
F4T77_18490	272.378	-0.553613	0.387116	-1.4301	0.152689	0.440652	LysR family transcriptional regulator
F4T77_12550	774.981	0.550626	0.385647	1.4278	0.15335	0.442178	Mu transposase C-terminal domain-containin
F4T77_16055	263.987	-0.565044	0.396268	-1.42591	0.153894	0.443367	ethanolamine ammonia-lyase subunit EutB
F4T77_09760	911.738	-0.430597	0.302419	-1.42384	0.154492	0.444331	CC0125/CC1285 family lipoprotein
F4T77_17660	1275.17	-0.427768	0.30039	-1.42404	0.154435	0.444331	peptide-methionine (R)-S-oxide reductase MsrB
F4T77_02520	1304.22	0.483796	0.340231	1.42196	0.155037	0.445323	fluoride efflux transporter CrcB
F4T77_15935	319.033	0.464084	0.32642	1.42174	0.155102	0.445323	hypothetical protein
F4T77_08685	1141.61	0.464413	0.326868	1.4208	0.155376	0.445471	flavin-containing monooxygenase
F4T77_14440	907.984	-0.420257	0.29582	-1.42065	0.155418	0.445471	alpha/beta fold hydrolase
F4T77_06175	904.867	0.427125	0.30087	1.41963	0.155715	0.44594	DNA polymerase III subunit epsilon
F4T77_05795	347.793	-0.508182	0.358687	-1.41679	0.156546	0.446869	hypothetical protein
F4T77_13085	1413.44	-0.443831	0.313285	-1.4167	0.15657	0.446869	nuclear transport factor 2 family protein
F4T77_13920	1185.97	0.413302	0.291646	1.41713	0.156444	0.446869	SOS response-associated peptidase famil
F4T77_15195	4099.21	0.394257	0.278187	1.41724	0.156413	0.446869	arginine--tRNA ligase
F4T77_19625	5321.7	-0.406497	0.287032	-1.41621	0.156714	0.446901	type II toxin-antitoxin system RelE/ParE famil
F4T77_11160	3360.53	0.385132	0.272223	1.41477	0.157136	0.447725	MlaA family lipoprotein
F4T77_03075	161.81	-0.635044	0.449746	-1.41201	0.157948	0.448314	3-carboxy-cis,cis-muconate cycloisomerase
F4T77_05085	81.0901	0.641561	0.454574	1.41135	0.158142	0.448314	type 1 glutamine amidotransferase
F4T77_11655	437.672	0.431706	0.305558	1.41284	0.157702	0.448314	type II secretion system protein N
F4T77_13725	80.6405	0.646795	0.457998	1.41222	0.157885	0.448314	hypothetical protein
F4T77_16570	1712.01	-0.477489	0.338243	-1.41167	0.158046	0.448314	acetylglutamate kinase
F4T77_18070	110.351	0.604441	0.427803	1.41289	0.157687	0.448314	ATP-binding cassette domain-containing protein
F4T77_12750	2029.85	-0.39743	0.281915	-1.40975	0.158613	0.449153	hypothetical protein
F4T77_18465	3718.17	0.383245	0.271913	1.40944	0.158705	0.449153	pantetheine-phosphate adenylyltransferase
F4T77_08740	448.55	-0.445327	0.316348	-1.40771	0.159217	0.449544	GntR family transcriptional regulator
F4T77_09295	1408.84	0.432781	0.307427	1.40775	0.159204	0.449544	phosphoglycerate kinase
F4T77_13915	207.855	-0.49889	0.354421	-1.40762	0.159244	0.449544	hypothetical protein
F4T77_18075	107.674	-0.630328	0.448529	-1.40532	0.159925	0.451089	SDR family oxidoreductase
F4T77_09735	704.722	-0.413943	0.294961	-1.40338	0.160503	0.45234	LysM peptidoglycan-binding domain-containin
F4T77_17890	1295.02	-0.441205	0.314801	-1.40154	0.161053	0.453509	S8 family peptidase
F4T77_00695	1045.76	0.395558	0.282693	1.39925	0.161739	0.454679	indole-3-glycerol phosphate synthase TrpC
F4T77_01915	9528.84	-0.440756	0.31493	-1.39953	0.161653	0.454679	outer membrane protein assembly factor BamB
F4T77_11820	484.84	-0.425491	0.30448	-1.39743	0.162283	0.455449	sensor histidine kinase
F4T77_13080	1489.67	0.392712	0.281017	1.39747	0.162273	0.455449	SDR family NAD(P)-dependent oxidoreductase
F4T77_12260	864.009	0.450653	0.322717	1.39643	0.162584	0.455913	lytic transglycosylase domain-containin
F4T77_13215	2348.51	0.380873	0.272857	1.39587	0.162753	0.456006	YecA family protein
F4T77_05935	13209.2	-0.448391	0.321465	-1.39484	0.163065	0.456121	isocitrate lyase
F4T77_07455	483.198	0.459442	0.329331	1.39507	0.162993	0.456121	SMC-Scp complex subunit ScpB
F4T77_16125	100.174	0.678873	0.486938	1.39417	0.163268	0.456308	type II toxin-antitoxin system RelB/DinJ famil
F4T77_05135	3002.67	0.424957	0.305004	1.39328	0.163535	0.456675	50S ribosomal protein L16
F4T77_02360	1651.45	-0.387404	0.278501	-1.39103	0.164215	0.457345	hypothetical protein
F4T77_02835	1804.27	0.382821	0.275273	1.39069	0.164318	0.457345	DMT family transporter
F4T77_06985	1064.3	1.70293	1.22381	1.3915	0.164075	0.457345	CaiB/BaiF CoA transferase family protein
F4T77_14785	497.165	-0.489599	0.351851	-1.3915	0.164075	0.457345	MBL fold metallo-hydrolase
F4T77_07610	146.413	-0.523179	0.376573	-1.38932	0.164736	0.45813	helix-turn-helix transcriptional regulator
F4T77_04535	979.341	0.543936	0.39175	1.38848	0.164992	0.458462	type IV pilus secretin PilQ family protein
F4T77_08310	232.931	0.4892	0.352975	1.38593	0.165767	0.459773	cob(I)yrinic acid a,c-diamid
F4T77_08585	297.781	0.507351	0.366068	1.38595	0.165763	0.459773	type I glyceraldehyde-3-phosphate dehydrogenase
F4T77_14095	1822.41	-0.405235	0.292465	-1.38559	0.165874	0.459773	RcnB family protein
F4T77_00345	578.765	0.501416	0.362415	1.38354	0.166499	0.460292	GspE/PulE family protein
F4T77_04045	4357.95	0.620944	0.448509	1.38446	0.166217	0.460292	fimbrial protein
F4T77_08030	6235.88	-0.442068	0.319601	-1.38319	0.166608	0.460292	efflux RND transporter permease subunit
F4T77_19820	732.935	-0.463982	0.335288	-1.38383	0.16641	0.460292	type II toxin-antitoxin system VapC famil
F4T77_02285	1672.35	0.393792	0.285198	1.38077	0.16735	0.461727	LysE family translocator
F4T77_12605	208.641	0.480047	0.347708	1.3806	0.167402	0.461727	DUF6685 family protein
F4T77_11410	3971.99	0.451484	0.327353	1.37919	0.167835	0.462542	DUF485 domain-containing protein
F4T77_10390	1568.3	0.389451	0.282595	1.37812	0.168165	0.462734	cysteine--tRNA ligase
F4T77_17240	134.031	-0.676236	0.49071	-1.37808	0.168179	0.462734	hypothetical protein
F4T77_00370	730.349	0.4854	0.352422	1.37732	0.168412	0.462995	PLP-dependent aminotransferase family protein
F4T77_01200	4388.04	0.495017	0.359638	1.37643	0.168688	0.463374	L-cystine transporter
F4T77_04700	158.62	0.580634	0.422457	1.37442	0.169311	0.464709	tRNA pseudouridine(55) synthase TruB
F4T77_01150	1429.25	0.448168	0.326221	1.37382	0.169499	0.464843	type I-F CRISPR-associated protein Csy2
F4T77_04810	9627.01	-0.546103	0.398034	-1.372	0.170062	0.46601	Glu/Leu/Phe/Val family dehydrogenase
F4T77_02720	395.294	0.44221	0.32336	1.36755	0.171454	0.467468	hypothetical protein
F4T77_07350	1512.65	-0.407666	0.298179	-1.36719	0.171567	0.467468	DUF6160 family protein
F4T77_08540	203.887	0.483713	0.353673	1.36769	0.17141	0.467468	peptidoglycan DD-metalloendopeptidase famil
F4T77_14490	2714.53	0.376902	0.275526	1.36793	0.171333	0.467468	threonine ammonia-lyase, biosynthetic
F4T77_16610	4694.03	-0.398408	0.290896	-1.36959	0.170815	0.467468	septum site-determining protein MinD
F4T77_18225	1128.38	0.403823	0.295065	1.36859	0.171127	0.467468	DMT family transporter
F4T77_18000	252.994	-0.48524	0.354573	-1.36852	0.171149	0.467468	AraC family transcriptional regulator
F4T77_16265	18194.5	0.397931	0.292053	1.36253	0.173031	0.470694	acetyl-CoA C-acetyltransferase
F4T77_20015	1543.77	-0.374778	0.275045	-1.3626	0.173007	0.470694	LexA family protein
F4T77_15970	233.164	0.458843	0.337217	1.36068	0.173616	0.471905	Lrp/AsnC family transcriptional regulator
F4T77_06260	602.526	-0.602529	0.443228	-1.35941	0.174016	0.472499	amino acid synthesis family protein
F4T77_13905	2076.83	-0.406962	0.299435	-1.3591	0.174115	0.472499	histidine phosphatase family protein
F4T77_00700	611.538	0.494853	0.365461	1.35405	0.175719	0.474027	Smr/MutS family protein
F4T77_03145	161.905	-0.496204	0.366405	-1.35425	0.175657	0.474027	IclR family transcriptional regulator PcaU
F4T77_04835	1178.52	-0.587582	0.433135	-1.35658	0.174915	0.474027	succinylglutamate desuccinylase
F4T77_08045	57.1881	0.797818	0.589325	1.35378	0.175805	0.474027	DUF488 domain-containing protein
F4T77_11825	403.831	0.659522	0.48684	1.3547	0.175514	0.474027	sigma-54-dependent transcriptional regulator
F4T77_12830	428.132	0.474258	0.349979	1.3551	0.175384	0.474027	hypothetical protein
F4T77_14335	1867.06	0.374663	0.276383	1.35559	0.175229	0.474027	DUF4126 domain-containing protein
F4T77_19015	387.219	0.433864	0.319967	1.35596	0.175111	0.474027	preprotein translocase subunit YajC
F4T77_01385	7327.06	0.378641	0.28028	1.35094	0.176715	0.474758	pyridoxal phosphate-dependent aminotransferase
F4T77_04795	758.556	-0.417312	0.308606	-1.35225	0.176295	0.474758	class I SAM-dependent methyltransferase
F4T77_11375	201.701	0.513223	0.379627	1.35192	0.176402	0.474758	TetR/AcrR family transcriptional regulator
F4T77_15425	482.614	-0.438542	0.324554	-1.35121	0.176627	0.474758	nitrate reductase
F4T77_15885	158.773	-0.554057	0.410191	-1.35073	0.176782	0.474758	hypothetical protein
F4T77_07685	1799.08	0.425373	0.315146	1.34976	0.177092	0.475211	XRE family transcriptional regulator
F4T77_00255	4534.73	-0.404276	0.300785	-1.34407	0.178925	0.478516	aminoacyl-histidine dipeptidase
F4T77_01995	4433.76	0.392949	0.292321	1.34424	0.178872	0.478516	NADP-dependent glyceraldehyde-3-phosphat
F4T77_09950	16993.1	0.390655	0.290379	1.34533	0.17852	0.478516	amino acid permease
F4T77_13675	210.974	-0.544536	0.405241	-1.34373	0.179035	0.478516	histidine-type phosphatase
F4T77_17760	3313.5	0.372621	0.277228	1.3441	0.178918	0.478516	30S ribosomal protein S12 methylthiotransferas
F4T77_03530	165.335	-0.491861	0.366176	-1.34323	0.179196	0.478567	quinone oxidoreductase family protein
F4T77_11310	55.1626	-0.743237	0.55373	-1.34224	0.179519	0.47905	4-aminobutyrate--2-oxoglutarate transaminase
F4T77_08650	165.025	-0.592293	0.441486	-1.34159	0.179729	0.479229	pirin family protein
F4T77_10780	468.584	0.404481	0.301607	1.34108	0.179893	0.479288	cation transporter
F4T77_12765	7356.71	-0.440825	0.329103	-1.33948	0.180416	0.480301	hypothetical protein
F4T77_06920	859.41	-0.444514	0.332289	-1.33773	0.180984	0.481432	amidohydrolase
F4T77_05065	1772.01	-0.698806	0.522934	-1.33632	0.181445	0.482278	globin domain-containing protein
F4T77_20515	374.105	-0.480759	0.360383	-1.33402	0.182196	0.483891	phosphoglucosamine mutase
F4T77_06405	169.069	0.570119	0.427821	1.33261	0.18266	0.48474	3-oxoadipyl-CoA thiolase
F4T77_05395	126.116	-0.525631	0.394639	-1.33193	0.182884	0.484952	PAAR domain-containing protein
F4T77_07355	120.06	0.543532	0.408616	1.33018	0.183459	0.486095	tRNA dihydrouridine synthase
F4T77_12845	163.708	0.53839	0.405009	1.32933	0.18374	0.486455	hypothetical protein
F4T77_00385	197.296	-0.461375	0.347821	-1.32647	0.184683	0.487801	multidrug efflux SMR transporter AbeS
F4T77_04155	4827	-0.399809	0.301331	-1.32681	0.184571	0.487801	polyphosphate kinase 1
F4T77_11265	449.218	0.488619	0.36815	1.32723	0.184433	0.487801	multidrug efflux MFS transporter SxtP
F4T77_02150	1546.95	0.383679	0.289712	1.32435	0.185388	0.488911	thymidylate synthase
F4T77_07405	11733.9	0.395301	0.298491	1.32433	0.185394	0.488911	heteropolymeric bacterioferritin subunit Ftn
F4T77_00240	78.1395	0.593813	0.449341	1.32152	0.186328	0.490222	hypothetical protein
F4T77_08155	246.465	0.479454	0.362743	1.32175	0.186252	0.490222	DMT family transporter
F4T77_09360	519.559	-0.418324	0.316385	-1.3222	0.186102	0.490222	tetraacyldisaccharide 4'-kinase
F4T77_18335	5592.53	-0.387987	0.293724	-1.32092	0.186528	0.490363	RidA family protein
F4T77_00965	560.239	-0.410227	0.312028	-1.31471	0.188607	0.490944	peptidoglycan DD-metalloendopeptidase famil
F4T77_01870	969.775	0.380798	0.288631	1.31933	0.18706	0.490944	enoyl-ACP reductase FabI
F4T77_02365	458.445	-0.426614	0.324115	-1.31624	0.188093	0.490944	3-isopropylmalate dehydratase small subunit
F4T77_03120	851.164	-0.424254	0.321654	-1.31898	0.187177	0.490944	glucose/quinate/shikimate family membrane-boun
F4T77_04820	751.974	-0.459903	0.348788	-1.31858	0.187311	0.490944	arginine N-succinyltransferase
F4T77_06195	465.77	0.402489	0.30641	1.31357	0.188993	0.490944	ABC transporter permease
F4T77_07245	1045.94	-0.556013	0.423333	-1.31342	0.189043	0.490944	hypothetical protein
F4T77_09020	1146.96	0.414569	0.314715	1.31729	0.187743	0.490944	NADPH-dependent 2,4-dienoyl-CoA reductase
F4T77_09320	1078.15	0.371109	0.282259	1.31478	0.188583	0.490944	aminoglycoside phosphotransferase famil
F4T77_09830	43900	0.490058	0.371813	1.31802	0.187496	0.490944	ciprofloxacin tolerance protein AciT
F4T77_12265	9001.7	-0.385156	0.292836	-1.31526	0.188422	0.490944	protease HtpX
F4T77_12425	466.138	0.444825	0.337416	1.31833	0.187394	0.490944	CatB-related O-acetyltransferase
F4T77_14250	3241.96	-0.402912	0.306794	-1.3133	0.189083	0.490944	UDP-glucose 4-epimerase GalE
F4T77_15770	222.555	-0.480798	0.365775	-1.31446	0.188691	0.490944	APC family permease
F4T77_17035	687.322	-0.595874	0.453069	-1.3152	0.188444	0.490944	Csu fimbrial biogenesis chaperone CsuC
F4T77_17545	8400.2	-0.422584	0.320964	-1.31661	0.187969	0.490944	amino acid ABC transporter substrate-bindin
F4T77_01110	418.275	0.449114	0.342473	1.31139	0.189727	0.492158	AI-2E family transporter
F4T77_19815	2230.09	-0.374481	0.285635	-1.31104	0.189843	0.492158	hypothetical protein
F4T77_00570	83.709	-0.64036	0.488692	-1.31036	0.190075	0.492382	cysteine peptidase family C39 domain-containin
F4T77_03415	130.085	-0.538814	0.41178	-1.3085	0.190704	0.493222	alpha/beta hydrolase
F4T77_16325	547.807	-0.43875	0.335369	-1.30826	0.190785	0.493222	lactonase family protein
F4T77_17490	102.073	-0.554186	0.423657	-1.3081	0.190839	0.493222	integrase family protein
F4T77_06245	785.566	-0.440214	0.336707	-1.30741	0.191073	0.493447	cytochrome b
F4T77_04555	13352.8	0.379085	0.290094	1.30676	0.191293	0.493558	glutamate synthase large subunit
F4T77_06165	1063.49	-0.387796	0.296839	-1.30642	0.19141	0.493558	NAD(+) diphosphatase
F4T77_10205	325.847	0.487619	0.373379	1.30596	0.191566	0.493583	glutathione S-transferase family protein
F4T77_05700	519.665	0.390379	0.299153	1.30495	0.19191	0.494091	MFS transporter
F4T77_00855	350.599	-0.423502	0.325217	-1.30221	0.192843	0.494527	threo-3-hydroxy-L-aspartate ammonia-lyase
F4T77_01585	2311.27	0.430439	0.330741	1.30144	0.193108	0.494527	multidrug effflux MFS transporter
F4T77_03100	63.6147	-0.741496	0.569534	-1.30194	0.192939	0.494527	protocatechuate 3,4-dioxygenase subunit alpha
F4T77_03565	105.205	-0.536543	0.411728	-1.30315	0.192524	0.494527	MFS transporter
F4T77_07710	146.358	-0.500458	0.384288	-1.3023	0.192814	0.494527	replicative DNA helicase
F4T77_08965	578.684	-0.4398	0.337526	-1.30301	0.192571	0.494527	hypothetical protein
F4T77_11460	1359.92	-0.376513	0.289219	-1.30183	0.192976	0.494527	mechanosensitive ion channel family protein
F4T77_12435	61.9434	0.660603	0.507903	1.30065	0.193379	0.494845	MGMT family protein
F4T77_06705	112.169	-0.55691	0.428569	-1.29946	0.193784	0.495129	serine O-acetyltransferase EpsC
F4T77_08095	519.288	-0.387463	0.298155	-1.29953	0.193761	0.495129	peptidylprolyl isomerase
F4T77_20620	727.846	-0.3793	0.292092	-1.29856	0.194094	0.495542	hypothetical protein
F4T77_08175	13512.1	-0.395427	0.304999	-1.29649	0.194808	0.49574	carbohydrate porin
F4T77_13145	1092.66	-0.460829	0.355222	-1.2973	0.194529	0.49574	outer membrane lipoprotein chaperone LolA
F4T77_13180	939.928	0.396627	0.305745	1.29725	0.194545	0.49574	APC family permease
F4T77_13755	277.363	-0.445373	0.3436	-1.2962	0.194908	0.49574	DHA2 family efflux MFS transporter permeas
F4T77_16495	1016.99	-0.470014	0.362558	-1.29638	0.194844	0.49574	VOC family protein
F4T77_12380	516.952	0.389056	0.300742	1.29365	0.195786	0.497597	dihydropteroate synthase
F4T77_06020	243.164	-0.450431	0.349222	-1.28981	0.197115	0.500598	endonuclease III
F4T77_14405	1682.54	-0.389213	0.302263	-1.28766	0.197863	0.502118	hypothetical protein
F4T77_06450	107.36	0.521578	0.405793	1.28533	0.198676	0.503802	MFS transporter
F4T77_06615	163.494	0.476071	0.370636	1.28447	0.198978	0.504187	hybrid sensor histidine kinase/respons
F4T77_06875	465.227	0.426381	0.332419	1.28266	0.199611	0.505411	taurine ABC transporter substrate-bindin
F4T77_01135	376.349	0.415146	0.323825	1.28201	0.19984	0.505609	thiamine phosphate synthase
F4T77_07945	2205.52	0.454305	0.354757	1.28061	0.200332	0.506473	tRNA-Val
F4T77_00995	2364.03	0.356719	0.27915	1.27788	0.201292	0.50705	NUDIX hydrolase
F4T77_02000	1665.18	0.395622	0.309448	1.27848	0.201081	0.50705	gluconokinase
F4T77_02315	194.448	0.656518	0.513591	1.27829	0.201147	0.50705	type IV pilus assembly protein FimV
F4T77_11635	2054.04	0.356825	0.279025	1.27883	0.200958	0.50705	anthranilate synthase component I
F4T77_14240	3979.81	-0.382263	0.299352	-1.27697	0.201614	0.50705	nucleotide sugar dehydrogenase
F4T77_16115	1448.8	-0.36738	0.287591	-1.27744	0.201447	0.50705	tRN
F4T77_19775	263.534	-0.440353	0.344835	-1.277	0.201603	0.50705	3-phenylpropionate/cinnamic acid dioxygenas
F4T77_07705	67.731	-0.634942	0.497459	-1.27637	0.201824	0.50707	helix-turn-helix domain-containing protein
F4T77_11955	2533.9	0.37633	0.294909	1.27609	0.201924	0.50707	DNA topoisomerase IV subunit A
F4T77_00410	1122.83	-0.413143	0.324122	-1.27465	0.202433	0.507212	multidrug efflux transcriptional repressor AdeL
F4T77_09045	676.438	-0.382379	0.299891	-1.27506	0.202288	0.507212	ribonuclease T
F4T77_14310	8454.67	0.422551	0.331448	1.27486	0.202358	0.507212	Fe/S-dependent 2-methylisocitrate dehydratas
F4T77_02915	135.584	0.485452	0.381366	1.27293	0.203044	0.508364	peptidoglycan hydrolase
F4T77_13025	770.766	-0.367295	0.288914	-1.2713	0.203623	0.509437	response regulator transcription factor
F4T77_04825	1211.15	-0.52732	0.41505	-1.2705	0.203907	0.509768	succinylglutamate-semialdehyde dehydrogenase
F4T77_10865	167.926	0.477489	0.375973	1.27001	0.204081	0.509825	DMT family transporter
F4T77_05470	248.28	0.448092	0.353106	1.269	0.20444	0.510008	biliverdin-producing heme oxygenase
F4T77_07605	1505.55	-0.352029	0.277424	-1.26892	0.20447	0.510008	SsrA-binding protein SmpB
F4T77_10160	272.798	-0.44588	0.351612	-1.2681	0.204761	0.510008	LysR family transcriptional regulator
F4T77_10445	9256.72	-0.354865	0.279751	-1.2685	0.204618	0.510008	universal stress protein
F4T77_07655	150.092	-0.538358	0.425199	-1.26613	0.205465	0.511384	hypothetical protein
F4T77_14545	44564.9	0.336817	0.266251	1.26504	0.205859	0.511984	cytochrome d ubiquinol oxidase subunit II
F4T77_17765	1558.82	0.353522	0.279976	1.26269	0.206701	0.5137	UMP kinase
F4T77_16815	190.352	0.44846	0.356095	1.25938	0.207892	0.516278	hypothetical protein
F4T77_06270	529.422	-0.578612	0.459696	-1.25868	0.208144	0.516524	flavin-dependent trigonelline monooxygenas
F4T77_06360	169.251	-0.483388	0.385714	-1.25323	0.210123	0.519325	phosphonoacetaldehyde hydrolase
F4T77_09245	820.066	-0.365115	0.291243	-1.25365	0.20997	0.519325	MaoC family dehydratase
F4T77_09970	1715.32	0.42398	0.337943	1.25459	0.209627	0.519325	IclR family transcriptional regulator
F4T77_11295	1858.52	-0.418145	0.333526	-1.25371	0.209947	0.519325	isochorismate family cysteine hydrolase YcaC
F4T77_15820	712.794	-0.399957	0.318906	-1.25415	0.209786	0.519325	dihydrodipicolinate synthase family protein
F4T77_16660	1107.81	0.453336	0.361796	1.25302	0.210199	0.519325	metal-dependent hydrolase
F4T77_05015	73.8548	-0.59019	0.471436	-1.2519	0.210606	0.519949	ComF family protein
F4T77_19100	1240.97	-0.384959	0.307793	-1.25071	0.211041	0.520639	TIGR01244 family sulfur transferase
F4T77_01085	86.8266	0.611041	0.489582	1.24809	0.211999	0.521488	TetR/AcrR family transcriptional regulator
F4T77_01145	1296.79	0.359435	0.287768	1.24905	0.211648	0.521488	type I-F CRISPR-associated protein Csy3
F4T77_01190	4577.05	-0.385588	0.308837	-1.24852	0.211842	0.521488	M16 family metallopeptidase
F4T77_06980	2997.87	1.89876	1.52239	1.24723	0.212315	0.521488	MFS transporter
F4T77_11240	242.562	0.434122	0.348011	1.24744	0.212237	0.521488	aldo/keto reductase
F4T77_15120	3518.91	0.389269	0.312005	1.24764	0.212164	0.521488	F0F1 ATP synthase subunit beta
F4T77_00940	1002.69	-0.387039	0.310739	-1.24554	0.212932	0.521814	bile acid:sodium symporter family protein
F4T77_02555	472.525	0.465052	0.373635	1.24467	0.213253	0.521814	DUF4062 domain-containing protein
F4T77_10215	111.04	0.532742	0.42828	1.24391	0.213533	0.521814	putative metallopeptidase
F4T77_10555	445.262	-0.397209	0.318993	-1.2452	0.213059	0.521814	LysR family transcriptional regulator MumR
F4T77_10615	774.042	-0.37322	0.29997	-1.24419	0.213429	0.521814	SRPBCC family protein
F4T77_11750	1056.6	-0.351198	0.282241	-1.24432	0.213382	0.521814	3',5'-cyclic-AMP phosphodiesterase
F4T77_17170	535.85	0.41153	0.330433	1.24543	0.212974	0.521814	sterol desaturase family protein
F4T77_00350	389.488	0.400652	0.322242	1.24333	0.213748	0.52196	MgtC/SapB family protein
F4T77_11765	2645.17	0.349084	0.281296	1.24099	0.214611	0.523682	putative lipid II flippase FtsW
F4T77_12635	1254.54	0.360263	0.290401	1.24057	0.214764	0.523682	HNH endonuclease
F4T77_06170	868.219	0.443146	0.357833	1.23842	0.215562	0.524108	hypothetical protein
F4T77_10970	1537.71	-0.380057	0.306782	-1.23885	0.215402	0.524108	RNase adapter RapZ
F4T77_11810	21238.3	-0.357107	0.288344	-1.23847	0.215541	0.524108	D-alanyl-D-alanine endopeptidase PBP7/8
F4T77_17800	1398.69	-0.374299	0.302112	-1.23894	0.215368	0.524108	OmpH family outer membrane protein
F4T77_08145	3226.42	-0.382963	0.309529	-1.23724	0.215997	0.524786	thiolase family protein
F4T77_14665	578.982	0.382553	0.3097	1.23524	0.216742	0.526014	fructose-specific PTS transporter subunit EIIC
F4T77_17815	3926.73	0.330857	0.267891	1.23504	0.216815	0.526014	acyl-ACP--UDP-N-acetylglucosamin
F4T77_17055	244.608	-0.522689	0.42336	-1.23462	0.216971	0.526015	glycine betaine/L-proline transporter ProP
F4T77_12345	657.303	0.375089	0.304096	1.23346	0.217405	0.526686	bifunctional methylenetetrahydrofolat
F4T77_14045	64.2495	0.594557	0.482679	1.23178	0.21803	0.52782	TDT family transporter
F4T77_09455	1312.14	-0.342142	0.278155	-1.23004	0.218681	0.529016	orotidine-5'-phosphate decarboxylase
F4T77_05930	2609.8	0.383916	0.312303	1.2293	0.218958	0.529305	LysR family transcriptional regulator
F4T77_06185	520.694	0.371919	0.302657	1.22885	0.21913	0.52934	extracellular solute-binding protein
F4T77_06675	177.603	0.478293	0.389391	1.22831	0.219332	0.529448	cysteine ABC transporter substrate-bindin
F4T77_09540	58.1047	-0.688185	0.56133	-1.22599	0.220202	0.530403	YdaU family protein
F4T77_11905	603.1	0.399819	0.32606	1.22621	0.220119	0.530403	YifB family Mg chelatase-like AAA ATPase
F4T77_14650	210.186	-0.464773	0.379068	-1.2261	0.220163	0.530403	alpha/beta hydrolase family protein
F4T77_17640	984.233	-0.352427	0.28756	-1.22558	0.220358	0.530403	succinyldiaminopimelate transaminase
F4T77_10310	55.7503	-0.649206	0.530014	-1.22488	0.220619	0.530561	hypothetical protein
F4T77_19565	5268.33	0.349121	0.285097	1.22457	0.220739	0.530561	tRNA (N6-isopenteny
F4T77_01280	1403.14	-0.476455	0.389233	-1.22409	0.220919	0.530617	glycosyltransferase family 2 protein
F4T77_03410	213.007	-0.44901	0.367139	-1.223	0.22133	0.53076	type 1 glutamine amidotransferas
F4T77_03680	778.466	0.36708	0.300279	1.22246	0.221533	0.53076	D-erythronate dehydrogenase
F4T77_05195	23271	0.360713	0.29512	1.22226	0.22161	0.53076	preprotein translocase subunit SecY
F4T77_14020	1384.1	-0.390475	0.319301	-1.22291	0.221365	0.53076	NADPH-dependent FMN reductase
F4T77_12825	212.124	0.418137	0.342448	1.22102	0.222078	0.531501	hypothetical protein
F4T77_16080	213.711	0.451579	0.369987	1.22053	0.222266	0.531574	UDP-2,3-diacylglucosamine diphosphatase
F4T77_01750	821.648	0.354686	0.291007	1.21882	0.222912	0.532363	3-phosphoserine/phosphohydroxythreonin
F4T77_06015	67.4125	0.587176	0.481642	1.21911	0.222801	0.532363	hypothetical protein
F4T77_19065	525.954	0.452851	0.371819	1.21793	0.223249	0.53279	FAD-dependen
F4T77_00070	612.242	0.427712	0.351482	1.21688	0.223649	0.533366	tRNA-Leu
F4T77_12320	1742.68	0.387495	0.31895	1.21491	0.224401	0.53478	glycerol-3-phosphate dehydrogenase
F4T77_04745	741.994	0.405439	0.334166	1.21329	0.22502	0.535875	NAD(P)H-dependent oxidoreductase
F4T77_16790	1100.29	-0.449683	0.371058	-1.21189	0.225553	0.536386	GlsB/YeaQ/YmgE family stress response membran
F4T77_17025	516.231	-0.583765	0.481635	-1.21205	0.225493	0.536386	Csu fimbrial biogenesis protein CsuA
F4T77_18820	466.85	0.37482	0.309439	1.21129	0.225784	0.536556	phospholipase D family protein
F4T77_20485	312.151	0.424173	0.350458	1.21034	0.226149	0.537043	metal/formaldehyde-sensitive transcriptiona
F4T77_06945	755.753	-0.395652	0.32714	-1.20943	0.226498	0.53742	LysR family transcriptional regulator
F4T77_08395	251.756	0.41321	0.341752	1.20909	0.226627	0.53742	hypothetical protein
F4T77_04230	1249.34	-0.497777	0.412179	-1.20767	0.227173	0.537958	imidazole glycerol phosphate synthase subuni
F4T77_10810	343.9	0.385228	0.318938	1.20785	0.227106	0.537958	efflux RND transporter permease subunit
F4T77_20080	80.7019	0.551582	0.457016	1.20692	0.227462	0.538264	SulP family inorganic anion transporter
F4T77_10900	723.014	-0.3733	0.309723	-1.20527	0.228099	0.538723	NAD(P)-dependent oxidoreductase
F4T77_15005	696.045	-0.373645	0.309836	-1.20594	0.227839	0.538723	CerR family C-terminal domain-containin
F4T77_19510	524.107	0.367774	0.305163	1.20517	0.228137	0.538723	fumarylacetoacetate hydrolase family protein
F4T77_00640	69.8223	0.600891	0.500036	1.20169	0.229482	0.541333	hypothetical protein
F4T77_03320	84.3122	-0.703163	0.585246	-1.20148	0.229564	0.541333	aldehyde dehydrogenase (NADP(+))
F4T77_19060	504.434	0.374951	0.31224	1.20084	0.229811	0.541537	hypothetical protein
F4T77_05830	434.751	-0.38646	0.323325	-1.19527	0.231983	0.545127	monofunctional biosynthetic peptidoglyca
F4T77_11450	6693.89	-0.408118	0.341392	-1.19545	0.231911	0.545127	acetate--CoA ligase
F4T77_15045	8239.29	-1.33387	1.11559	-1.19566	0.231829	0.545127	oxygenase MpaB family protein
F4T77_18625	395.434	0.371799	0.310801	1.19626	0.231595	0.545127	LysR family transcriptional regulator
F4T77_14210	1443.23	0.451233	0.378188	1.19315	0.232812	0.546695	O-antigen polysaccharide polymerase Wzy
F4T77_20625	65.2232	0.632156	0.530253	1.19218	0.233192	0.547203	LysR family transcriptional regulator
F4T77_07825	73.6366	0.577412	0.484713	1.19125	0.233557	0.547642	Maf-like protein
F4T77_17880	166.6	0.486721	0.40871	1.19087	0.233704	0.547642	amino acid permease
F4T77_08885	810.65	0.350658	0.294715	1.18982	0.234118	0.547831	NAD(P)/FAD-dependent oxidoreductase
F4T77_15710	7060.58	-0.435555	0.36619	-1.18942	0.234273	0.547831	phenylacetate--CoA ligase PaaK
F4T77_20545	390.282	0.45827	0.385183	1.18975	0.234146	0.547831	tRNA-Arg
F4T77_06685	100.433	-0.644469	0.542753	-1.18741	0.235067	0.549306	LysR family transcriptional regulator
F4T77_08330	1318.78	-0.344129	0.29007	-1.18637	0.235477	0.549883	protein adenylyltransferase SelO
F4T77_09040	2333.42	0.322558	0.272191	1.18504	0.236002	0.550725	dihydroorotase
F4T77_01540	1438.07	0.345668	0.292583	1.18143	0.237431	0.553676	7-carboxy-7-deazaguanine synthase QueE
F4T77_00875	462.812	0.433438	0.367451	1.17958	0.238168	0.554242	dUTP diphosphatase
F4T77_00910	5606.21	0.322493	0.273352	1.17977	0.23809	0.554242	carbon starvation CstA family protein
F4T77_15670	121.989	-0.663041	0.562059	-1.17966	0.238134	0.554242	hypothetical protein
F4T77_02290	506.795	0.362506	0.307659	1.17827	0.238689	0.555071	lauroyl acyltransferase
F4T77_04010	62.2616	0.593898	0.504793	1.17652	0.239388	0.556312	ABC transporter permease
F4T77_13050	204.506	0.462434	0.393199	1.17608	0.239562	0.556333	LysR family transcriptional regulator
F4T77_15990	169.066	0.522764	0.445646	1.17305	0.240776	0.558767	glutathione S-transferase family protein
F4T77_03585	153.164	0.451644	0.385175	1.17257	0.240969	0.558828	SMP-30/gluconolactonase/LRE family protein
F4T77_05390	128.054	-0.462226	0.394937	-1.17038	0.241848	0.560482	hypothetical protein
F4T77_13770	235.881	0.420518	0.359705	1.16906	0.242378	0.560989	Cys-tRNA(Pro) deacylase
F4T77_17265	783.839	0.405967	0.347275	1.16901	0.242401	0.560989	hypothetical protein
F4T77_05580	1581.37	0.364139	0.311663	1.16837	0.242656	0.561193	poly-beta-1,6-N-acetyl-D-glucosamine synthase
F4T77_01295	2481.34	-0.367156	0.314516	-1.16737	0.243062	0.561746	non-hydrolyzing UDP-N-acetylglucosamin
F4T77_14810	517.031	-0.473532	0.405882	-1.16667	0.243342	0.562008	dihydrolipoyl dehydrogenase
F4T77_04650	105.44	0.611536	0.524469	1.16601	0.24361	0.562241	PilX N-terminal domain-containing pilus assembl
F4T77_16350	797.688	-0.394454	0.338538	-1.16517	0.243951	0.562643	FMN-binding glutamate synthase family protein
F4T77_17785	2202.14	0.337043	0.289441	1.16446	0.244236	0.562914	1-deoxy-D-xylulose-5-phosphate reductoisomerase
F4T77_12515	197.959	0.434383	0.37376	1.1622	0.245155	0.56426	hypothetical protein
F4T77_14380	1134.41	-0.341726	0.293932	-1.1626	0.24499	0.56426	cell division protein FtsB
F4T77_05190	10419.4	0.320257	0.27577	1.16132	0.245512	0.564695	50S ribosomal protein L30
F4T77_02495	57.6326	-0.640178	0.552918	-1.15782	0.246939	0.566966	SfnB family sulfur acquisition oxidoreductase
F4T77_02525	810.688	0.360013	0.311069	1.15734	0.247133	0.566966	GFA family protein
F4T77_16725	9329.74	-0.405893	0.350742	-1.15724	0.247174	0.566966	cytochrome b562
F4T77_19240	64.5007	0.831517	0.718403	1.15745	0.247088	0.566966	hypothetical protein
F4T77_15080	348.108	-0.402247	0.348071	-1.15565	0.247826	0.568075	L-threonylcarbamoyladenylate synthase
F4T77_19485	735.757	-0.344104	0.297947	-1.15492	0.248125	0.568372	type VI secretion system membrane subunit TssM
F4T77_07845	868.464	-0.332497	0.288141	-1.15394	0.248525	0.568516	rod shape-determining protein
F4T77_15335	182.014	-0.413863	0.358582	-1.15416	0.248433	0.568516	hypothetical protein
F4T77_18020	55.3281	-0.831837	0.721221	-1.15337	0.248757	0.56866	styrene monooxygenase/indole monooxygenas
F4T77_02115	105.95	0.503357	0.437561	1.15037	0.249991	0.569976	twin-arginine translocase subunit TatC
F4T77_04280	999.77	0.425548	0.369793	1.15077	0.249826	0.569976	DUF805 domain-containing protein
F4T77_11640	2884.86	0.316178	0.274734	1.15085	0.249792	0.569976	phosphoglycolate phosphatase
F4T77_18040	79.9563	-0.587406	0.510743	-1.1501	0.250102	0.569976	anthranilate 1,2-dioxygenase electron transfe
F4T77_20570	197.134	-0.401527	0.34918	-1.14991	0.25018	0.569976	host specificity protein J
F4T77_01330	3822.07	0.326473	0.284015	1.14949	0.250353	0.569984	glutamate 5-kinase
F4T77_17710	247.321	0.437485	0.380816	1.14881	0.250635	0.57024	hypothetical protein
F4T77_02940	4225.68	0.333736	0.291855	1.1435	0.252832	0.572978	hypothetical protein
F4T77_06635	431.335	0.366546	0.320407	1.144	0.252623	0.572978	LysR family transcriptional regulator
F4T77_07985	101.745	-0.471766	0.412471	-1.14376	0.252724	0.572978	hypothetical protein
F4T77_09800	2173	0.346304	0.302863	1.14343	0.252859	0.572978	alpha/beta fold hydrolase
F4T77_16835	1534.61	-0.33487	0.292594	-1.14449	0.252421	0.572978	UDP-N-acetylmuramate:L-alanyl-gamma-D-glutamyl
F4T77_16905	85.0265	-0.583785	0.510469	-1.14362	0.25278	0.572978	hypothetical protein
F4T77_01875	23157.1	-0.391368	0.342527	-1.14259	0.253208	0.573306	Bax inhibitor-1/YccA family protein
F4T77_07395	2213.21	-0.35598	0.311644	-1.14226	0.253345	0.573306	cell division protein ZipA C-termina
F4T77_00010	639.418	0.48023	0.420896	1.14097	0.253881	0.573536	hypothetical protein
F4T77_17060	100.71	-0.478089	0.419087	-1.14079	0.253958	0.573536	NUDIX hydrolase
F4T77_18695	3139.31	0.426213	0.373372	1.14152	0.253652	0.573536	hypothetical protein
F4T77_01575	1086.51	-0.327543	0.287458	-1.13945	0.254518	0.573605	enoyl-CoA hydratase-related protein
F4T77_06135	199.932	-0.414861	0.364194	-1.13912	0.254653	0.573605	LysR family transcriptional regulator ArgP
F4T77_12545	153.783	0.473002	0.414861	1.14015	0.254226	0.573605	TniB family NTP-binding protein
F4T77_15410	875.447	-0.3443	0.302262	-1.13908	0.254671	0.573605	GTP 3',8-cyclase MoaA
F4T77_08730	85.6891	-0.809031	0.710713	-1.13834	0.25498	0.573918	aromatic ring-hydroxylating oxygenase subuni
F4T77_16505	566.996	-0.33741	0.296517	-1.13791	0.255157	0.573934	exonuclease SbcCD subunit D
F4T77_02095	438.128	0.349082	0.30743	1.13548	0.256173	0.575833	RdgB/HAM1 family non-canonical purine NT
F4T77_05140	2439.24	0.3561	0.314464	1.1324	0.257464	0.576567	50S ribosomal protein L29
F4T77_05635	75.7323	-0.578302	0.510822	-1.1321	0.257592	0.576567	NAD(P)/FAD-dependent oxidoreductase
F4T77_09260	389.119	0.358203	0.315881	1.13398	0.256803	0.576567	YoaK family protein
F4T77_09845	12580	-0.305706	0.270095	-1.13185	0.257699	0.576567	hypothetical protein
F4T77_10195	3631.45	0.310575	0.274361	1.132	0.257636	0.576567	sodium-dependent transporter
F4T77_10765	951.907	-0.348629	0.307841	-1.1325	0.257426	0.576567	multicopper oxidase domain-containing protein
F4T77_19190	79.463	0.532949	0.470111	1.13366	0.256935	0.576567	hypothetical protein
F4T77_08380	231.308	-0.390792	0.345481	-1.13115	0.25799	0.576835	zinc piracy TonB-dependent receptor ZnuD
F4T77_09305	3956	0.312826	0.276767	1.13029	0.258355	0.577268	class II fructose-bisphosphate aldolase
F4T77_11760	329.948	0.37586	0.332737	1.1296	0.258645	0.577531	tRNA glutamyl-Q(34) synthetase GluQRS
F4T77_18055	177.124	0.402414	0.356929	1.12743	0.259559	0.579189	winged helix-turn-helix domain-containin
F4T77_06785	109.993	-0.46925	0.416642	-1.12627	0.260053	0.57928	malonate decarboxylase subunit delta
F4T77_06955	58.1305	0.559643	0.497147	1.12571	0.260289	0.57928	chromate transporter
F4T77_13030	687.728	-0.330064	0.292968	-1.12662	0.259902	0.57928	two-component system sensor histidine kinas
F4T77_19350	56.4378	0.573345	0.509186	1.126	0.260165	0.57928	quaternary ammonium compound efflux SM
F4T77_14495	1052.09	-0.344952	0.306605	-1.12507	0.26056	0.579284	potassium channel family protein
F4T77_20705	324.019	0.401463	0.35689	1.12489	0.260635	0.579284	hypothetical protein
F4T77_01255	2015.77	-0.318937	0.283961	-1.12317	0.261364	0.580522	NAD(P)/FAD-dependent oxidoreductase
F4T77_01955	1635.82	-0.379489	0.338049	-1.12259	0.261614	0.580692	Fe-S cluster assembly protein IscX
F4T77_07490	1921.62	0.314593	0.280655	1.12092	0.262321	0.581112	3-oxoacyl-ACP reductase FabG
F4T77_08795	977.967	-0.321558	0.28684	-1.12103	0.262273	0.581112	FadR/GntR family transcriptional regulator
F4T77_17585	64.3475	-0.556975	0.496755	-1.12123	0.262191	0.581112	methionine ABC transporter permease
F4T77_20140	55.1927	0.628613	0.561111	1.1203	0.262586	0.581316	cupin domain-containing protein
F4T77_02485	1328.69	-0.315249	0.282074	-1.11761	0.263734	0.581562	multidrug efflux MATE transporter AbeM
F4T77_03265	139.286	-0.444134	0.396881	-1.11906	0.263114	0.581562	3-oxoacid CoA-transferase subunit B
F4T77_03275	178.715	-0.42493	0.379647	-1.11928	0.263023	0.581562	catechol 1,2-dioxygenase
F4T77_11205	165.376	-0.422612	0.378026	-1.11794	0.263591	0.581562	hypothetical protein
F4T77_16335	740.965	0.368561	0.329645	1.11805	0.263544	0.581562	UDP-N-acetylmuramate dehydrogenase
F4T77_18485	145.702	0.46464	0.415639	1.11789	0.263612	0.581562	porin
F4T77_02200	4857.33	0.307453	0.275466	1.11612	0.264372	0.581593	coniferyl aldehyde dehydrogenase
F4T77_06280	446.672	-0.553121	0.495411	-1.11649	0.264213	0.581593	(Z)-2-((N-methylformamido)methylene)-5
F4T77_06725	1134.36	-0.330727	0.296575	-1.11515	0.264785	0.581593	glutathione-dependent disulfide-bon
F4T77_09945	72.7781	0.526615	0.472068	1.11555	0.264616	0.581593	D-Ala-D-Ala carboxypeptidase ZrlA
F4T77_15450	76.3684	-0.508895	0.455991	-1.11602	0.264413	0.581593	ABC transporter substrate-binding protein
F4T77_19860	57.9851	-0.592089	0.530582	-1.11592	0.264455	0.581593	tail assembly protein
F4T77_12540	848.42	0.346462	0.310947	1.11422	0.265187	0.581823	hypothetical protein
F4T77_18325	1418.22	0.322044	0.289062	1.1141	0.265235	0.581823	amino acid permease
F4T77_18140	508.266	0.351316	0.315466	1.11364	0.265432	0.581875	putative pilus system OmpP1/FadL famil
F4T77_01910	4242.76	0.303992	0.273223	1.11262	0.265873	0.582462	ribosome biogenesis GTPase Der
F4T77_07120	61.0182	-0.676803	0.609118	-1.11112	0.266517	0.583114	hypothetical protein
F4T77_09180	848.789	-0.326821	0.294081	-1.11133	0.266427	0.583114	OsmC family protein
F4T77_06065	102.83	-0.512585	0.461603	-1.11045	0.266807	0.583369	hypothetical protein
F4T77_02845	400.88	0.445345	0.402123	1.10748	0.268084	0.583847	pyrimidine/purine nucleoside phosphorylase
F4T77_06460	224.508	0.447113	0.403285	1.10868	0.267569	0.583847	acyl-CoA dehydrogenase C-termina
F4T77_11125	1731.17	0.312754	0.282042	1.10889	0.267477	0.583847	type II secretion system ATPase GspE
F4T77_11530	846.189	-0.332977	0.300758	-1.10712	0.26824	0.583847	TonB-dependent siderophore receptor
F4T77_13140	757.647	0.331165	0.299002	1.10757	0.268047	0.583847	50S ribosomal protein L21
F4T77_15190	3865.82	0.298885	0.269578	1.10872	0.267553	0.583847	NAD-dependent malic enzyme
F4T77_17795	12571.2	-0.308605	0.278444	-1.10832	0.267724	0.583847	outer membrane protein assembly factor BamA
F4T77_04390	1939.46	0.307441	0.277925	1.1062	0.268639	0.584338	cation efflux protein, CzcI-like
F4T77_12955	1252.8	-0.312157	0.282475	-1.10508	0.269126	0.585019	NAD(P)H-quinone oxidoreductase
F4T77_19010	1176.82	0.328782	0.297829	1.10393	0.269624	0.585723	tRNA guanosine(34) transglycosylase Tgt
F4T77_04480	3234.08	0.349385	0.317353	1.10093	0.270926	0.588171	penicillin-binding protein PBP3
F4T77_10565	137.77	0.456813	0.415869	1.09845	0.272006	0.589755	LamB/YcsF family protein
F4T77_14985	330.181	0.386655	0.351962	1.09857	0.271955	0.589755	ABC transporter permease
F4T77_15275	1838.81	-0.316647	0.288505	-1.09755	0.272403	0.589856	BolA family protein
F4T77_19180	3007.74	0.345855	0.315005	1.09793	0.272233	0.589856	hypothetical protein
F4T77_12925	292.91	-0.356345	0.324817	-1.09706	0.272614	0.589934	NAD(P)H-dependent oxidoreductase
F4T77_02375	76.1792	-0.497665	0.453891	-1.09644	0.272885	0.59014	DUF2061 domain-containing protein
F4T77_06815	1159.61	0.356527	0.325514	1.09527	0.273396	0.590449	malonate transporter subunit MadM
F4T77_12235	299.85	0.497048	0.453764	1.09539	0.273347	0.590449	transcription elongation factor GreB
F4T77_18755	1010.51	-0.310079	0.283199	-1.09491	0.273554	0.590449	hypothetical protein
F4T77_11010	239.916	0.366914	0.33552	1.09357	0.274145	0.591345	YqaA family protein
F4T77_05640	70.8912	0.596179	0.546802	1.0903	0.275581	0.593804	MFS transporter
F4T77_19155	677.18	-0.319251	0.292845	-1.09017	0.275638	0.593804	hypothetical protein
F4T77_01050	640.965	0.351618	0.323603	1.08657	0.277226	0.595287	amino acid permease
F4T77_06530	350.964	-0.366696	0.337395	-1.08685	0.277105	0.595287	LysR family transcriptional regulator
F4T77_08625	4027.88	0.363557	0.3346	1.08654	0.277239	0.595287	NCS2 family permease
F4T77_11675	794.911	0.316763	0.291623	1.08621	0.277388	0.595287	hypothetical protein
F4T77_14180	5687.88	-0.295901	0.272175	-1.08717	0.276961	0.595287	polysaccharide biosynthesis tyrosine autokinase
F4T77_15055	757.645	0.315226	0.289917	1.0873	0.276904	0.595287	TonB-dependent copper receptor
F4T77_00085	570.637	-0.326865	0.301219	-1.08514	0.277859	0.595539	ATP-binding protein
F4T77_14050	119.863	0.437211	0.402829	1.08535	0.277766	0.595539	5'-nucleosidase
F4T77_00215	1485.56	-0.300272	0.277198	-1.08324	0.278703	0.596966	peroxide stress protein YaaA
F4T77_02035	165.064	-0.410107	0.378978	-1.08214	0.279191	0.597252	DUF2059 domain-containing protein
F4T77_11580	925.873	0.310232	0.286651	1.08226	0.279136	0.597252	cell division protein FtsQ/DivIB
F4T77_19410	1110.81	0.319762	0.296022	1.0802	0.280054	0.598719	T6SS effector BTH_I2691 family protein
F4T77_02960	1095.77	0.338504	0.314144	1.07754	0.281237	0.600345	hypothetical protein
F4T77_10500	168.613	-0.423515	0.392868	-1.07801	0.28103	0.600345	hypothetical protein
F4T77_12935	562.472	0.388828	0.360932	1.07729	0.28135	0.600345	fatty acid desaturase family protein
F4T77_17090	182.286	0.490314	0.455372	1.07673	0.2816	0.600497	DMT family transporter
F4T77_13940	1624.1	0.30428	0.282776	1.07605	0.281907	0.60077	M3 family metallopeptidase
F4T77_04585	173.76	-0.460662	0.429431	-1.07273	0.283394	0.602413	pilin
F4T77_10095	229.089	0.408278	0.380442	1.07317	0.283196	0.602413	LysR family transcriptional regulator
F4T77_12780	256.484	-0.417529	0.389186	-1.07283	0.283349	0.602413	hypothetical protein
F4T77_19070	1593.51	-0.299926	0.279359	-1.07362	0.282992	0.602413	rhodanese-like domain-containing protein
F4T77_02070	20400.8	0.341263	0.319272	1.06888	0.285126	0.602724	2-isopropylmalate synthase
F4T77_02080	11323.9	0.286548	0.267855	1.06979	0.284715	0.602724	methionine biosynthesis protein MetW
F4T77_04160	93.22	0.45519	0.425355	1.07014	0.284556	0.602724	bifunctional metallophosphatase/5'-nucleotidase
F4T77_04270	1109.94	0.302525	0.282804	1.06974	0.284738	0.602724	1-(5-phosphoribosyl)-5-[(5
F4T77_05375	553.209	0.370725	0.346445	1.07008	0.284583	0.602724	hypothetical protein
F4T77_08290	224.978	0.368907	0.344578	1.0706	0.284347	0.602724	DUF1543 domain-containing protein
F4T77_09175	9950.93	0.291233	0.272461	1.0689	0.285116	0.602724	transketolase
F4T77_17105	1652.99	0.342494	0.32011	1.06993	0.284652	0.602724	intermembrane transport protein PqiB
F4T77_17600	144.582	-0.403834	0.377833	-1.06882	0.285152	0.602724	Crp/Fnr family transcriptional regulator
F4T77_12970	5925.78	0.343303	0.321348	1.06832	0.285376	0.602819	amino acid permease
F4T77_04455	4430.54	0.349647	0.327894	1.06634	0.286269	0.604018	glutamate--tRNA ligase
F4T77_13095	1158.29	0.308831	0.289638	1.06627	0.286303	0.604018	YbjQ family protein
F4T77_10905	1442.38	-0.315654	0.296303	-1.06531	0.286735	0.604551	crotonase/enoyl-CoA hydratase family protein
F4T77_04800	724.14	-0.335889	0.31556	-1.06442	0.287138	0.605022	hypothetical protein
F4T77_02840	807.417	0.309645	0.29104	1.06393	0.287362	0.605114	23S rRN
F4T77_01015	255.32	0.381519	0.359111	1.0624	0.288054	0.605436	DUF2238 domain-containing protein
F4T77_07380	876.427	0.302178	0.284385	1.06257	0.287979	0.605436	sulfite exporter TauE/SafE family protein
F4T77_09345	363.039	0.407801	0.383584	1.06313	0.287721	0.605436	MotA/TolQ/ExbB proton channel family protein
F4T77_02005	2443.01	0.31503	0.29708	1.06042	0.288953	0.606611	gluconate:H+ symporter
F4T77_13750	605.744	-0.344515	0.324899	-1.06038	0.288974	0.606611	IucA/IucC family protein
F4T77_03300	777.506	-0.316633	0.299126	-1.05853	0.289815	0.607998	FadR/GntR family transcriptional regulator
F4T77_04815	2330.71	-0.406733	0.384625	-1.05748	0.290293	0.608621	aspartate aminotransferase family protein
F4T77_00205	1217.64	-0.295569	0.279745	-1.05656	0.29071	0.609116	thiazole synthase
F4T77_01305	227.927	0.42211	0.399772	1.05588	0.291025	0.609395	VIT1/CCC1 transporter family protein
F4T77_14305	3890.81	0.305547	0.289729	1.0546	0.291611	0.609484	bifunctional 2-methylcitrate synthase/citrat
F4T77_14475	1333.55	-0.311494	0.295294	-1.05486	0.291489	0.609484	hypothetical protein
F4T77_17365	248.469	-0.370879	0.351631	-1.05474	0.291544	0.609484	phenol degradation transcriptional regulato
F4T77_08940	121.73	-0.434753	0.412835	-1.05309	0.292299	0.610544	nuclear transport factor 2 family protein
F4T77_05250	986.128	0.355707	0.33829	1.05149	0.293036	0.611703	hypothetical protein
F4T77_16445	190.24	0.406888	0.387358	1.05042	0.293526	0.611966	tyrosine-type recombinase/integrase
F4T77_18540	275.118	-0.381908	0.363476	-1.05071	0.293392	0.611966	hypothetical protein
F4T77_02890	337.9	-0.347934	0.331651	-1.0491	0.294133	0.612241	alpha-ketoglutarate-dependent dioxygenase Alk
F4T77_07510	1589.54	-0.293067	0.279476	-1.04863	0.294348	0.612241	HAD-IA family hydrolase
F4T77_17375	24487.6	-0.297306	0.283647	-1.04816	0.294567	0.612241	aromatic/alkene monooxygenase hydroxylas
F4T77_17605	198.938	-0.387244	0.369017	-1.04939	0.293997	0.612241	hypothetical protein
F4T77_20105	989.857	-0.302522	0.288608	-1.04821	0.294542	0.612241	VWA domain-containing protein
F4T77_06545	127.678	-0.411462	0.393381	-1.04596	0.295578	0.612389	hypothetical protein
F4T77_07930	6972.07	0.284976	0.272608	1.04537	0.295852	0.612389	SdpI family protein
F4T77_08295	2283.01	0.290497	0.277451	1.04702	0.295089	0.612389	tryptophan synthase subunit beta
F4T77_10935	727.9	0.357968	0.341971	1.04678	0.295202	0.612389	SDR family oxidoreductase
F4T77_16005	471.951	-0.327296	0.313081	-1.0454	0.295838	0.612389	hypothetical protein
F4T77_16205	394.997	0.35801	0.341878	1.04719	0.295014	0.612389	ATP-binding cassette domain-containing protein
F4T77_18725	439.414	0.387418	0.37065	1.04524	0.295912	0.612389	acyclic terpene utilization AtuA family protein
F4T77_01160	2381.94	0.346559	0.331814	1.04444	0.296283	0.612403	type I-F CRISPR-associated helicase Cas3f
F4T77_05585	591.989	0.370451	0.354685	1.04445	0.296277	0.612403	poly-beta-1,6-N-acetyl-D-glucosamin
F4T77_04395	1722.49	0.380696	0.364842	1.04345	0.296738	0.612452	TolC family protein
F4T77_08765	116.403	-0.495776	0.475295	-1.04309	0.296907	0.612452	feruloyl-CoA synthase
F4T77_15405	151.982	-0.415335	0.398041	-1.04345	0.29674	0.612452	MoaD/ThiS family protein
F4T77_17120	222.599	-0.359209	0.344462	-1.04281	0.297035	0.612452	NAD(P)/FAD-dependent oxidoreductase
F4T77_02825	357.572	0.392008	0.377225	1.03919	0.298717	0.615543	prepilin peptidase
F4T77_02745	442.526	0.380662	0.367253	1.03651	0.299963	0.617733	Na+/H+ antiporter subunit C
F4T77_04550	1264.06	0.296725	0.28653	1.03558	0.300397	0.618248	hypothetical protein
F4T77_08615	542.924	-0.311	0.300731	-1.03414	0.301069	0.619252	cytochrome b
F4T77_11560	324.485	-0.332206	0.322174	-1.03114	0.302475	0.621385	DciA family protein
F4T77_18555	4461.19	-0.330716	0.320616	-1.0315	0.302305	0.621385	beta-ketoacyl-ACP synthase II
F4T77_01580	787.478	-0.317487	0.308658	-1.0286	0.303666	0.62203	NIF3 1
F4T77_03020	25224.9	0.285526	0.277731	1.02807	0.303917	0.62203	DNA-directed RNA polymerase subunit beta'
F4T77_03460	526.176	-0.433758	0.421461	-1.02918	0.303397	0.62203	MBL fold metallo-hydrolase
F4T77_05435	251.693	-0.42583	0.413852	-1.02894	0.303507	0.62203	LysR family transcriptional regulator
F4T77_05485	170.421	-0.389356	0.378588	-1.02844	0.303741	0.62203	YoaK family protein
F4T77_11095	1452.33	-0.296399	0.288406	-1.02772	0.304083	0.62203	pyrroline-5-carboxylate reductase
F4T77_11985	1441.93	-0.295163	0.286868	-1.02892	0.303519	0.62203	multidrug transporter subunit MdtD
F4T77_04850	1013.15	0.375917	0.365936	1.02728	0.304291	0.622061	S8 family serine peptidase
F4T77_05985	242.591	-0.361486	0.352056	-1.02679	0.304522	0.622061	HupE/UreJ family protein
F4T77_15985	96.1649	0.467128	0.455066	1.02651	0.304653	0.622061	SDR family NAD(P)-dependent oxidoreductase
F4T77_05765	257.089	-0.395321	0.387202	-1.02097	0.307269	0.626776	hypothetical protein
F4T77_05835	3614.79	-0.287556	0.281688	-1.02083	0.307334	0.626776	polyphosphate kinase 1
F4T77_08820	75.2932	-0.53927	0.528922	-1.01956	0.307935	0.627212	galactarate dehydratase
F4T77_12055	309.591	-0.353305	0.346782	-1.01881	0.308294	0.627212	lytic transglycosylase domain-containin
F4T77_15230	135.922	0.41034	0.402358	1.01984	0.307805	0.627212	aminoglycoside nucleotidyltransferas
F4T77_16900	479.821	-0.394592	0.387306	-1.01881	0.308291	0.627212	hypothetical protein
F4T77_02335	4986.4	0.275552	0.27136	1.01545	0.309892	0.62803	AraC family transcriptional regulator
F4T77_04310	130.783	0.44155	0.434887	1.01532	0.309953	0.62803	GNAT family acetyltransferase
F4T77_07170	5722.43	-0.3692	0.363283	-1.01629	0.309492	0.62803	NADH-quinone oxidoreductase subunit NuoG
F4T77_08270	7449.46	0.281926	0.2777	1.01522	0.310002	0.62803	tryptophan synthase subunit alpha
F4T77_08870	493.602	-0.333768	0.328494	-1.01605	0.309604	0.62803	FadR/GntR family transcriptional regulator
F4T77_12400	762.208	0.360683	0.354762	1.01669	0.3093	0.62803	DOMON-like domain-containing protein
F4T77_19195	63.4925	0.492056	0.484355	1.0159	0.309677	0.62803	DUF1456 family protein
F4T77_09855	3137.52	0.27739	0.273385	1.01465	0.310273	0.628105	6,7-dimethyl-8-ribityllumazine synthase
F4T77_16895	1716.42	-0.277412	0.273486	-1.01436	0.310413	0.628105	MBL fold metallo-hydrolase
F4T77_15215	3349	-0.293638	0.290103	-1.01218	0.31145	0.629825	pirin family protein
F4T77_01470	1887.87	-0.305909	0.302361	-1.01173	0.311665	0.629882	Do family serine endopeptidase
F4T77_12330	1374.14	-0.310927	0.307567	-1.01093	0.312052	0.630285	MFS transporter
F4T77_15760	33442.4	-0.338669	0.335198	-1.01036	0.312325	0.630458	phenylacetic acid degradation bifunctiona
F4T77_16310	489.41	0.324653	0.321821	1.0088	0.313072	0.631586	phosphocholine-specific phospholipase C
F4T77_09235	255.381	-0.355633	0.352876	-1.00781	0.313543	0.63183	glycine cleavage system protein GcvH
F4T77_12795	116.246	-0.490205	0.486617	-1.00737	0.313756	0.63183	LexA family protein
F4T77_19035	61.5337	0.512895	0.50906	1.00753	0.313678	0.63183	RadC family protein
F4T77_05860	1946.72	0.276052	0.274201	1.00675	0.314055	0.632054	rubredoxin reductase RubB
F4T77_02235	1504.65	-0.285016	0.28339	-1.00574	0.314542	0.632278	ATP-dependent helicase
F4T77_12180	1021.41	-0.310355	0.308474	-1.0061	0.314369	0.632278	hypothetical protein
F4T77_05790	780.912	-0.298844	0.297316	-1.00514	0.314829	0.632369	TonB-dependent siderophore receptor
F4T77_16510	711.832	-0.308502	0.307009	-1.00486	0.314963	0.632369	SbcC/MukB-like Walker B domain-containin
F4T77_18510	548.942	-0.384666	0.383012	-1.00432	0.315225	0.632518	carnitine monooxygenase subunit alpha
F4T77_17735	5411.85	-0.278836	0.277778	-1.00381	0.315471	0.632633	ornithine carbamoyltransferase
F4T77_04845	112.629	-0.419084	0.418191	-1.00213	0.316278	0.633875	hypothetical protein
F4T77_03425	319.87	-0.388556	0.388416	-1.00036	0.317136	0.634838	NADH:flavin oxidoreductase/NADH oxidase famil
F4T77_06370	58.3395	0.624077	0.623809	1.00043	0.317102	0.634838	acyl-CoA dehydrogenase family protein
F4T77_05260	1582.7	0.33964	0.340221	0.998294	0.318137	0.636387	TRAP transporter large permease subunit
F4T77_06915	168.262	-0.365438	0.366315	-0.997607	0.31847	0.636387	hydrolase
F4T77_09125	321.737	0.330901	0.331699	0.997592	0.318477	0.636387	tRNA epoxyqueuosine(34) reductase QueG
F4T77_17325	796.034	-0.335682	0.337656	-0.994155	0.320147	0.638965	LysE family translocator
F4T77_18245	72.3028	0.578763	0.582074	0.994312	0.320071	0.638965	tRNA-Pro
F4T77_14970	813.024	-0.321675	0.324045	-0.992688	0.320862	0.640012	YidB family protein
F4T77_10950	2707.58	0.272044	0.274222	0.992058	0.321169	0.640246	polynucleotide adenylyltransferase PcnB
F4T77_12020	346.092	0.320815	0.323598	0.991401	0.32149	0.640276	RidA family protein
F4T77_15360	253.089	-0.364937	0.36816	-0.991247	0.321565	0.640276	hypothetical protein
F4T77_14315	600.183	0.3536	0.356865	0.990851	0.321758	0.640282	hypothetical protein
F4T77_04245	225.973	0.392238	0.396062	0.990345	0.322005	0.640395	DUF4870 family protein
F4T77_04760	923.136	-0.341335	0.345077	-0.989156	0.322587	0.641007	YccS family putative transporter
F4T77_05530	3026.66	0.296252	0.299567	0.988937	0.322694	0.641007	BCCT family transporter
F4T77_14950	630.507	-0.320194	0.324563	-0.98654	0.323868	0.64296	GFA family protein
F4T77_19080	896.153	0.329743	0.334377	0.986139	0.324065	0.64297	DUF4442 domain-containing protein
F4T77_02390	655.509	-0.291778	0.296166	-0.985182	0.324535	0.643378	RNA pyrophosphohydrolase
F4T77_13840	3228.61	0.292627	0.2971	0.984942	0.324652	0.643378	iron-sulfur cluster assembly protein IscA
F4T77_02245	141.308	0.453199	0.460339	0.984491	0.324874	0.643439	hypothetical protein
F4T77_02295	636.375	-0.3082	0.313345	-0.983581	0.325322	0.643567	glycosyltransferase family 4 protein
F4T77_19450	1018.58	0.286988	0.291722	0.983774	0.325227	0.643567	type VI secretion system contractile sheat
F4T77_00490	13027.2	0.290814	0.296101	0.982145	0.326029	0.644302	septal ring lytic transglycosylase RlpA famil
F4T77_19110	5139.7	-0.261823	0.266609	-0.982048	0.326076	0.644302	dihydrolipoyl dehydrogenase
F4T77_18130	575.739	0.365194	0.372971	0.979148	0.327507	0.646749	putative pilus system C39 family peptidase FilB
F4T77_07625	253.438	-0.344402	0.35198	-0.97847	0.327842	0.646854	DUF551 domain-containing protein
F4T77_15255	527.751	0.32638	0.333632	0.978263	0.327944	0.646854	LysE family translocator
F4T77_01935	2726.26	-0.268851	0.275269	-0.976687	0.328724	0.647633	helix-turn-helix domain-containing protein
F4T77_17630	2961.81	-0.267821	0.274192	-0.976764	0.328686	0.647633	formate-dependent phosphoribosylglycinamid
F4T77_19505	366.011	0.352108	0.361432	0.974201	0.329957	0.649681	YcxB family protein
F4T77_09465	356.598	0.342192	0.3519	0.972414	0.330845	0.650917	flavin-containing monooxygenase
F4T77_19665	167.897	0.366041	0.376674	0.97177	0.331165	0.650917	DUF1819 family protein
F4T77_19785	370.836	-0.32738	0.336766	-0.97213	0.330986	0.650917	MFS transporter
F4T77_06645	96.4887	-0.435601	0.448472	-0.971302	0.331398	0.650995	GNAT family N-acetyltransferase
F4T77_07305	93.4088	-0.411001	0.423347	-0.970836	0.33163	0.65107	5'-methylthioadenosine/S-adenosylhomocystein
F4T77_07870	565.518	0.292277	0.30136	0.969859	0.332117	0.651091	DUF1176 domain-containing protein
F4T77_08970	100.373	-0.424118	0.437421	-0.969587	0.332252	0.651091	hypothetical protein
F4T77_14185	1146.46	-0.270964	0.279372	-0.969906	0.332093	0.651091	low molecular weigh
F4T77_17645	164.253	-0.352463	0.363641	-0.969263	0.332414	0.651091	LysE family translocator
F4T77_07270	91.1912	-0.425473	0.439151	-0.968854	0.332618	0.651111	TetR/AcrR family transcriptional regulator
F4T77_11685	287.136	-0.31435	0.324641	-0.9683	0.332894	0.651273	uroporphyrinogen-III synthase
F4T77_19000	153.037	0.460826	0.476514	0.967076	0.333506	0.65209	hypothetical protein
F4T77_11475	865.79	0.276955	0.287217	0.96427	0.334911	0.654077	alkene reductase
F4T77_19870	59.1318	-0.495924	0.514196	-0.964465	0.334813	0.654077	hypothetical protein
F4T77_09665	91.1131	-0.41138	0.426929	-0.963579	0.335257	0.654374	phage tail assembly chaperone family protein
F4T77_09055	734.505	-0.286275	0.297587	-0.961987	0.336056	0.655173	TonB-dependent siderophore receptor
F4T77_09785	448.593	-0.293757	0.305332	-0.962091	0.336004	0.655173	TetR/AcrR family transcriptional regulator
F4T77_05290	172.482	0.390362	0.406565	0.960147	0.336981	0.655458	tRNA-Arg
F4T77_05505	120.576	0.423719	0.440955	0.960912	0.336597	0.655458	hypothetical protein
F4T77_06605	339.825	0.305013	0.317646	0.960232	0.336939	0.655458	Lrp/AsnC family transcriptional regulator
F4T77_08690	434.126	0.310671	0.323487	0.960381	0.336863	0.655458	SDR family NAD(P)-dependent oxidoreductase
F4T77_16360	271.673	0.380821	0.397118	0.958961	0.337578	0.65624	TetR/AcrR family transcriptional regulator
F4T77_00705	283.001	-0.319237	0.333482	-0.957284	0.338424	0.65673	xanthine dehydrogenase accessory protein XdhC
F4T77_02865	1334.79	0.315757	0.329787	0.957455	0.338338	0.65673	Holliday junction resolvase RuvX
F4T77_07530	1112.58	0.272823	0.285073	0.957028	0.338553	0.65673	aspartate 1-decarboxylase
F4T77_09850	4199.64	0.265101	0.277486	0.955367	0.339392	0.65673	bifunctiona
F4T77_12025	3772.78	0.277395	0.289931	0.956761	0.338688	0.65673	DUF2726 domain-containing protein
F4T77_13830	9089.13	-0.289356	0.302521	-0.956484	0.338828	0.65673	IscS subfamily cysteine desulfurase
F4T77_13935	281.446	0.342242	0.358169	0.955531	0.339309	0.65673	ABC transporter permease
F4T77_16440	348.395	0.387515	0.405501	0.955645	0.339252	0.65673	endonuclease/exonuclease/phosphatase famil
F4T77_11925	86.7614	0.449022	0.470608	0.954132	0.340017	0.657562	TorF family putative porin
F4T77_06035	2110.86	-0.367476	0.385837	-0.952413	0.340888	0.658111	META and DUF4377 domain-containing protein
F4T77_09240	1251.03	-0.270015	0.283474	-0.952522	0.340833	0.658111	AraC family transcriptional regulator
F4T77_15500	61.9063	-0.463916	0.486836	-0.95292	0.340631	0.658111	hypothetical protein
F4T77_19325	68.5362	-0.471193	0.495095	-0.951723	0.341237	0.658408	IS6-like element IS26 family transposase
F4T77_03820	1043.55	-0.27275	0.287207	-0.94966	0.342285	0.659275	hypothetical protein
F4T77_05590	214.669	-0.337313	0.35533	-0.949296	0.34247	0.659275	crotonase/enoyl-CoA hydratase family protein
F4T77_13945	616.251	0.280834	0.295785	0.949454	0.34239	0.659275	ABC transporter substrate-binding protein
F4T77_16365	3193.46	0.309047	0.325159	0.950448	0.341885	0.659275	iron-containing redox enzyme family protein
F4T77_11290	1926.85	-0.300348	0.31708	-0.94723	0.343522	0.659789	pirin family protein
F4T77_11370	685.791	0.294907	0.311156	0.947779	0.343242	0.659789	zinc-binding dehydrogenase
F4T77_12150	362.292	-0.342385	0.361424	-0.947322	0.343475	0.659789	formate dehydrogenase accessor
F4T77_20240	656.817	-0.331742	0.349832	-0.94829	0.342982	0.659789	phosphoribosylanthranilate isomerase
F4T77_15780	56.7117	0.524652	0.554397	0.946347	0.343972	0.6599	fosfomycin efflux MFS transporter AbaF
F4T77_17805	5263.53	0.256815	0.271316	0.946552	0.343867	0.6599	UDP-3-O-(3-hydroxymyristoyl)glucosamin
F4T77_03805	141.064	0.384235	0.406636	0.944911	0.344704	0.659922	HD domain-containing protein
F4T77_09985	119.912	0.371892	0.393625	0.944787	0.344768	0.659922	MATE family efflux transporter
F4T77_15370	393.25	-0.295288	0.312402	-0.945216	0.344548	0.659922	TusE/DsrC/DsvC family sulfur relay protein
F4T77_18595	60.142	-0.484523	0.51265	-0.945133	0.344591	0.659922	YagK/YfjJ domain-containing protein
F4T77_02475	2684.56	-0.261907	0.277844	-0.942643	0.345864	0.661644	radical SAM family heme chaperone HemW
F4T77_01905	121.498	0.380634	0.404185	0.941733	0.34633	0.661782	4'-phosphopantetheinyl transferase famil
F4T77_19005	599.177	0.323713	0.343693	0.941867	0.346261	0.661782	LemA family protein
F4T77_05915	1306.32	0.26985	0.287191	0.939618	0.347414	0.663477	CitMHS family transporter
F4T77_05850	3003.32	-0.254584	0.271938	-0.936183	0.349179	0.666156	LysR family transcriptional regulator OxyR
F4T77_11940	866.948	0.28032	0.299449	0.936119	0.349212	0.666156	MAPEG family protein
F4T77_06330	272.404	0.349777	0.374865	0.933075	0.350781	0.666923	UTRA domain-containing protein
F4T77_11880	2239.54	-0.284522	0.304643	-0.933952	0.350329	0.666923	bifunctiona
F4T77_14445	11062.8	0.349642	0.374737	0.933032	0.350803	0.666923	3-deoxy-7-phosphoheptulonate synthase
F4T77_18135	976.726	0.325286	0.348614	0.933083	0.350777	0.666923	putative pilus system protein FilC
F4T77_19460	1944.8	-0.285608	0.306028	-0.933274	0.350678	0.666923	Hcp family type VI secretion system effector
F4T77_20755	3953.97	-0.250726	0.268274	-0.934587	0.350001	0.666923	IS3-like element ISAba34 family transposase
F4T77_08370	761.54	0.300094	0.323525	0.927576	0.353628	0.671533	hypothetical protein
F4T77_11145	2724.24	-0.280807	0.302657	-0.927807	0.353508	0.671533	carbon-nitrogen hydrolase family protein
F4T77_05035	3703.41	-0.25969	0.280446	-0.925988	0.354452	0.672341	glycerol-3-phosphate 1-O-acyltransferase PlsB
F4T77_05545	1317.58	-0.26765	0.288939	-0.926321	0.354279	0.672341	acyl-CoA thioesterase
F4T77_07230	557.606	0.290762	0.314244	0.925275	0.354823	0.672664	hypothetical protein
F4T77_01825	883.811	0.266278	0.288192	0.92396	0.355507	0.673581	acetolactate synthase small subunit
F4T77_17070	80.1902	0.419024	0.453871	0.923222	0.355891	0.673931	GNAT family N-acetyltransferase
F4T77_06975	14276.3	1.42149	1.5408	0.922563	0.356235	0.674166	acyl-CoA dehydrogenase
F4T77_12980	613.938	-0.275982	0.29926	-0.922215	0.356416	0.674166	polyprenyl synthetase family protein
F4T77_09205	573.377	0.293337	0.318501	0.920993	0.357054	0.674288	tRNA (uridine(54)-C5)-methyltransferase TrmA
F4T77_09980	115.245	0.37651	0.408907	0.920773	0.357169	0.674288	DUF523 domain-containing protein
F4T77_10415	1061.61	-0.267378	0.290123	-0.9216	0.356737	0.674288	LPS export ABC transporter ATP-binding protein
F4T77_16240	268.152	-0.314969	0.342151	-0.920555	0.357283	0.674288	Lrp/AsnC family transcriptional regulator
F4T77_04410	2716.67	-0.273274	0.297239	-0.919375	0.357899	0.675073	cation diffusion facilitator family transporter
F4T77_01820	2704.8	0.251446	0.274	0.917687	0.358783	0.675778	ketol-acid reductoisomerase
F4T77_02805	804.533	0.27912	0.304342	0.917127	0.359076	0.675778	preprotein translocase subunit SecG
F4T77_10410	1242.8	-0.264869	0.28859	-0.917801	0.358723	0.675778	lipopolysaccharide transport periplasmic protei
F4T77_18740	140.139	0.35566	0.387678	0.917411	0.358927	0.675778	acyl-CoA dehydrogenase family protein
F4T77_00045	38838.3	0.33332	0.364479	0.914512	0.360448	0.676468	ESPR-type extended signal peptide-containin
F4T77_00155	943.746	0.259959	0.284254	0.914531	0.360438	0.676468	SixA phosphatase family protein
F4T77_11140	394.888	-0.289971	0.31682	-0.915253	0.360059	0.676468	DUF4951 domain-containing protein
F4T77_11650	2828.36	0.248236	0.271149	0.915496	0.359931	0.676468	type II secretion system secretin GspD
F4T77_18680	1067.11	0.260857	0.285042	0.915153	0.360111	0.676468	PoNe immunity protein domain-containing protein
F4T77_02770	423.761	0.280469	0.306932	0.913782	0.360832	0.67667	ribosome-binding factor A
F4T77_06385	181.095	0.330141	0.361537	0.913159	0.361159	0.67667	enoyl-CoA hydratase
F4T77_11345	6518.5	0.252286	0.276267	0.913199	0.361138	0.67667	MFS transporter
F4T77_05495	151.392	0.372481	0.408679	0.911426	0.362071	0.677624	basic amino acid/polyamine antiporter
F4T77_13825	4076.81	-0.253105	0.277674	-0.911521	0.362021	0.677624	Rrf2 family transcriptional regulator
F4T77_05320	111.985	-0.367689	0.404557	-0.90887	0.363419	0.679769	hypothetical protein
F4T77_10990	11321.8	0.241436	0.266657	0.905418	0.365244	0.682803	threonine--tRNA ligase
F4T77_06305	84.5896	-0.395035	0.436912	-0.904151	0.365915	0.683679	carboxymuconolactone decarboxylase famil
F4T77_17505	535.847	-0.314831	0.348437	-0.903552	0.366233	0.683892	TetR/AcrR family transcriptional regulator
F4T77_02330	292.517	-0.338396	0.375095	-0.90216	0.366972	0.684875	tRNA pseudouridine(38-40) synthase TruA
F4T77_11360	281.769	0.313166	0.34727	0.901794	0.367166	0.684875	GlpM family protein
F4T77_02705	1318.71	0.250159	0.277668	0.900926	0.367627	0.685355	ABC1 kinase family protein
F4T77_04145	1227.73	-0.313705	0.348465	-0.900246	0.36799	0.685651	pyrroloquinoline quinone biosynthesis protei
F4T77_14485	2369.38	-0.249073	0.277145	-0.898711	0.368807	0.686793	ribose-5-phosphate isomerase RpiA
F4T77_00740	91.3161	0.386607	0.430841	0.897332	0.369542	0.687192	DUF817 family protein
F4T77_08140	111.308	-0.384915	0.429037	-0.89716	0.369634	0.687192	GspH/FimT family pseudopilin
F4T77_16090	401.713	-0.281179	0.313221	-0.897702	0.369345	0.687192	oxygen-insensitive NAD(P)H nitroreductase
F4T77_10925	2167.1	0.25421	0.283612	0.896332	0.370076	0.687634	23S rRNA (uracil(1939)-C(5))-methyltransferas
F4T77_19900	75.4006	0.445216	0.497662	0.894616	0.370993	0.688957	GNAT family N-acetyltransferase
F4T77_01665	2978.2	-0.285838	0.321174	-0.889978	0.373478	0.689009	hypothetical protein
F4T77_01850	1010.13	-0.262685	0.294773	-0.891142	0.372853	0.689009	DNA polymerase III subunit delta
F4T77_04505	512.906	0.27303	0.30663	0.890424	0.373238	0.689009	putative RNA methyltransferase
F4T77_09660	96.7148	-0.375971	0.422035	-0.890854	0.373008	0.689009	phage tail tube protein
F4T77_10945	132.313	0.376308	0.422186	0.891333	0.372751	0.689009	ComEA family DNA-binding protein
F4T77_10965	1316.32	0.253468	0.283965	0.892603	0.37207	0.689009	pantoate--beta-alanine ligase
F4T77_11950	8525.96	-0.253281	0.283829	-0.892374	0.372192	0.689009	long-chain-fatty-acid--CoA ligase
F4T77_14795	807.4	0.295716	0.331412	0.892292	0.372237	0.689009	bestrophin family protein
F4T77_16435	695.694	0.267722	0.300725	0.890256	0.373329	0.689009	hypothetical protein
F4T77_16620	350.03	-0.304401	0.341873	-0.890394	0.373255	0.689009	PA4642 family protein
F4T77_18470	679.264	0.264422	0.29647	0.891901	0.372446	0.689009	YfhL family 4Fe-4S dicluster ferredoxin
F4T77_20790	2113.07	0.283133	0.317886	0.890676	0.373103	0.689009	IS30 family transposase
F4T77_02215	7775.52	0.280618	0.315807	0.888576	0.374231	0.689337	hypothetical protein
F4T77_05330	67.8435	-0.440777	0.495724	-0.889158	0.373918	0.689337	hypothetical protein
F4T77_12415	13621.5	0.25379	0.285638	0.888503	0.37427	0.689337	carbamoyl-phosphate synthase large subunit
F4T77_15325	56.417	-0.469207	0.528519	-0.887777	0.374661	0.689679	fatty acyl-AMP ligase
F4T77_12105	1602.81	-0.264418	0.298204	-0.886703	0.375239	0.690365	diaminopimelate epimerase
F4T77_08830	115.861	-0.387554	0.437838	-0.885154	0.376073	0.691523	AraC family transcriptional regulator
F4T77_05775	85.2534	-0.38563	0.435992	-0.884489	0.376432	0.691805	arylsulfatase
F4T77_02490	196.017	-0.366537	0.414654	-0.883958	0.376719	0.691954	acyl-CoA dehydrogenase family protein
F4T77_05370	123.192	0.426596	0.485027	0.87953	0.379114	0.692213	hypothetical protein
F4T77_06255	660.978	-0.2606	0.296164	-0.879918	0.378904	0.692213	GntR family transcriptional regulator
F4T77_06695	196.176	-0.345962	0.3923	-0.881882	0.377841	0.692213	family 2A encapsulin nanocompartment carg
F4T77_06885	2182.08	-0.320106	0.363764	-0.879983	0.378869	0.692213	taurine ABC transporter permease TauC
F4T77_08055	671.201	0.277027	0.314977	0.879514	0.379123	0.692213	YgfZ/GcvT domain-containing protein
F4T77_09355	8343.06	-0.250249	0.28423	-0.880445	0.378619	0.692213	lipid A export permease/ATP-binding protei
F4T77_10885	884.577	-0.268621	0.30535	-0.879714	0.379014	0.692213	SDR family NAD(P)-dependent oxidoreductase
F4T77_11155	1326.46	-0.245575	0.278548	-0.881624	0.37798	0.692213	RsbU family protein phosphatase GigA
F4T77_13245	12980.4	0.249526	0.28321	0.881066	0.378282	0.692213	succinate dehydrogenase flavoprotein subunit
F4T77_17655	1120.34	-0.258709	0.293795	-0.880578	0.378546	0.692213	glutathione peroxidase
F4T77_18800	825.797	0.259149	0.293638	0.882545	0.377482	0.692213	LrgB family protein
F4T77_00610	311.451	0.328301	0.374079	0.877624	0.380148	0.693602	Nif3-like dinuclear metal center hexameri
F4T77_01990	8199.76	-0.249448	0.28432	-0.877351	0.380296	0.693602	glutamate-5-semialdehyde dehydrogenase
F4T77_02660	288.697	-0.312303	0.356343	-0.876412	0.380806	0.693651	EstA family serine hydrolase
F4T77_05895	3712.66	-0.28585	0.326501	-0.875495	0.381304	0.693651	sulfate adenylyltransferase subunit CysD
F4T77_11255	116.044	0.36598	0.417778	0.876015	0.381022	0.693651	DMT family transporter
F4T77_14790	232.628	0.381505	0.435747	0.875518	0.381292	0.693651	sigma-54 interaction domain-containing protein
F4T77_18440	757.746	0.270984	0.309687	0.875026	0.38156	0.693651	hypothetical protein
F4T77_18600	106.764	-0.354764	0.405429	-0.875033	0.381556	0.693651	hypothetical protein
F4T77_04420	1411.01	-0.251992	0.288199	-0.874369	0.381917	0.693926	hypothetical protein
F4T77_03760	204.303	-0.313272	0.359021	-0.872572	0.382896	0.694492	methylenetetrahydrofolate reductase C-termina
F4T77_05535	3107.53	0.257474	0.295256	0.872036	0.383189	0.694492	choline transporter
F4T77_05755	317.029	0.301279	0.345541	0.871905	0.38326	0.694492	D-serine ammonia-lyase
F4T77_08260	1617.93	0.241471	0.276484	0.873363	0.382465	0.694492	bifunctional tetrahydrofolat
F4T77_19720	69.1277	0.487368	0.558629	0.872437	0.38297	0.694492	2-keto-4-pentenoate hydratase
F4T77_02345	1459.51	-0.249598	0.286942	-0.869855	0.38438	0.695056	lysozyme inhibitor LprI family protein
F4T77_03580	1155.73	-0.244193	0.28074	-0.869822	0.384398	0.695056	GntR family transcriptional regulator
F4T77_11470	808.956	0.257725	0.296104	0.870387	0.384089	0.695056	3-deoxy-D-manno-octulosonic acid transferase
F4T77_17045	308.023	-0.375936	0.43215	-0.86992	0.384344	0.695056	Csu fimbrial tip adhesin CsuE
F4T77_06275	601.319	-0.385447	0.443352	-0.869393	0.384632	0.695106	flavin-dependent trigonelline monooxygenas
F4T77_04200	410.812	-0.27838	0.32117	-0.866767	0.38607	0.696439	DNA/RNA non-specific endonuclease
F4T77_06145	262.544	-0.328453	0.378932	-0.866785	0.38606	0.696439	16S rRN
F4T77_07480	5980.55	-0.244236	0.281977	-0.866156	0.386405	0.696439	YceD family protein
F4T77_18060	428.801	0.268513	0.309928	0.86637	0.386287	0.696439	molybdate ABC transporter substrate-bindin
F4T77_18750	359.036	-0.284277	0.327991	-0.866724	0.386093	0.696439	acetyl/propionyl/methylcrotonyl-CoA carboxylas
F4T77_05715	206.64	0.306626	0.354761	0.864317	0.387414	0.697138	hypothetical protein
F4T77_11465	156.759	0.370183	0.428207	0.864495	0.387316	0.697138	16S rRNA (uracil(1498)-N(3))-methyltransferase
F4T77_19045	772.93	-0.252375	0.291771	-0.864978	0.387051	0.697138	PHP domain-containing protein
F4T77_11500	981.077	0.277285	0.321027	0.863745	0.387728	0.69733	single-stranded-DNA-specific exonuclease RecJ
F4T77_20115	268.307	0.308819	0.357768	0.863182	0.388037	0.697513	type I secretion system permease/ATPase
F4T77_04315	41808.4	0.240007	0.278399	0.862095	0.388635	0.698215	acetyl-CoA hydrolase/transferase family protein
F4T77_19125	552.416	0.26648	0.309426	0.861208	0.389123	0.69872	thymidylate synthase
F4T77_01675	1108.66	0.242532	0.281795	0.860667	0.389422	0.698882	CSLREA domain-containing protein
F4T77_10775	463.218	0.316105	0.367972	0.859046	0.390315	0.700112	Cd(II)/Pb(II)-responsive transcriptiona
F4T77_09220	74.6082	0.396265	0.461727	0.858224	0.390769	0.700552	Lrp/AsnC ligand binding domain-containin
F4T77_00305	5036.08	-0.235452	0.274677	-0.857196	0.391337	0.700956	NAD(+) kinase
F4T77_01005	304.118	0.316869	0.369715	0.857062	0.391411	0.700956	high frequency lysogenization protein HflD
F4T77_01250	1350.99	0.238738	0.278744	0.856478	0.391733	0.701121	D-alanyl-D-alanine carboxypeptidase PBP6B
F4T77_13250	6423.88	0.246727	0.288184	0.856142	0.391919	0.701121	succinate dehydrogenase iron-sulfur subunit
F4T77_02850	1015.71	0.240491	0.281234	0.855129	0.39248	0.701497	tetratricopeptide repeat protein
F4T77_14255	392.474	0.266644	0.311862	0.855008	0.392547	0.701497	LTA synthase family protein
F4T77_01425	1817.68	0.247451	0.28956	0.854576	0.392786	0.701552	pyridoxine 5'-phosphate synthase
F4T77_02955	234.078	-0.298713	0.350135	-0.853136	0.393584	0.702232	MerR family transcriptional regulator
F4T77_09475	2818.04	0.243033	0.284752	0.853492	0.393387	0.702232	cell division protein ZapE
F4T77_09150	667.89	-0.27176	0.318986	-0.851947	0.394243	0.702292	OXA-51 family carbapenem-hydrolyzing class
F4T77_19550	136.987	0.339586	0.398459	0.852248	0.394077	0.702292	energy transducer TonB
F4T77_20415	1746.98	-0.23901	0.280359	-0.852517	0.393927	0.702292	LexA family transcriptional regulator
F4T77_14805	181.831	-0.364371	0.428381	-0.850576	0.395005	0.703276	acetoin reductase
F4T77_07025	57.8123	-0.439758	0.517493	-0.849786	0.395444	0.70335	outer membrane protein transport protein
F4T77_17885	183.971	-0.312481	0.367733	-0.849749	0.395465	0.70335	alpha/beta hydrolase
F4T77_05350	243.616	-0.292022	0.344431	-0.847838	0.396528	0.704869	SOS response-associated peptidase
F4T77_02380	373.007	-0.271313	0.32185	-0.842982	0.399239	0.706066	LysR family transcriptional regulator
F4T77_02750	1904.74	0.241876	0.287289	0.841926	0.399829	0.706066	monovalent cation/H+ antiporter subunit D
F4T77_03890	68.5702	-0.403586	0.479238	-0.84214	0.39971	0.706066	TonB-dependent receptor
F4T77_04985	3443.04	-0.25097	0.298251	-0.841472	0.400084	0.706066	outer membrane lipid asymmetry maintenanc
F4T77_05620	167.996	-0.307957	0.365545	-0.842462	0.399529	0.706066	aromatic ring-hydroxylating oxygenase subuni
F4T77_05785	2655.42	-0.243935	0.288794	-0.844667	0.398297	0.706066	Fe-S biogenesis protein NfuA
F4T77_06215	784.213	0.272407	0.323678	0.841598	0.400013	0.706066	alpha/beta hydrolase
F4T77_07495	270.072	0.31464	0.372733	0.844144	0.398589	0.706066	acyl carrier protein
F4T77_07760	734.299	0.37205	0.440158	0.845265	0.397963	0.706066	hypothetical protein
F4T77_10180	980.353	-0.253398	0.301306	-0.840999	0.400349	0.706066	methionyl-tRNA formyltransferase
F4T77_12090	9405.7	0.230297	0.27298	0.843641	0.39887	0.706066	electron transfer flavoprotein subunit beta/Fix
F4T77_12715	103.201	0.410399	0.486072	0.844316	0.398493	0.706066	hypothetical protein
F4T77_17125	151.903	-0.323234	0.38277	-0.844461	0.398412	0.706066	aspartate/glutamate racemase family protein
F4T77_17580	55.0677	-0.488113	0.57961	-0.84214	0.39971	0.706066	methionine ABC transporter ATP-binding protein
F4T77_19235	88.8882	0.388074	0.461288	0.841282	0.40019	0.706066	hypothetical protein
F4T77_00125	1946.62	0.233229	0.277644	0.840029	0.400892	0.706354	M48 family metalloprotease
F4T77_01560	754.889	-0.292502	0.348977	-0.838171	0.401935	0.706354	peroxiredoxin
F4T77_02195	1488.41	0.243412	0.290272	0.838565	0.401714	0.706354	coniferyl aldehyde dehydrogenase
F4T77_02740	5592.53	0.251718	0.300418	0.837891	0.402092	0.706354	monovalent cation/H+ antiporter subunit A
F4T77_03770	211.635	0.388187	0.463336	0.83781	0.402137	0.706354	DHA2 family efflux MFS transporter permeas
F4T77_03975	72.6067	-0.408495	0.487631	-0.837713	0.402192	0.706354	TonB-dependent receptor plug domain-containin
F4T77_12695	123.137	0.416573	0.496307	0.839346	0.401275	0.706354	hypothetical protein
F4T77_13005	160.581	-0.358483	0.426797	-0.839938	0.400943	0.706354	lysophospholipid acyltransferase family protein
F4T77_02765	413.252	0.272173	0.325591	0.835937	0.40319	0.707047	Na+/H+ antiporter subunit G
F4T77_07860	4007.75	0.224893	0.269047	0.83589	0.403217	0.707047	DJ-1/PfpI family protein
F4T77_20770	20658.8	-0.285919	0.341757	-0.836614	0.40281	0.707047	alkyl hydroperoxide reductase subunit F
F4T77_00405	112.441	-0.340512	0.407904	-0.834785	0.403839	0.707191	ABC transporter substrate-binding protein
F4T77_12770	471.753	0.274855	0.329316	0.834624	0.403929	0.707191	M23 family metallopeptidase
F4T77_16710	112.526	0.385436	0.46155	0.83509	0.403667	0.707191	putative solute-binding protein
F4T77_14175	1728.54	-0.238349	0.285936	-0.833574	0.404521	0.707859	FKBP-type peptidyl-prolyl cis-trans isomerase
F4T77_02400	6327.06	0.265328	0.318569	0.832875	0.404915	0.708006	catalase/peroxidase HPI
F4T77_11075	3640.84	0.226598	0.272131	0.83268	0.405025	0.708006	thioredoxin
F4T77_04075	4072.24	-0.228823	0.275116	-0.831734	0.405559	0.708507	S-(hydroxymethyl)glutathione dehydrogenase/clas
F4T77_09390	115.4	-0.336148	0.404303	-0.831426	0.405733	0.708507	type II secretion system protein
F4T77_01940	3117.54	-0.234697	0.282515	-0.830742	0.406119	0.708568	type IV pilus biogenesis/stability protein PilW
F4T77_12740	428.276	0.28676	0.345392	0.830245	0.4064	0.708568	hypothetical protein
F4T77_17980	237.693	0.29707	0.357701	0.830497	0.406258	0.708568	TetR/AcrR family transcriptional regulator
F4T77_12670	9737.67	-0.222596	0.268374	-0.829425	0.406864	0.708625	hypothetical protein
F4T77_14355	307.92	-0.276747	0.333759	-0.82918	0.407002	0.708625	tetratricopeptide repeat protein
F4T77_14840	1962.27	0.234796	0.283204	0.82907	0.407065	0.708625	TenA family transcriptional regulator
F4T77_06355	128.636	-0.336218	0.405887	-0.828353	0.40747	0.708718	2-aminoethylphosphonate--pyruvate transaminase
F4T77_11425	2989.16	-0.251909	0.304153	-0.828232	0.407539	0.708718	response regulator
F4T77_12080	12773.7	0.222822	0.26948	0.826861	0.408316	0.709702	DNA gyrase subunit A
F4T77_18640	507.636	0.296003	0.358158	0.826458	0.408544	0.709732	RidA family protein
F4T77_08035	2494.23	0.238241	0.288553	0.825638	0.40901	0.710174	YegP family protein
F4T77_01445	494.149	0.260354	0.315649	0.824824	0.409472	0.71061	ribonuclease III
F4T77_00860	1732.11	-0.254968	0.309372	-0.824145	0.409857	0.710641	pirin family protein
F4T77_16515	1191.45	0.23318	0.282969	0.824048	0.409912	0.710641	YggS family pyridoxal phosphate-dependen
F4T77_06010	4237.36	-0.240543	0.292265	-0.823032	0.41049	0.711276	adenylate kinase
F4T77_14055	896.276	0.283941	0.345439	0.82197	0.411094	0.71159	TetR/AcrR family transcriptional regulator
F4T77_15265	1836.77	-0.231314	0.28129	-0.822332	0.410888	0.71159	ParA family protein
F4T77_07210	3374.8	0.244359	0.297518	0.821325	0.411461	0.71186	uracil phosphoribosyltransferase
F4T77_04020	97.0634	-0.350909	0.427951	-0.819976	0.41223	0.712823	ABC transporter substrate-binding protein
F4T77_03360	438.648	-0.350983	0.428893	-0.818345	0.41316	0.713332	long-chain-fatty-acid--CoA ligase
F4T77_05365	129.415	0.393227	0.480087	0.819076	0.412743	0.713332	hypothetical protein
F4T77_12675	385.644	0.288233	0.352125	0.818553	0.413041	0.713332	hypothetical protein
F4T77_06910	264.108	-0.270219	0.331192	-0.815899	0.414558	0.715378	LysR family transcriptional regulator
F4T77_13950	1024.14	0.260502	0.319765	0.814666	0.415264	0.715862	ABC transporter substrate-binding protein
F4T77_16745	4155.57	0.230928	0.283425	0.814775	0.415201	0.715862	chromosomal replication initiator protein DnaA
F4T77_02760	83.0752	0.376674	0.463782	0.812179	0.416689	0.717584	monovalent cation/H+ antiporter subunit F
F4T77_16775	296.938	-0.265627	0.326944	-0.812456	0.41653	0.717584	metal/formaldehyde-sensitive transcriptiona
F4T77_07250	376.809	0.254102	0.31316	0.811413	0.417129	0.717973	NAD(P)/FAD-dependent oxidoreductase
F4T77_15305	180.762	0.29051	0.359701	0.807643	0.419296	0.721335	outer membrane lipoprotein-sorting protein
F4T77_01945	14853.2	-0.231916	0.28765	-0.806244	0.420102	0.722295	23S rRNA (adenine(2503)-C(2))-methyltransferas
F4T77_10960	894.273	0.228706	0.283779	0.80593	0.420283	0.722295	3-methyl-2-oxobutanoat
F4T77_02075	1953.41	0.235724	0.292822	0.805006	0.420816	0.722498	homoserine O-succinyltransferase MetX
F4T77_17540	2763.09	0.221529	0.275198	0.804981	0.420831	0.722498	amino acid ABC transporter permease
F4T77_01180	289.261	0.286069	0.356144	0.80324	0.421836	0.723177	hypothetical protein
F4T77_04090	425.65	-0.277808	0.345812	-0.80335	0.421772	0.723177	catalase family protein
F4T77_15980	101.647	0.338112	0.420967	0.803179	0.421871	0.723177	SDR family NAD(P)-dependent oxidoreductase
F4T77_08755	168.119	-0.368273	0.458732	-0.802806	0.422087	0.723178	p-hydroxycinnamoyl CoA hydratase/lyase
F4T77_13980	76.3212	-0.371914	0.463726	-0.802011	0.422547	0.723598	ExbD/TolR family protein
F4T77_03285	221.657	-0.354436	0.443004	-0.800073	0.423669	0.723771	muconate/chloromuconate family cycloisomerase
F4T77_05780	260.855	-0.290907	0.363957	-0.799291	0.424122	0.723771	rhomboid family intramembrane serine protease
F4T77_12340	143.205	0.313418	0.391684	0.800182	0.423605	0.723771	class I SAM-dependent methyltransferase
F4T77_15270	540.847	-0.260449	0.325146	-0.801022	0.423119	0.723771	SirB2 family protein
F4T77_16110	2371.5	-0.220374	0.275731	-0.799236	0.424154	0.723771	DNA mismatch repair endonuclease MutL
F4T77_16605	2635.27	-0.230849	0.288673	-0.79969	0.42389	0.723771	septum site-determining protein MinC
F4T77_16640	2149.96	-0.22447	0.280611	-0.799931	0.423751	0.723771	thioredoxin-disulfide reductase
F4T77_20840	4539.42	0.272335	0.341408	0.797684	0.425054	0.72494	hypothetical protein
F4T77_06965	11104.8	0.229586	0.288042	0.797057	0.425418	0.725193	zinc-binding dehydrogenase
F4T77_00470	483.316	0.251137	0.315669	0.795571	0.426282	0.725196	NADPH-dependent 7-cyano-7-deazaguanine reductas
F4T77_02605	647.088	-0.259989	0.326462	-0.796385	0.425808	0.725196	type II secretion system major pseudopilin GspG
F4T77_09460	1257.06	0.230691	0.289939	0.795655	0.426233	0.725196	lysine exporter LysO family protein
F4T77_13865	3145.24	-0.218875	0.274869	-0.796288	0.425865	0.725196	HIT domain-containing protein
F4T77_19340	525.148	-0.261542	0.329342	-0.794136	0.427116	0.726249	chloramphenicol efflux MFS transporter CmlA5
F4T77_02685	1336.8	0.257919	0.325306	0.792849	0.427866	0.727149	polyphosphate--AMP phosphotransferase
F4T77_11890	2998.75	0.213506	0.269414	0.792485	0.428078	0.727149	ammonium transporter
F4T77_17650	764.828	-0.234077	0.295912	-0.791034	0.428924	0.728219	AraC family transcriptional regulator
F4T77_20820	958.912	0.233083	0.294852	0.79051	0.42923	0.728371	IS6-like element IS1008 family transposase
F4T77_14235	2556.35	-0.228529	0.289385	-0.789705	0.4297	0.728801	UTP--glucose-1-phosphate uridylyltransferas
F4T77_04495	1103.66	0.226426	0.287074	0.788738	0.430265	0.729083	phospho-N-acetylmuramoyl-pentapeptide
F4T77_11085	4259.13	-0.223323	0.283161	-0.788679	0.4303	0.729083	acetyl-CoA carboxylase carboxyltransferas
F4T77_07680	2422.73	0.244827	0.310661	0.788084	0.430648	0.729305	hypothetical protein
F4T77_12430	808.613	-0.237015	0.301433	-0.786295	0.431694	0.730343	universal stress protein
F4T77_13780	3204.52	-0.259393	0.329797	-0.786523	0.431561	0.730343	ABC1 kinase family protein
F4T77_18500	354.415	-0.278423	0.354281	-0.785882	0.431936	0.730385	BCCT family carnitine transporter
F4T77_07505	824.493	-0.246026	0.313418	-0.784976	0.432467	0.730916	hydroxymethylpyrimidine/phosphomethylpyrimidin
F4T77_08790	72.3602	-0.357916	0.458232	-0.781081	0.434755	0.733127	tannase/feruloyl esterase family alpha/bet
F4T77_12805	2917.55	0.243747	0.311705	0.781978	0.434227	0.733127	Abi family protein
F4T77_14265	76.6063	0.360888	0.462194	0.780815	0.434911	0.733127	L-lactate permease
F4T77_16785	144.392	-0.312725	0.399893	-0.782023	0.434201	0.733127	DsbC family protein
F4T77_19660	763.876	0.234188	0.300041	0.780523	0.435083	0.733127	WYL domain-containing protein
F4T77_20480	2827.51	0.220942	0.282893	0.781009	0.434797	0.733127	S-(hydroxymethyl)glutathione dehydrogenase/clas
F4T77_04740	429.261	-0.252866	0.325055	-0.777917	0.436618	0.735047	putative quinol monooxygenase
[truncated: 1,903 more rows]
