# Supplementary material for: Vitamin B12 promotes cefiderocol resistance and small-colony variants in carbapenem-resistant Acinetobacter baumannii
Source: mBio. 2026 Jan 16;17(2):e03760-25. doi: 10.1128/mbio.03760-25 (PMC12892962; doi:10.1128/mbio.03760-25)
Supplement: Table S6 — List of the 52 DEGs shared between strains AB5075 and AMA17 after vitamin B12 exposure. [file mbio.03760-25-s0007.xlsx]

## Sheet: Sheet1
Table S6. Shared DGEs between AB5075 and AMA17
	AB5075		AMA17
		log2FoldChange		log2FoldChange	Function
FepA vitamin B12 receptor (TonB-dependent receptor)	ABUW_0615	-4.35664	F4T77_08305	-2.24799	vitamin B12 TonB-dependent receptor
methionine synthase	ABUW_3197	-6.62291	F4T77_07060	-5.66377	Amino acid metabolism
OmpW family protein	ABUW_1656	1.51617	F4T77_16185	-1.25081	Transport / exchange of solutes (outer membrane porin)
hutH, histidine ammonia-lyase	ABUW_0078	-2.29841	F4T77_09915	1.7637	histidine catabolism
hutC, histidine utilization repressor	ABUW_0075	-1.00001	F4T77_09930	1.15578	histidine catabolism
hutU, urocanate hydratase	ABUW_0077	-2.37894	F4T77_09920	1.54565	histidine catabolism
hutG, formimidoylglutamase	ABUW_2123	-2.10919	F4T77_09900	1.00473	histidine catabolism
HutI, imidazolonepropionase	ABUW_0080	-2.51439	F4T77_09905	1.19505	histidine catabolism
HutT, amino acid permease	ABUW_0079	-2.71821	F4T77_09910	1.62788	histidine catabolism
basB, acinetobactin non-ribosomal peptide synthetase	ABUW_1170	-1.08064	F4T77_00835	-1.54488	acinetobactin non-ribosomal peptide synthetas
MFS transporter-citrate-proton symporter (citA)	ABUW_3207	-1.74136	F4T77_07010	2.71518	Solute transport: Organic acid transporters/Citrate-proton symporter
LysR family transcriptional regulator	ABUW_1079	-1.10156	F4T77_01205	1.98908	repressors or activators in response to redox signals or metabolites
co-chaperone GroES	ABUW_0917	-1.10828	F4T77_12300	1.71383	Protein processing / Stress response
NirD/YgiW/YdeI family stress tolerance protein	ABUW_1352	2.7931	F4T77_00340	-2.47619	Stress Tolerance / Cellular Adaptation
CinA family protein	ABUW_2438	1.72064	F4T77_06560	-2.49269	Stress Tolerance / Adaptive Processes (natural competition, repair, NAD⁺).
surface antigen protein 1	ABUW_2440	2.41786	F4T77_06550	-3.57641	Surface factor/ Response to environmental conditions
chlorhexidine efflux PACE transporter AceI	ABUW_1673	1.42602	F4T77_16260	-1.61628	Efflux/Resistance to hospital disinfectants, especially chlorhexidine
multidrug efflux MFS transporter AmvA	ABUW_1679	1.46026	F4T77_16290	1.17994	Antibiotic and biocidal resistance/drug efflux, detoxification
epoxyqueuosine reductase QueH	ABUW_2557	-4.41677	F4T77_15845	-6.33344	Biogenesis of cellular components: RNA / tRNA modification and processing
DUF1852 domain-containing protein	ABUW_3198	-8.33111	F4T77_07055	-8.06853	Redox metabolism/oxidoreductases/oxygenase enzymes
monooxygenase	ABUW_2386	1.54877	F4T77_06855	-3.00486	Sulfur Metabolism / Sulfonate or Taurine Catabolism
glutathione-dependent formaldehyde	ABUW_2594	1.28649	F4T77_10620	-2.89752	Amino acid metabolism: glutathione metabolism
Surface attachment / possible structural function	ABUW_2678	1.08625	F4T77_17210	-2.88546
iron-containing redox enzyme family protein	ABUW_2437	1.49093	F4T77_06565	-2.78207	Redox metabolism, energy metabolism, possibly detoxification.
GNAT family N-acetyltransferase	ABUW_2558	-1.46681	F4T77_15850	-2.65864	Post-translational modifications: Metabolism of secondary compounds or antibiotic resistance
serine hydrolase family protein	ABUW_3575	1.00897	F4T77_02950	-2.26197	Lipid degradation, ester metabolism, detoxification
GNAT family N-acetyltransferase	ABUW_1522	1.10093	F4T77_17140	-1.6988	Modificación de proteínas o metabolitos; posible resistencia a antibióticos
redox-sensitive transcriptional activator SoxR	ABUW_2555	-1.02272	F4T77_15835	-1.50407	Transcription
type 1 glutamine amidotransferas	ABUW_1891	1.03701	F4T77_03445	-1.30849	Nitrogen metabolism, amino acid biosynthesis
OmpW family protein	ABUW_1233	1.36498	F4T77_00535	-1.29413	Biogenesis and membrane transport
hypothetical protein	ABUW_2061	1.06599	F4T77_04100	-1.282
LysR family transcriptional regulator	ABUW_1599	-1.77103	F4T77_16150	-1.27325	Gene regulation: Transcriptional regulators/LysR family
metF, methylenetetrahydrofolate reductase [NAD(P)H]	ABUW_1223	-1.45306	F4T77_00580	-1.2657	Cofactor and vitamin metabolism: Folate / Methionine metabolism
PQQ-dependent sugar dehydrogenase	ABUW_1521	1.0791	F4T77_17135	-1.25992	Carbohydrate metabolism (sugar oxidation)
response regulator transcription factor	ABUW_1353	2.42977	F4T77_00335	-1.19197	stress response
adenosylhomocysteinase	ABUW_1224	-1.23426	F4T77_00575	-1.12455	Amino Acid Metabolism/Methionine metabolism / methylation cycle
elongation factor Ts	ABUW_1236	-1.36448	F4T77_00520	1.01093	Protein synthesis: Elongation factors
sulfate ABC transporter substrate-bindin	ABUW_1021	1.5863	F4T77_01500	1.15924	Sistema transportador ABC para sulfato
RBBP9/YdeN family alpha/beta hydrolase	ABUW_1020	1.91693	F4T77_01505	1.61232	Intermediate Metabolism / Possible Involvement in Sulfur Catabolism
omp33-36, porin Omp33-36	ABUW_0187	-2.085	F4T77_11390	1.59859
tRNA-Thr	ABUW_3599	-1.28736	F4T77_11615	1.4547	Protein synthesis: tRNA
50S ribosomal protein L35	ABUW_3284	-1.12488	F4T77_11025	1.38226	Translation / Protein biogenesis
rpmI, 50S ribosomal protein L35	ABUW_3285	-1.10523	F4T77_11020	1.28016	Protein Synthesis / Ribosomal Component
hypothetical protein	ABUW_3147	1.27758	F4T77_07290	-1.43252
F0F1 ATP synthase subunit B	ABUW_3736	-1.2925	F4T77_15140	1.10673	Energy metabolism: Oxidative phosphorylation
atpE, F0F1 ATP synthase subunit C	ABUW_3737	-1.10292	F4T77_15145	1.15501	Energy metabolism
atpB, F0F1 ATP synthase subunit A	ABUW_3738	-1.24545	F4T77_15150	1.03146	Metabolism: Energy production and conversion
hypothetical protein	ABUW_2064	1.41006	F4T77_04115	-2.28275
hypothetical protein	ABUW_2445	-1.34675	F4T77_06535	-2.21112
hypothetical protein	ABUW_2387	-4.31257	F4T77_06850	-4.27913
hypothetical protein	ABUW_2687	-5.00825	F4T77_17255	-3.9676
hypothetical protein	ABUW_1651	1.00697	F4T77_19865	-2.62204
